# Supplementary material for: Identification of Quantitative Trait Loci Hotspots Affecting Agronomic Traits and High-Throughput Vegetation Indices in Rainfed Wheat
Source: Front Plant Sci. 2021 Sep 20;12:735192. doi: 10.3389/fpls.2021.735192 (PMC8489662; doi:10.3389/fpls.2021.735192)
Supplement: Supplementary Table 2 — Phenotypic values of the analyzed traits for the 3 years of field trials. [file Table_2.XLSX]

## Sheet: 2016
Genotype	Yield	HI	Biomass	NSm2	NGm2	TKW	Height	VI	Days to anthesis	GFD
3	5.13961	0.320423	14.5267	431.453	14119.8	35.5575	130.359	46.7524	144	35
10	5.51114	0.29886	17.62	445.87	10743	50.3596	128.43	49.9998	160	23
11	4.46559	0.325701	16.1667	452.067	10385.1	42.9569	122.641	47.5872	144	46
12	4.1339	0.265127	15.1733	511.567	14353.8	29.1992	122.556	46.6383	160	20
17	4.94365	0.328854	22.72	637.487	12958.4	38.2381	105.912	39.9716	160	25
27	5.40606	0.332916	20.84	682.03	13721	38.3229	117.93	43.8098	160	24
35	5.43069	0.297744	16.4	484.83	13818.6	38.8837	113.793	48.3466	160	24
55	6.78078	0.287599	13.32	443.087	17253.9	38.945	124.262	44.296	160	24
56	5.38471	0.320857	12.96	483.042	14712.3	35.7419	117.762	47.8349	160	23
61	6.09322	0.312023	12.04	435.717	15195.1	39.6824	102.376	50.0018	149	42
62	4.70243	0.309084	17.3667	495.885	11639.7	39.8977	109.434	45.7433	147	32
64	8.64715	0.398344	14.62	517.995	21617.9	39.5289	105.556	46.3192	139	41
65	5.20517	0.307352	14.9933	497.459	11291	45.5663	124.886	49.0745	144	46
68	4.43152	0.284763	19.64	608.008	14388.1	31.4629	109.438	49.1594	147	43
121	1.93397	0.194362	6.13333	386.91	12087.3	17.8204	114.861	43.1226	144	39
123	0.852281	0.127455	10.2	467.348	7102.34	13.7131	111.691	48.4062	150	32
124	4.49195	0.331538	19.5867	551.561	9186	48.3955	114.813	51.5626	146	37
129	3.08621	0.272774	7.64	425.871	11388.2	27.6378	86.2853	44.0302	140	41
136	6.50875	0.309675	18.0933	579.304	19313.8	33.7219	112.708	46.1701	152	26
138	7.36558	0.348446	13.9333	435.591	15441.5	46.627	116.817	48.1525	141	49
139	4.59887	0.327377	16.96	460.609	9702.27	46.7646	109.388	53.1185	147	38
142	4.90938	0.324913	22.26	600.006	10649.4	45.1462	115.193	50.866	152	31
143	4.16542	0.262198	12.7333	428.221	12323.7	33.8141	123.757	46.546	150	42
147	5.41644	0.337902	20.8133	695.274	16216.9	34.1077	118.953	50.3206	156	26
151	5.92432	0.300506	19.0867	594.17	20082.4	29.9114	107.962	45.1347	158	32
160	4.79294	0.251356	7.08667	353.114	14350.1	33.4395	113.371	46.5552	150	40
169	4.42114	0.265488	21.02	576.954	9912.86	43.7692	128.21	49.8396	155	30
191	5.21619	0.3255	13.7733	597.855	25077.8	21.8919	114.744	36.8085	162	24
194	5.34816	0.33737	15.6733	608.784	14533	36.5794	112.926	45.5352	141	43
195	5.34792	0.338937	17.6133	511.551	14493	38.9136	108.056	48.8407	147	38
199	3.39197	0.207206	14.4867	507.342	19272.6	19.5434	128.548	49.0121	153	35
200	5.02252	0.313204	11.8067	485.232	13611.2	37.334	106.988	43.0878	142	46
201	0.503994	0.326517	18.7467	534.309	1122.48	44.4601	117.165	52.1941	152	28
207	4.73772	0.33054	15.3067	449.555	13160.3	36.2562	112.864	45.9954	144	42
213	5.96621	0.305339	19.6	490.865	11048.5	52.4342	139.421	50.193	156	31
214	4.89884	0.315324	16.7133	456.277	12036.5	42.4164	125.923	49.6933	160	28
216	4.91003	0.289435	16.9	582.536	17288.8	28.1832	114.601	43.0075	155	33
225	6.9376	0.273979	6.62	361.892	19709.1	35.1046	110.509	43.7815	154	29
226	6.98927	0.316966	16.6533	560.426	17343.1	39.1525	107.206	47.6343	156	23
227	4.85477	0.213645	20.06	524.156	9632.48	49.1769	120.458	44.7987	159	28
228	7.66293	0.346538	13.76	442.508	15543.5	47.4486	133.252	48.1146	150	32
230	6.35817	0.340449	18.06	575.166	16514.7	37.4933	113.034	47.3849	149	43
235	7.63238	0.354757	15.04	474.177	16102.1	47.0128	115.386	44.5769	156	32
240	4.74183	0.283211	14.8	478.403	13509.5	35.0065	116.622	48.3949	152	34
247	6.37587	0.368849	15.8933	571.158	15627.1	40.6808	109.81	49.1763	149	41
248	9.9678	0.385813	19.5467	591.694	20301	47.9172	103.682	43.5157	147	-
264	5.10635	0.273495	14.4733	476.252	16633.1	31.0176	124.515	49.4027	156	32
270	5.30148	0.336329	11.6	425.871	12386.6	42.1099	108.171	45.6396	155	28
274	4.76958	0.371516	21.12	677.374	12105.5	41.2181	108.036	51.3738	145	45
277	6.19839	0.238562	13.46	383.548	15812.2	38.1385	134.015	47.2715	148	-
288	3.97971	0.27432	14.44	482.072	9949.28	41.7712	117.406	46.5	156	-
294	5.16234	0.203977	11.6133	511.567	24350.7	22.1936	102.783	50.0997	149	-
297	3.22347	0.238766	12.9933	437.328	9236.29	35.4904	121.728	48.0975	156	25
303	4.89725	0.29146	11.32	403.761	11577.4	41.6491	119.588	44.4796	162	22
304	5.76959	0.288225	26.62	613.804	15183.1	37.6854	116.175	45.7187	160	30
322	6.19766	0.336791	20.2133	525.365	17409.1	35.4731	130.674	47.8328	143	46
323	3.40556	0.195181	10.7267	401.003	15002.5	25.8242	123.506	43.6191	148	41
324	2.53236	0.204663	16.26	632.228	11510.7	22.9367	107.443	44.3383	154	27
327	3.20553	0.308021	15.96	530.624	11489.4	28.7897	114.527	45.69	147	34
332	9.00833	0.426696	14.22	475.672	22079.2	39.6134	113.653	47.1827	144	39
333	6.8569	0.325347	13.34	507.882	16482.9	40.9981	122.557	47.0844	142	46
341	3.26735	0.271183	7.97333	396.391	12056.6	27.6378	106.431	41.8272	146	-
344	2.64955	0.266662	20.24	645.76	11620.9	23.7354	121.359	41.9586	147	34
346	2.57284	0.230131	17.58	577.88	15508.4	20.1921	103.317	46.8854	146	43
348	4.15087	0.287471	18.3467	571.934	12931.1	32.247	117.259	44.6692	141	40
350	4.53442	0.38009	20.6267	599.99	10796.2	43.6148	104.125	50.0749	145	38
354	3.2996	0.232095	14.6867	476.252	11417.3	29.3584	116.261	45.9443	144	46
355	4.33646	0.2929	15.18	490.992	13140.8	33.1377	119.698	46.8895	141	50
359	4.57239	0.355807	17.36	544.716	12736.5	37.9918	110.988	48.075	144	47
360	4.59684	0.286169	11.1267	439.276	13887.7	33.1688	109.15	45.6245	147	41
361	5.75361	0.334428	20.9333	535.211	11600	48.4394	129.358	52.0253	149	30
367	4.72923	0.306912	18.4933	593.268	11823.1	39.9434	101.328	51.5824	155	34
368	6.15975	0.33645	16.6533	472.441	13537.9	44.599	111.088	51.1173	152	-
369	5.01962	0.322946	13.2933	448.923	12424.8	39.892	109.052	49.04	153	33
370	7.86692	0.348914	12.8	434.815	18554.1	42.1557	98.0489	49.0378	146	40
371	4.22435	0.311052	18.0867	563.788	10831.7	39.0216	99.5379	46.4715	156	24
374	4.40616	0.184445	7.14	334.149	12661.4	35.3982	112.086	49.3783	156	-
375	5.07192	0.298286	18.1933	482.072	12492.4	42.3243	112.715	48.5125	162	21
379	4.97345	0.31992	18.8	597.276	14049.3	34.6357	113.628	51.3229	153	34
387	6.92494	0.340898	18.2933	508.837	14828.6	45.052	122.382	47.509	145	39
391	7.16519	0.32695	15.3667	459.036	16547.8	42.5708	110.746	44.7774	160	20
393	4.30699	0.308784	18.3333	579.431	9445.16	44.7523	107.936	49.8999	155	38
399	2.94401	0.166817	12.72	483.496	18633	17.2218	105.619	42.9398	149	40
401	5.22783	0.329846	14.2867	549.371	15559	32.9765	119.99	42.3932	144	46
405	4.72376	0.304009	10.4	426.813	10809.5	42.9339	107.978	49.5912	144	36
410	4.70038	0.345309	19.9467	564.691	11218.1	41.3416	107.459	39.3911	145	-
419	5.44406	0.336116	24.62	673.705	12719.8	42.1043	103.583	44.8864	156	-
420	4.87817	0.291551	18.0867	516.786	10423.4	45.8584	117.66	49.2298	155	31
421	2.21469	0.222031	13.86	554.844	8685.05	26.163	118.677	46.1365	150	-
426	3.81758	0.291871	12.7467	515.236	10693.5	37.8075	122.633	46.68	152	32
428	1.1855	0.169683	11.2667	514.712	10299.7	13.9297	109.344	44.1962	143	45
429	1.96654	0.228587	8.21333	403.761	9500.19	21.7384	107.598	47.976	144	43
432	4.48371	0.306853	22.78	560.103	9963.81	44.5523	110.13	50.4167	154	-
433	4.60535	0.277441	18.0333	579.304	13788.5	33.4453	124.943	52.3918	147	-
434	4.81687	0.320415	14.4333	516.66	11663.1	40.7275	104.836	48.1154	153	30
438	4.6239	0.260577	15.7	450.331	13844	33.4453	118.942	42.0197	146	-
440	5.45343	0.308568	24.0533	611.693	14164.8	38.5607	110.819	46.1142	150	45
441	5.32891	0.292916	24.5533	700.908	15225.4	34.9202	119.547	48.1582	152	34
442	6.30577	0.310104	23.1067	726.249	16905.6	36.3871	110.24	45.0654	152	40
443	4.97366	0.265921	14.5933	582.989	15026.2	33.1688	114.226	46.7614	150	40
444	4.33395	0.307728	17.6067	611.045	11972.2	38.2684	114.25	49.6089	148	32
445	5.65819	0.306611	20	678.924	15893.8	35.5344	124.563	49.9072	149	37
446	3.96401	0.248417	21.3667	548.401	13622	31.7237	112.117	44.1134	155	37
448	4.38534	0.313073	23.7467	614.746	9854.69	43.6713	109.508	50.2566	153	31
449	4.28405	0.274335	15.0733	541.031	19473	25.179	114.056	42.4052	154	37
450	1.58739	0.125234	14.6667	557.195	4869.3	32.7079	129.979	41.4858	145	38
451	4.56722	0.29831	19.7067	611.693	10848.5	41.8791	118.884	45.8853	145	43
456	3.84908	0.250736	14.2533	562.616	10997.4	35.5826	115.652	47.7604	155	34
458	4.91152	0.288762	16.3667	492.602	14154.2	35.3061	114.617	47.7204	149	41
459	5.06273	0.228231	12.7	445.238	13288	37.7719	125.305	49.9423	153	36
460	4.23908	0.301583	18.42	529.976	14130.3	32.5533	106.132	49.434	146	42
461	5.92978	0.208719	14.7133	449.555	27200.8	23.1668	118.643	53.9977	153	30
466	4.85056	0.294138	14.9867	471.017	10999	45.5505	107.298	44.0408	158	28
469	6.0111	0.30895	21.8267	603.151	15413.1	39.2698	125.958	46.0429	160	36
474	5.72669	0.333145	19.38	558.529	11453.4	48.7468	109.407	43.0701	160	20
475	6.13711	0.313265	25.4	675.239	12524.7	47.8864	117.057	44.9328	157	31
520	4.57296	0.326109	18	527.262	9275.79	47.4486	109.4	48.0029	160	27
524	6.21641	0.327106	16.7467	462.721	11385.4	52.9871	113.581	46.8096	152	37
525	6.35983	0.310774	16.0067	582.536	13825.7	44.4067	123.221	50.4112	145	-
527	5.29282	0.267046	15.3533	509.29	15752.4	33.6297	122.441	46.7798	150	33
531	5.97105	0.339948	19.7067	588.411	15232.3	39.4541	119.842	44.1768	160	28
534	7.48923	0.347608	15.26	448.383	18537.7	40.5603	117.914	42.6899	156	24
536	10.1989	0.398912	21.7467	579.431	22970.6	43.6461	114.215	49.5134	159	32
540	8.8671	0.383626	18.1267	530.624	24907.6	35.8875	111.742	46.3726	152	37
541	5.42419	0.274768	12.04	422.186	13070.3	40.9116	135.1	51.6406	141	39
543	6.23223	0.436012	14.4933	607.376	14803.4	41.459	126.299	51.0092	149	30
552	4.72303	0.312564	16.6267	551.561	11957	39.7307	125.111	49.6313	144	39
553	5.56617	0.304565	19.6933	685.715	17286.2	31.686	117.78	50.395	149	33
554	5.44992	0.278497	15.8733	507.342	12137.9	44.7083	129.348	49.2884	161	27
558	5.70663	0.311054	10.5333	423.128	13088.6	42.8417	104.088	48.6619	157	-
562	6.06601	0.317797	20	574.211	12717	46.6211	124.722	51.8693	158	27
568	5.89186	0.320165	14.1867	490.089	14841	39.6668	106.649	48.978	153	35
576	4.95141	0.302605	16.1733	546.266	11988.9	40.7886	113.962	51.2405	155	30
582	5.00501	0.356345	13.64	460.932	12638.9	38.5073	121.696	47.7746	146	42
586	11.5521	0.477538	11.6467	430.498	31563.2	36.3892	89.943	37.3	142	44
595	4.59331	0.283948	33.02	838.586	10910.5	41.4647	120.728	46.9913	161	21
601	5.89919	0.337183	20.9	641.495	14972.6	38.3229	117.211	47.7477	154	29
606	5.66995	0.273514	15.7667	560.426	12974.7	42.2866	118.171	44.7002	160	28
614	5.90875	0.256394	14.6733	425.871	16738.7	35.1965	127.411	42.279	161	32
625	3.54941	0.331356	16.78	496.287	11268	32.3563	112.385	47.9156	148	42
629	6.52782	0.36824	20.48	641.949	21332.8	30.8643	111.827	43.8725	147	43
631	2.62907	0.195308	11.6733	564.691	13586.9	20.5553	120.469	46.5772	150	38
633	2.71842	0.290305	17	645.76	12300.5	23.0902	115.959	46.9221	148	45
634	2.69572	0.227511	15.8533	670.004	15492.6	20.9387	122.663	46.1885	147	35
638	1.95131	0.340856	17.7333	614.205	5790.25	34.3843	115.313	44.3356	148	41
641	1.87502	0.184319	9.34667	467.979	12096.9	17.3595	105.886	46.7375	152	27
643	5.63709	0.322944	18.56	504.181	16877.5	35.6874	132.969	47.0803	142	43
644	1.93288	0.205295	8.20667	382.578	13367.1	18.2287	118.395	46.2213	148	43
648	4.90766	0.276812	18.08	455.752	13824.4	36.0435	112.991	49.345	153	37
653	5.91126	0.350999	17.6067	538.896	15157.1	38.6684	112.886	39.969	156	25
657	7.64836	0.313954	15.8067	592.096	21666.7	35.8591	113.535	44.7081	154	35
661	5.0464	0.240069	18.4333	549.951	11495.2	43.1852	112.826	50.3882	153	30
672	5.28372	0.265348	13.5533	504.197	21654.6	25.1433	117.696	49.4625	147	35
675	4.23554	0.25012	14.5533	448.907	12719.4	35.5952	109.127	46.7238	154	-
678	7.20372	0.333881	14.4867	418.501	14465.3	48.5625	134.652	50.7739	156	24
682	4.24012	0.143527	15.4667	526.307	39079.4	12.6531	104.734	45.8771	153	-
684	4.31018	0.274408	19.16	553.51	14512.4	30.0347	109.474	49.1432	153	29
688	5.4585	0.332593	13.6133	431.453	13184.8	40.1665	115.491	41.2036	157	27
689	6.23451	0.375874	11.2	419.443	16449.9	37.5875	119.15	46.8657	138	52
694	2.68579	0.286624	17.9533	614.746	8163.48	32.9786	104.729	44.0595	160	27
698	3.96757	0.29553	15.9533	610.119	11113.6	35.5652	103.343	42.4488	157	34
699	4.42443	0.273244	11.54	542.001	12498.4	34.6357	102.699	43.3117	156	27
705	3.72959	0.337878	21.6533	757.919	10107.3	37.334	106.464	44.1682	160	30
707	4.70861	0.339165	19.4467	719.333	10874.4	42.5711	111.974	41.3535	160	29
708	5.31859	0.350974	20.2867	676.85	13778.7	38.9011	112.238	42.0882	157	26
710	4.90966	0.358903	19.1933	571.158	10228.4	47.3177	108.102	42.3978	160	22
712	4.30625	0.343377	26.4333	782.103	10874.4	39.2215	104.007	43.531	160	24
713	6.67838	0.324994	16.2067	493.142	17391.6	38.0484	133.832	52.2248	147	-
714	3.89996	0.324031	24.24	791.624	10714.2	36.2048	106.377	45.2275	160	27
715	4.75899	0.270549	16.8867	542.455	12140.3	38.7917	101.989	42.704	160	22
2001	12.5148	0.428046	22.2933	526.667	30721.9	41.9	109.388	53.6372	141	43
2002	11.396	0.435661	13.0933	406.667	30715.5	37.5	82.6709	41.565	146	44
2004	10.309	0.437316	13.8267	360	27643.2	38.1	80.0722	36.9541	156	25
2005	11.1868	0.380816	21.9733	426.667	27340.6	42.1	109.572	51.0307	145	43
2006	12.3045	0.455001	22.4733	666.667	28686.8	47.3	98.5234	46.9224	145	45
2007	14.3545	0.454715	16.9267	513.333	37073.5	36.6	101.067	49.2485	149	37
2008	11.525	0.399312	22.58	566.667	29729.2	41.07	84.9686	44.4661	155	37
2009	10.2451	0.414806	21.2733	820	29552.7	33.4	84.2145	39.3519	153	28
2010	12.3257	0.457123	13.8133	486.667	32804.2	38.4	77.9046	46.4977	152	31
2012	11.5122	0.444691	17.7667	460	31169.1	37.5	92.1926	47.5009	149	35
2014	11.771	0.484898	15.1067	380	28380.2	44.6	107.883	47.3822	139	50
2016	12.748	0.476942	17.0067	400	30216.5	45	87.1294	43.6969	141	51
2017	13.0464	0.427499	19.62	560	31517.2	42.7	92.541	45.4513	147	42
2018	12.7559	0.43642	28.1933	720	32815	39.3	92.9534	49.6131	160	20
2019	12.6062	0.392761	18.6333	420	29882.2	43.8	98.7788	49.8184	151	35
2021	11.2084	0.367256	18.2467	446.667	27484.2	41.3	107.211	51.1069	139	49
2022	13.1372	0.443836	16.7667	460	29540.4	48	85.4895	51.8734	153	36
2023	11.6654	0.385029	20.5867	573.333	28898	40.7	96.6724	46.5346	140	41
2025	11.9467	0.418823	19.2333	613.333	30932.1	38.2	86.7621	47.2148	147	43
2026	11.8078	0.419915	21.3267	446.667	25915.8	52.5	102.378	44.8021	145	35
2027	10.9323	0.378039	25.0533	566.667	25519.2	45.6	105.857	49.1284	142	39
2028	12.8103	0.436116	21.5867	560	31400.2	42	92.2654	47.6154	152	37
2029	11.8687	0.435338	20.7667	673.333	32539.5	36.6	101.482	44.4073	141	45
2030	12.1017	0.426946	23.16	600	29098.5	42.9	95.5987	48.8107	155	30
2031	11.2361	0.437871	18.5333	400	27156.9	44.8	93.068	49.0962	145	32
2032	12.4151	0.427027	18.9333	586.667	30127.4	38.8	91.767	42.7872	155	33
2033	11.1134	0.423728	19.8667	473.333	29617.9	39.1	94.133	45.8536	138	47
2034	11.1741	0.418781	22.1467	846.667	28818.8	38.5	103.151	47.4867	150	33
2037	13.1201	0.457968	12.58	326.667	29406.9	45	109.428	43.6954	139	34
2038	10.9916	0.356264	18.3733	546.667	31181.2	32	77.5232	34.4033	155	26
2039	12.0217	0.425979	23.5333	633.333	28982.4	43.4	95.7633	47.5325	153	36
2040	12.7952	0.459184	22.8267	733.333	30070.7	42.2	82.4394	41.4043	152	29
2042	13.0555	0.443697	17.16	466.667	30601.3	43.7	104.867	50.5033	138	51
2046	9.09893	0.464463	23.1067	633.333	24353.8	36.9	78.8603	24.4523	146	36
2047	10.1524	0.397644	15.5333	460	29562.3	33.1	75.4274	43.0865	155	34
2048	12.7692	0.392383	15.0067	486.667	33401.1	38.4	93.6873	41.0307	156	36
2052	12.3195	0.415045	19.6733	666.667	33573	34.6	87.691	40.9348	155	29
2053	5.7584	0.388871	20.1933	580	17510.9	35.1	106.843	44.5093	144	44
2054	12.9674	0.470852	23.06	620	28149.8	46.4	97.6617	42.92	144	39
2055	12.8259	0.436689	20.3733	746.667	34481.5	38	89.5473	48.2838	150	31
2056	13.046	0.435258	20.6	586.667	31336.2	42.9	85.1435	43.9211	152	37
2060	11.5351	0.492519	16.64	486.667	28903	40	76.2949	49.3384	139	44
2061	12.0092	0.447779	26.72	873.333	31976.3	35	91.4006	46.636	147	33
2062	12.6335	0.464435	20.34	573.333	32010.5	41.2	86.5101	41.421	153	23
2063	11.6232	0.404533	20.26	613.333	33004	34.47	90.852	50.4994	149	36
2064	13.3746	0.443477	16.6267	573.333	30224.7	46.2	85.0939	47.0417	154	27
2065	10.7969	0.427511	20.0533	486.667	28539.9	38.8	99.261	41.0356	143	37
2067	9.55934	0.395129	13.92	406.667	26731.2	36	103.483	52.3133	143	39
2069	9.88525	0.398547	21.2467	560	22998.1	46.2	96.6005	47.9512	147	31
2070	13.0385	0.468585	21.64	526.667	32455.7	39.4	93.5283	49.2776	151	30
2073	14.288	0.48666	23.3733	573.333	36543.3	38.5	83.9146	41.7031	149	34
2074	7.78143	0.270642	16.14	693.333	23841.9	32.9	116.24	45.9414	156	29
2075	10.9801	0.376609	18.5333	440	24737.2	46.9	103.437	52.5458	139	39
2076	12.1922	0.424683	16.5467	413.333	28400.5	42.7	92.7063	48.1247	147	42
2077	10.0451	0.393503	15.98	353.333	23302.1	51.3	100.327	45.5476	144	45
2079	10.072	0.405313	14.94	586.667	29490.1	29.7	86.1934	42.665	153	29
2085	13.1777	0.448397	25.0267	666.667	31796.2	43.6	93.9485	48.5899	155	35
2086	12.5008	0.413368	13.62	486.667	29846.8	43.2	101.977	45.3134	144	36
2089	13.4568	0.412876	20.1	526.667	28901.5	50.5	105.857	56.6107	137	48
2090	11.5705	0.42548	19.8733	653.333	31452.1	34.8	88.7691	43.6251	157	27
2091	12.5505	0.475191	19.08	533.333	29722.2	43.3	99.9739	42.7527	138	52
2093	12.1126	0.457839	16.2067	380	29333.7	41.6	92.3134	45.8529	157	32
2094	12.5648	0.444998	19.9067	620	32965.8	37.6	81.4905	44.8755	146	35
2097	11.3447	0.470554	12.56	406.667	29515.3	40.3	83.1919	42.559	152	36
2101	11.3345	0.410775	19.68	633.333	32455.7	34.3	89.0425	51.1004	138	43
2102	8.8171	0.438091	15.2667	366.667	23590.2	41.8	90.4439	46.1295	140	41
2103	11.4642	0.476041	16.3333	406.667	27078.8	46.6	84.1417	48.9868	150	40
2104	12.9129	0.449219	24.6267	633.333	30262	43.8	85.8455	48.334	156	25
2105	11.7096	0.425812	24.5333	640	29993.9	37.5	78.4625	40.2683	154	36
2106	11.232	0.353816	18.7067	453.333	27946.4	42.2	103.363	51.8721	140	45
2107	11.0078	0.39876	23.6133	580	25578	48.2	103.418	49.7091	143	34
2108	11.7296	0.399047	16.5067	473.333	30592.1	39	100.267	46.5313	145	32
2109	12.0338	0.4446	20.6467	626.667	29271.3	42.6	107.134	47.0058	153	31
2110	11.4231	0.449007	13.5133	366.667	27955.3	43.4	78.5353	41.4301	155	31
2111	12.5159	0.4571	18.7667	560	32749	38.9	82.0142	44.2222	152	38
2112	12.5404	0.415977	25.1	640	30128.1	41.9	97.6617	51.7866	155	34
2113	11.0065	0.390276	19.26	513.333	29167.9	38.7	104.633	45.6444	138	51
2114	11.5594	0.380197	22.58	613.333	29492.6	39.1	96.8774	47.3055	144	32
2115	12.2023	0.432024	26.5533	926.667	36952	30.12	84.2726	38.1021	151	41
2116	10.6537	0.411415	13.3067	400	26102.4	45.8	83.4783	37.2258	155	37
2121	11.8845	0.444133	18.1133	413.333	29708.6	41.3	92.5848	47.2088	139	54
2122	11.5662	0.405294	24.5667	633.333	31302.1	35.7	97.9033	48.2029	139	45
2123	9.08584	0.35751	15.0133	400	27392.6	32.7	118.258	50.7657	143	41
2124	10.3178	0.404576	20.72	546.667	24238.3	50.7	100.211	49.0322	143	28
2127	11.7325	0.874755	4.18667	333.333	28950.2	45.7	86.0771	48.3533	146	36
2128	13.3228	0.420515	28.8467	740	39642.3	31.4	85.7871	48.0009	151	32
2130	10.8329	0.391665	11	346.667	25113.3	46.3	108.023	55.8465	138	52
2131	10.1541	0.366208	17.6733	566.667	24903.9	47.1	126.829	55.2752	137	45
2132	11.3369	0.464499	22.4533	513.333	27161.3	42.1	93.8717	51.3064	137	48
2133	9.14203	0.419317	12.9867	333.333	21794.8	46.5	103.857	44.0765	147	39
2135	11.5455	0.277524	17.4867	593.333	51548.5	19.15	91.4006	49.103	145	42
2137	11.3913	0.395624	17.8867	400	26392.1	43.7	98.889	53.8968	141	48
2139	11.916	0.711592	9.8	600	29925.2	42.7	93.3985	47.191	160	18
2140	14.0335	0.487563	18.4667	406.667	34739.8	40.8	91.3421	48.0392	150	27
2141	11.5924	0.442044	16.8	480	28314.6	45.4	87.5038	52.9874	142	42
2144	12.9988	0.423873	18.9667	386.667	30442.1	45.5	104.434	51.8122	140	45
2145	13.0496	0.435987	24.6667	733.333	30825.3	42.6	85.7445	43.5227	158	18
2146	10.5779	0.389116	25.0667	820	32676.7	32	90.1607	49.8234	155	29
2149	12.5937	0.415591	19.7933	613.333	32043.6	38.8	93.1042	47.1894	155	27
2150	12.4206	0.444978	20.6933	480	28436.1	46.8	81.8291	44.2704	155	25
2151	9.62405	0.436791	17.8	400	23518.7	43.2	104.714	45.4734	139	37
2152	11.6457	0.434056	14.3533	453.333	30601.1	37.59	90.5204	47.7346	150	31
2153	11.092	0.400471	16.3133	433.333	26904	41.7	90.8484	44.4214	155	33
2156	11.5606	0.438309	17.3867	433.333	24992.4	48.1	92.0199	43.0365	146	39
2159	11.7715	0.376944	21.4667	593.333	30312.7	41.4	102.998	48.6089	142	39
2160	8.67871	0.363003	15.2533	400	26211.6	31.6	111.286	39.416	145	44
2162	12.9606	0.467931	25.38	606.667	30125	45.8	93.2631	41.3447	152	38
2163	13.3723	0.415527	25.8	646.667	30164.2	45.2	96.3151	52.0824	153	37
2164	13.6954	0.487582	23.1333	613.333	31601	45.1	91.6558	46.293	152	29
2165	13.6456	0.484654	18.38	413.333	28271.9	49.5	84.9057	43.953	146	48
2167	13.2102	0.43025	22.4	720	35283.3	37.7	95.9868	42.4841	154	39
2168	12.3039	0.448629	17.3533	706.667	33698.5	35.5	88.8252	42.7387	161	29
2169	13.2015	0.459059	20.9133	613.333	30467.9	44.3	89.4786	45.9751	146	40
2170	12.2844	0.410077	20.0533	520	30122.1	44.4	96.0499	50.9108	155	30
2171	12.7815	0.462722	19.2	473.333	32375.1	40	88.87	43.6387	151	39
2174	10.2613	0.396417	15.7667	413.333	24759.9	43	82.1679	46.8685	156	29
2175	13.5117	0.444784	25.7933	760	31448.7	43.9	88.6819	49.9971	149	42
2177	10.3914	0.383471	11.5733	346.667	28334.6	34	93.3153	44.5728	155	30
2178	12.5272	0.425307	21.7	366.667	26683.5	49.9	114.434	48.4965	138	54
2179	11.2811	0.401071	12.52	426.667	29642.3	38.4	90.9927	50.4554	150	38
2180	11.4315	0.44772	17.6533	526.667	31259.8	37.3	93.8787	38.53	160	30
2181	11.6863	0.375946	14.5067	246.667	26435.2	47.6	100.353	52.4647	140	41
2182	12.2031	0.414855	18.86	613.333	32467.6	35.2	85.2076	49.2513	155	33
2183	13.3274	0.421787	28.1467	640	32759	41.7	102.804	47.6971	144	45
2184	11.5824	0.44069	11.3133	386.667	30459.2	40.7	90.4122	38.8925	150	38
2185	11.0548	0.420537	19.82	566.667	29407.1	38.4	85.5011	47.6207	147	42
2186	12.0348	0.41785	14.1733	386.667	28687.9	44.7	90.5204	54.3642	141	39
2187	10.488	0.818752	5.19333	280	26518.5	43.5	102.576	45.5072	140	43
2188	11.5451	0.415991	19.3	566.667	31508.3	37.4	101.172	48.0163	139	52
2189	11.6065	0.435859	19.42	506.667	27524	45	96.6485	46.4602	154	-
2190	11.1173	0.378173	15.3133	540	24733.9	52.3	92.8894	50.9513	137	53
2191	12.6496	0.437003	20.5133	380	28056.9	49.7	88.87	51.2509	143	46
2495	-	-	-	-	-	-	-	-	-	-
2496	-	-	-	-	-	-	-	-	-	-
2497	-	-	-	-	-	-	-	-	-	-
2498	-	-	-	-	-	-	-	-	-	-
2499	-	-	-	-	-	-	-	-	-	-
2500	-	-	-	-	-	-	-	-	-	-
2501	-	-	-	-	-	-	-	-	-	-
2502	-	-	-	-	-	-	-	-	-	-
2503	-	-	-	-	-	-	-	-	-	-
2504	-	-	-	-	-	-	-	-	-	-
2505	-	-	-	-	-	-	-	-	-	-
2506	-	-	-	-	-	-	-	-	-	-
2507	-	-	-	-	-	-	-	-	-	-
2508	-	-	-	-	-	-	-	-	-	-
2509	-	-	-	-	-	-	-	-	-	-
2510	-	-	-	-	-	-	-	-	-	-
2511	-	-	-	-	-	-	-	-	-	-
2512	-	-	-	-	-	-	-	-	-	-
2513	-	-	-	-	-	-	-	-	-	-
2514	-	-	-	-	-	-	-	-	-	-
2515	-	-	-	-	-	-	-	-	-	-
2516	-	-	-	-	-	-	-	-	-	-
2517	-	-	-	-	-	-	-	-	-	-
2518	-	-	-	-	-	-	-	-	-	-
2519	-	-	-	-	-	-	-	-	-	-
2520	-	-	-	-	-	-	-	-	-	-
2521	-	-	-	-	-	-	-	-	-	-
2550	-	-	-	-	-	-	-	-	-	-
2551	-	-	-	-	-	-	-	-	-	-
2552	-	-	-	-	-	-	-	-	-	-
2553	-	-	-	-	-	-	-	-	-	-
2554	-	-	-	-	-	-	-	-	-	-
2555	-	-	-	-	-	-	-	-	-	-
2556	-	-	-	-	-	-	-	-	-	-
2557	-	-	-	-	-	-	-	-	-	-
2558	-	-	-	-	-	-	-	-	-	-
2559	-	-	-	-	-	-	-	-	-	-
2560	-	-	-	-	-	-	-	-	-	-
2561	-	-	-	-	-	-	-	-	-	-
2562	-	-	-	-	-	-	-	-	-	-
2563	-	-	-	-	-	-	-	-	-	-
2564	-	-	-	-	-	-	-	-	-	-
2565	-	-	-	-	-	-	-	-	-	-
2566	-	-	-	-	-	-	-	-	-	-
2567	-	-	-	-	-	-	-	-	-	-
2568	-	-	-	-	-	-	-	-	-	-
2569	-	-	-	-	-	-	-	-	-	-
2570	-	-	-	-	-	-	-	-	-	-
2571	-	-	-	-	-	-	-	-	-	-
2572	-	-	-	-	-	-	-	-	-	-
2573	-	-	-	-	-	-	-	-	-	-
2574	-	-	-	-	-	-	-	-	-	-

## Sheet: 2017
<trait>	Yield	HI	Biomass	NSm2	NGm2	TKW	LAI_EST_A	NDVI_A	RDVI_A	MSAVI_A	MTVI2_A	TCARIOSAVI_A	GNDVI_A	LAI_EST_PA	NDVI_PA	RDVI_PA	MSAVI_PA	MTVI2_PA	TCARIOSAVI_PA	GNDVI_PA	PH	VI	Days to anthesis	GFD
3	4.74288	0.259937	16.2013	526.889	11946.8	38.3862	5.48496	0.984919	0.615419	0.75036	0.871792	0.0313315	0.919009	0.997351	0.511464	0.333984	0.335111	0.260503	0.0765666	0.569556	141.667	28.7581	152	31
10	5.85378	0.276649	13.196	436.474	11873.8	47.0088	5.62857	0.98189	0.644463	0.809535	0.891046	0.0867618	0.906222	1.76868	0.731081	0.487475	0.520215	0.505819	0.0641151	0.656007	148.667	30.8652	164	25
11	5.99082	0.269788	15.3627	445.011	13109	43.8409	5.73842	0.996175	0.616471	0.757626	0.905774	0.0433405	0.932161	1.48166	0.741837	0.538258	0.585296	0.566498	0.076364	0.675619	142	30.1793	149	37
12	4.24497	0.295181	17.806	529.735	9941.39	42.3487	5.35389	0.948723	0.610225	0.734336	0.854218	0.0626557	0.912545	1.52291	0.722003	0.480839	0.509762	0.493103	0.0754208	0.645723	114.333	27.2401	164	25
17	5.07957	0.298072	15.522	509.71	12635.7	40.1277	5.34652	0.961026	0.618175	0.74642	0.85323	0.0846062	0.906527	1.4997	0.714904	0.489458	0.522814	0.492107	0.0623523	0.665528	128.333	25.6999	165	26
27	4.64692	0.233615	13.3553	471.565	14167.4	33.8526	5.44544	0.990119	0.622317	0.765281	0.866494	-0.0114974	0.907163	1.72252	0.72612	0.508166	0.549187	0.521285	0.0602965	0.665427	134	25.4672	167	30
35	5.73405	0.297113	14.7307	557.286	13883.9	40.4825	5.5024	0.969192	0.6358	0.786181	0.87413	0.084752	0.899314	2.07321	0.716547	0.482378	0.513345	0.491468	0.06207	0.652364	140	28.5266	164	26
55	5.6738	0.288251	16.2567	519.496	14474	37.9949	5.58491	0.988108	0.614495	0.747983	0.885193	-0.043676	0.935334	1.6274	0.753819	0.503214	0.537281	0.525318	0.0725209	0.668724	134.333	26.5342	165	25
56	4.80694	0.235752	16.26	493.587	13933.2	35.204	5.55959	0.994169	0.629405	0.783766	0.881798	-0.0750743	0.908717	0.934158	0.655381	0.463041	0.48658	0.43105	0.0630874	0.642969	135.667	28.3818	167	26
61	5.39831	0.261018	16.3667	525.065	12914.6	40.8154	5.22353	0.960389	0.598831	0.70806	0.836741	0.0485064	0.910512	1.85175	0.676887	0.451775	0.472479	0.437332	0.0669159	0.639509	122.333	26.0158	155	30
62	5.69045	0.314789	19.772	625.177	15094	38.7752	5.44217	0.978673	0.614308	0.746541	0.866055	0.0464703	0.917956	1.86752	0.687599	0.470548	0.496687	0.459229	0.0732914	0.64914	111.333	29.7775	154	31
64	7.42685	0.374359	22.23	635.452	16040.7	44.5844	5.31398	0.9666	0.605157	0.724097	0.848868	0.0553683	0.910471	1.53488	0.679245	0.451691	0.473506	0.443629	0.0838625	0.630923	118.333	26.3185	147	36
65	6.50103	0.323118	22.8853	612.847	13861.5	45.0357	5.49298	0.98484	0.614121	0.74705	0.872867	-0.0053813	0.917327	1.46302	0.688472	0.476953	0.505445	0.474327	0.0825008	0.639658	134.333	26.3863	152	31
68	5.92137	0.305791	14.9427	560.435	15340.3	37.6359	5.47929	0.973863	0.617364	0.753611	0.871031	0.031791	0.920828	2.15504	0.67922	0.449189	0.468037	0.443414	0.0794004	0.619898	134.333	25.8497	155	30
121	4.90496	0.256367	9.03133	515.428	12941.8	37.2472	5.28924	0.965763	0.601139	0.715442	0.845551	0.0589773	0.904719	1.4023	0.673357	0.466082	0.492167	0.465884	0.0866236	0.621082	148	22.8937	150	32
123	5.74222	0.329994	14.5073	503.862	14074.1	39.7515	5.5806	0.994181	0.608522	0.735221	0.884614	-0.0652683	0.922333	1.61213	0.719478	0.476548	0.503791	0.491272	0.0803158	0.63883	131	22.5224	159	28
124	5.88698	0.24282	15.622	520.962	12188.4	46.3158	5.33751	0.94782	0.623046	0.756493	0.852022	0.0914342	0.896909	1.34455	0.649544	0.436276	0.453304	0.418857	0.0689796	0.608341	141.333	31.8811	155	30
129	5.89955	0.332495	12.72	519.271	16571.8	35.2868	5.38895	0.975543	0.613354	0.744278	0.85892	0.0542348	0.91881	1.50517	0.668145	0.436318	0.454225	0.419098	0.0788903	0.628668	126.333	21.0482	151	33
136	5.21682	0.350014	12.2833	457.807	11749.6	42.6038	5.07502	0.922048	0.593541	0.698691	0.816829	0.0784787	0.895942	1.28421	0.565471	0.380448	0.390378	0.336501	0.0662607	0.58409	106	21.8779	148	29
138	-	-	-	-	-	-	-	-	-	-	-	-	-	-	-	-	-	-	-	-	-	-	148	30
139	5.12639	0.24155	16.1927	498.747	9745.99	51.2239	5.26145	0.944095	0.619958	0.744505	0.841825	0.0950807	0.895769	2.07519	0.669463	0.456322	0.477935	0.450644	0.0774346	0.61726	140	29.8499	156	30
142	4.34068	0.261182	15.8893	492.034	9024.28	46.6698	5.31274	0.91968	0.627075	0.747622	0.848701	0.140102	0.880261	1.8472	0.711972	0.49703	0.532745	0.510933	0.0718506	0.644977	137.333	30.1341	159	32
143	6.00428	0.300032	18.4847	561.901	11773.1	48.7074	5.58426	0.986024	0.623077	0.768568	0.885106	-0.0304395	0.912701	1.48467	0.701664	0.48907	0.519972	0.497738	0.0735513	0.638043	138	30.3813	157	29
147	8.32355	0.369193	20.58	611.692	20153.9	40.2773	5.40492	0.973618	0.614725	0.749475	0.861061	0.0341961	0.929631	1.02086	0.752683	0.502263	0.544129	0.533491	0.0754353	0.668242	120.333	24.326	162	26
151	4.35014	0.227631	12.8453	478.277	13987.6	31.4725	5.13499	0.959278	0.591441	0.691047	0.82487	0.0499623	0.919607	1.20514	0.746424	0.490202	0.522287	0.516647	0.0703545	0.654666	125.333	25.1239	166	27
160	5.00306	0.265343	22.8007	564.904	11997.8	40.5606	5.67205	0.989866	0.632806	0.792606	0.896875	0.0717522	0.912147	1.62817	0.699142	0.442676	0.458325	0.438509	0.0808754	0.633551	137	27.8229	159	31
169	5.41432	0.280072	9.99267	436.604	11327	46.1771	5.38751	0.97825	0.614402	0.745566	0.858726	0.0531712	0.913268	1.92459	0.709967	0.456313	0.47827	0.453406	0.0437983	0.64936	141.333	27.8259	163	26
191	5.0032	0.269419	20.538	685.952	22638.9	23.281	4.91825	0.9257	0.578078	0.664912	0.79581	0.0484348	0.917952	1.8569	0.725443	0.494966	0.530565	0.502088	0.0673674	0.672091	142.333	16.7689	167	22
194	5.45526	0.345364	15.9967	611.928	12988.7	40.4751	5.60301	0.997338	0.596104	0.703751	0.887619	-0.825257	0.914714	1.75708	0.628943	0.406462	0.416325	0.385525	0.0911447	0.588143	122.667	23.1791	149	35
195	3.85987	0.233421	10.8673	435.102	10293	37.8728	5.49603	0.982341	0.622535	0.765163	0.873277	0.0476415	0.917039	0.933502	0.61555	0.397943	0.406457	0.359462	0.0769694	0.603332	131.333	27.0604	154	32
199	4.29227	0.265862	19.712	630.337	11600.7	36.9584	5.73972	0.997063	0.608621	0.738257	0.905949	-0.098144	0.92428	1.94067	0.687589	0.466505	0.491717	0.460489	0.0724051	0.641333	136.667	23.5367	162	26
200	4.25508	0.325436	16.2633	599.916	9988.45	41.8327	5.05437	0.937441	0.585844	0.678333	0.81406	0.0619925	0.905713	1.77856	0.651911	0.467137	0.488624	0.440725	0.0513852	0.640726	108.667	21.1522	148	37
201	5.70514	0.256595	12.0553	506.786	14191.9	39.2327	5.50889	0.980747	0.625282	0.771554	0.875	0.0279145	0.918271	1.6329	0.691645	0.481641	0.510559	0.491479	0.0932262	0.628337	135.667	30.6916	158	27
207	6.60321	0.329586	16.4247	539.741	17846.5	36.1883	5.33749	0.982171	0.595041	0.700257	0.85202	-0.00396531	0.921619	1.9557	0.705897	0.498062	0.531988	0.513698	0.0684809	0.639017	122.333	27.1694	151	37
213	5.57701	0.268853	13.296	464.344	11546.6	47.1318	5.45352	0.975715	0.618346	0.754792	0.867576	0.0617919	0.916494	1.54659	0.724366	0.47739	0.506286	0.474557	0.0553425	0.675336	154.667	28.6006	165	28
214	5.94454	0.285313	17.3307	487.738	12256.8	45.4548	5.53929	0.975096	0.629927	0.779315	0.879076	0.0516443	0.911387	1.85367	0.765769	0.530872	0.580116	0.576301	0.0633123	0.67178	154.667	26.7258	168	27
216	4.75916	0.248811	12.8907	494.644	16757.6	28.9944	5.37134	0.981417	0.602644	0.71911	0.856558	0.0160208	0.922165	1.67489	0.767864	0.507726	0.54986	0.557218	0.0909762	0.65342	152	22.7566	166	23
225	5.62457	0.331102	13.5427	504.595	14167.7	39.619	5.38186	0.968729	0.609885	0.736103	0.857968	0.0280199	0.931648	1.54247	0.760536	0.543435	0.590421	0.585551	0.0806151	0.66765	134.333	25.8607	162	31
226	4.97469	0.271213	14.928	557.231	13230.6	37.038	5.56169	0.982242	0.632303	0.786282	0.88208	0.0595517	0.906418	1.95295	0.717058	0.515777	0.553156	0.524619	0.0629175	0.664294	131.333	29.6856	164	27
227	6.12279	0.277484	16.5007	542.665	14509	41.9501	5.74183	0.995031	0.619506	0.762453	0.906232	-0.0748293	0.930043	1.09866	0.779013	0.544722	0.594794	0.602356	0.0842054	0.670928	142.667	27.9483	164	29
228	6.47405	0.298638	17.3767	542.61	14104.7	44.0992	5.33446	0.976879	0.601826	0.716434	0.851613	0.0312849	0.925464	1.89761	0.715739	0.485765	0.516314	0.497197	0.064841	0.647522	136	29.0372	154	32
230	6.51662	0.350368	13.2147	513.648	14481.4	43.3115	5.28779	0.971176	0.606373	0.726609	0.845357	0.0161628	0.928666	2.17431	0.711982	0.449059	0.465269	0.444418	0.0733628	0.644205	129	25.3994	159	30
235	5.64779	0.319197	16.3327	534.117	11409.7	47.1955	5.50112	0.973743	0.627285	0.772046	0.873959	0.043189	0.916473	1.31834	0.765918	0.504601	0.540791	0.529954	0.0792456	0.675594	120.333	27.0832	162	28
240	5.98818	0.297961	13.3753	503.731	15926	35.9793	5.41381	0.971887	0.613291	0.744424	0.862253	0.0553969	0.913266	1.19412	0.711274	0.446239	0.462717	0.443299	0.0547015	0.641532	146	26.0043	158	31
247	3.229	0.289167	11.1147	520.962	9173.31	36.665	5.33671	0.961758	0.608788	0.729947	0.851915	0.0693035	0.906245	1.67819	0.657775	0.465515	0.48952	0.434068	0.0498773	0.653339	122	25.4245	154	36
248	6.77859	0.402651	12.8233	474.174	15370.9	42.6253	4.99973	0.907831	0.586467	0.682212	0.806734	0.0762864	0.895994	1.53404	0.654943	0.410402	0.417192	0.383968	0.0709978	0.619278	94.3333	18.8105	154	32
264	5.51481	0.266165	19.384	574.832	15318.9	36.4062	5.45805	0.975756	0.619259	0.756627	0.868184	0.0687152	0.912667	2.00891	0.665019	0.414632	0.424228	0.389077	0.0517848	0.628803	140.667	24.9656	166	27
270	5.38446	0.289358	16.1807	573.677	14320.4	37.7233	5.34845	0.962983	0.620611	0.751069	0.85349	0.0771096	0.903007	1.32005	0.711379	0.492638	0.525549	0.499164	0.0579527	0.6536	115.667	27.2373	162	27
274	5.53123	0.252881	15.736	537.041	13556.9	40.7671	5.30353	0.987734	0.602366	0.715534	0.847466	0.00800726	0.920346	1.91138	0.554498	0.346838	0.346299	0.278725	0.0763292	0.580892	121.667	25.4503	153	33
277	5.27379	0.314845	13.9307	485.871	10484.7	48.4019	5.33573	0.966421	0.604025	0.720508	0.851783	0.0424355	0.91192	1.8338	0.68748	0.466275	0.491919	0.458686	0.0631882	0.64332	148.333	27.0321	153	31
288	5.66519	0.281036	16.4273	601.783	14234.2	38.6299	5.67441	0.989704	0.629864	0.786377	0.897192	-0.00813171	0.914688	1.66737	0.679075	0.461282	0.484879	0.445641	0.0675339	0.644398	122	28.4108	162	24
294	4.13033	0.2326	16.81	559.291	9695.61	42.0366	5.47926	0.956522	0.644295	0.788645	0.871028	0.124705	0.895293	1.24037	0.675368	0.456318	0.479454	0.450343	0.0774718	0.626092	118	27.5107	161	27
297	3.48072	0.168128	11.7053	430.756	10579.7	33.4698	5.51501	0.979676	0.626699	0.774481	0.875821	0.0616701	0.912628	2.29442	0.723313	0.505303	0.544045	0.515378	0.0685361	0.671039	147.667	27.0712	164	24
303	4.43268	0.251266	14.086	501.726	12664.8	36.5271	5.53564	0.979875	0.627023	0.773096	0.878587	0.0306582	0.908498	1.71267	0.736699	0.518617	0.561163	0.541604	0.0679633	0.667992	137	27.4921	167	24
304	4.76515	0.275251	18.032	537.45	13812	34.5825	5.62127	0.990232	0.618676	0.759685	0.890067	0.026335	0.916916	1.38671	0.760407	0.526782	0.568776	0.55966	0.0748714	0.674129	138.333	25.4503	167	26
322	4.90777	0.280457	11.7927	453.705	10015.9	45.9938	5.44415	0.971056	0.615946	0.749057	0.866321	0.0352898	0.916549	1.78174	0.582759	0.375254	0.381193	0.326949	0.0977008	0.590799	138.333	28.0076	151	31
323	4.44558	0.227981	12.542	540.372	-	39.3311	5.34725	0.969953	0.609238	0.73364	0.853329	0.0551235	0.917233	1.44966	0.590343	0.395137	0.405493	0.363354	0.0947996	0.577104	133.667	25.0724	154	31
324	4.79028	0.311157	18.6787	613.48	11405.4	40.9631	5.11895	0.973936	0.588189	0.682561	0.822719	0.0117509	0.930634	1.86015	0.651066	0.445779	0.467083	0.432802	0.0741159	0.613562	117.333	22.3037	159	28
327	4.36312	0.23756	18.4627	562.346	14212.1	31.8033	5.25376	0.950542	0.598698	0.709332	0.840794	0.071227	0.907839	0.895483	0.656618	0.460619	0.484018	0.453146	0.082067	0.61358	117	22.6442	154	29
332	8.47537	0.411325	18.472	592.602	21294.9	39.3431	5.34069	0.954537	0.616642	0.745612	0.852449	0.0779663	0.903999	1.09029	0.729634	0.466627	0.491657	0.476935	0.0818771	0.64691	121.667	27.7191	153	34
333	5.0502	0.374226	9.47733	462.792	11967.3	40.7941	5.19796	0.966697	0.590154	0.691105	0.833313	0.0261129	0.917093	1.00588	0.622912	0.413976	0.427192	0.379255	0.0778269	0.618685	114.667	22.8045	148	34
341	3.93079	0.311644	16.7007	601.783	13554.5	29.4953	5.55687	0.986083	0.613454	0.744824	0.881433	-0.0900999	0.914751	1.81521	0.580839	0.366196	0.3693	0.326107	0.0878041	0.572438	134	19.048	156	29
344	3.45554	0.219879	15.172	603.285	11219.3	31.8959	5.37842	0.962397	0.620592	0.75518	0.857507	0.0559659	0.912539	1.88073	0.544464	0.38666	0.399611	0.338744	0.056579	0.580624	138	21.7295	153	29
346	3.87319	0.287783	20.6753	651.086	12575.3	32.0833	5.42151	0.982358	0.609616	0.737837	0.863284	-0.0285129	0.91496	2.21154	0.575081	0.368829	0.373876	0.319058	0.0777548	0.582835	123	24.1108	152	31
348	3.55663	0.125799	9.49133	380.678	10339.1	34.4077	5.46919	0.96896	0.629622	0.77485	0.869678	0.0872225	0.904342	1.47235	0.649411	0.443487	0.463335	0.42877	0.0827265	0.61302	125.667	26.3307	148	35
350	4.5048	0.291391	20.282	580.68	10146	42.9106	5.48795	0.980867	0.620434	0.76079	0.872193	0.0660973	0.90856	1.4542	0.704737	0.519114	0.555051	0.521626	0.0673774	0.660638	129.667	28.6157	153	30
354	5.15848	0.284871	15.5907	588.534	13755.9	38.7485	5.27829	0.96983	0.59925	0.712041	0.844083	0.0589422	0.916403	1.83266	0.625382	0.417474	0.430926	0.376576	0.0708711	0.625851	117	27.0334	150	33
355	4.10728	0.210804	11.8973	452.014	12637.8	33.2634	5.3527	0.988585	0.601671	0.716	0.854059	0.00692728	0.913241	1.71177	0.530937	0.379243	0.389398	0.303664	0.048046	0.593846	127.333	24.9643	152	30
359	5.37687	0.274259	13.1773	497.568	12621.8	41.6906	5.48867	0.982198	0.616978	0.752482	0.87229	0.000793138	0.920376	2.36164	0.645113	0.470406	0.496488	0.454879	0.0759301	0.625998	131.667	25.7628	152	31
360	4.64877	0.284055	21.93	604.707	10423.3	43.3593	5.42869	0.972669	0.62749	0.769967	0.864248	0.0618175	0.91595	1.81916	0.602816	0.431066	0.44996	0.387224	0.0581766	0.625769	137.667	27.3694	153	32
361	6.48978	0.328143	17.6813	519.216	13436.4	46.7856	5.49162	0.98168	0.617973	0.754064	0.872685	0.0445083	0.913225	1.81129	0.749779	0.522744	0.561356	0.542636	0.0739594	0.680791	132.333	27.5962	155	32
367	4.46564	0.25305	16.6687	589.398	10103.3	42.7619	5.67937	0.985047	0.642909	0.811842	0.897858	0.0763099	0.91083	1.132	0.670369	0.504955	0.53142	0.487308	0.0613271	0.65172	122.333	32.6781	162	30
368	5.77746	0.320012	19.3847	591.222	12532.5	44.5543	5.29849	0.958778	0.610104	0.73401	0.84679	0.0547664	0.912008	1.57081	0.714974	0.469336	0.496188	0.467814	0.0695576	0.661563	133.667	29.3249	159	27
369	5.51669	0.299407	19.7947	571.907	12950	41.4774	5.42313	0.96567	0.626415	0.766081	0.863502	0.0795603	0.907534	2.01265	0.679614	0.442439	0.460073	0.433866	0.0743498	0.625461	131.667	29.8487	162	27
370	7.17065	0.38414	10.366	433.68	17404.5	41.2889	5.31552	0.978321	0.603383	0.721191	0.849074	0.0483429	0.922318	0.863314	0.687456	0.451528	0.473238	0.437114	0.077816	0.648102	105.667	27.3796	151	35
371	6.04975	0.233674	11.6173	563.08	23002.9	27.1159	5.57349	0.99059	0.618919	0.757837	0.883662	-0.0523266	0.916921	1.32191	0.737305	0.497556	0.534401	0.529996	0.0735552	0.645505	127.333	25.644	163	27
374	4.55027	0.186699	13.7333	522.196	11044.3	40.6013	5.56598	0.98502	0.619401	0.76023	0.882654	0.0303852	0.916475	1.21406	0.668826	0.430257	0.445876	0.419573	0.0795301	0.613984	129	31.31	164	25
375	5.31284	0.273835	24.46	650.862	13282.1	38.6951	5.44056	0.984012	0.620373	0.760743	0.86584	0.0383854	0.922095	1.41477	0.723258	0.50032	0.538659	0.52272	0.0648046	0.651338	142	28.1486	166	26
379	4.57996	0.280561	14.5447	522.196	11865.2	38.197	5.50437	0.97839	0.630392	0.778685	0.874394	0.0639565	0.90948	1.99937	0.578935	0.412869	0.429371	0.369923	0.0779032	0.601215	138.667	30.3539	164	30
387	6.64199	0.426647	15.8867	515.192	13895.4	45.859	5.22054	0.962135	0.59817	0.706855	0.83634	0.040027	0.916797	1.34106	0.664513	0.431629	0.446393	0.411391	0.0626456	0.627453	118.667	22.3705	150	32
391	6.00119	0.309036	15.996	530.18	13455.6	43.0999	5.23509	0.972828	0.599023	0.709709	0.83829	0.0479362	0.921364	1.09396	0.733267	0.477334	0.50653	0.482284	0.0716357	0.671233	125	23.3777	162	29
393	4.66485	0.181628	14.37	501.671	11433.5	40.4736	5.64208	0.993118	0.632984	0.787579	0.892858	-0.0749503	0.897442	0.874413	0.642528	0.403058	0.411354	0.369249	0.0818599	0.61291	116.333	30.091	161	29
399	5.17171	0.286563	11.2273	463.711	13126.2	39.6867	5.19084	0.976529	0.587301	0.682938	0.832357	0.0398393	0.924462	1.2729	0.668257	0.48267	0.510045	0.472896	0.0640464	0.633651	136	24.9795	154	34
401	4.61577	0.319931	16.664	598.45	10835.1	42.0982	5.3375	0.95509	0.613419	0.739153	0.852021	0.0663161	0.911464	1.61411	0.616844	0.410514	0.42292	0.384201	0.0795108	0.592125	128	24.1197	150	33
405	4.47734	0.292427	19.0247	610.556	10660.3	40.8023	5.43253	0.980013	0.610681	0.739106	0.864763	0.0564026	0.916726	1.31377	0.64481	0.448366	0.468725	0.434178	0.0825822	0.608963	127	27.8129	151	31
410	4.59852	0.245351	13.6947	548.738	11583.2	38.294	5.77018	0.996044	0.618529	0.759788	0.910032	-0.503077	0.911873	2.44895	0.69208	0.482982	0.512482	0.491221	0.0743314	0.628885	132.667	24.9381	152	31
419	4.71191	0.314519	24.0007	699.34	10612.4	43.019	5.38798	0.983723	0.600507	0.715293	0.858789	0.0164199	0.935165	1.60464	0.648676	0.44858	0.469447	0.425599	0.073174	0.626535	123.667	23.133	164	27
420	5.04528	0.243517	17.7893	559.291	10030.4	48.2908	5.51847	0.971333	0.62928	0.775156	0.876285	0.110669	0.899061	1.53493	0.728352	0.538084	0.582881	0.5655	0.0687267	0.661858	146	28.6455	163	25
421	3.72182	0.288446	21.268	635.086	8179.82	43.4255	5.28118	0.972575	0.599732	0.710789	0.84447	0.0130243	0.915102	2.19063	0.572668	0.379532	0.387277	0.315566	0.0686742	0.617067	122.333	25.3786	154	32
426	4.6663	0.310808	21.2993	516.292	9523.06	46.628	5.60829	0.992239	0.614031	0.747108	0.888327	-0.143077	0.909941	1.72647	0.653682	0.447416	0.467674	0.4247	0.0556999	0.631861	139	23.0785	132	53
428	5.13547	0.382025	6.45333	405.451	14265.2	36.3346	5.2325	0.901948	0.608311	0.725315	0.837943	0.0970048	0.894194	1.54166	0.574346	0.355931	0.357134	0.298117	0.0556682	0.602026	84	16.2384	148	33
429	5.38712	0.371522	11.4053	482.947	13638.3	38.3194	5.11828	0.952961	0.592815	0.694434	0.822629	0.0814529	0.909088	1.32066	0.672699	0.457625	0.481284	0.454589	0.0734081	0.618715	124.333	17.0375	152	31
432	4.78094	0.270959	17.3753	601.095	10990.7	41.754	5.49508	0.988833	0.60944	0.735508	0.873149	-0.0375759	0.918584	1.82074	0.646881	0.421173	0.434813	0.403834	0.0701261	0.606984	141	28.5531	158	27
433	5.23646	0.304322	17.878	662.783	14709.1	35.5199	5.3537	0.950275	0.616973	0.748161	0.854194	0.0671558	0.90741	2.00803	0.643001	0.385522	0.387207	0.365249	0.0938502	0.582454	130.333	27.9304	155	30
434	3.85278	0.232636	19.1487	598.17	11135.2	34.6155	5.39935	0.969228	0.616981	0.752846	0.860313	0.0508005	0.923187	1.29278	0.647827	0.453404	0.473596	0.430107	0.0654582	0.622134	117.667	28.767	162	32
438	4.65776	0.255799	15.4053	500.807	12257.3	37.5243	5.44764	0.987671	0.607261	0.733181	0.866789	0.025611	0.926268	1.64982	0.599775	0.399618	0.410539	0.354598	0.0720093	0.606972	128.333	23.6217	158	30
440	4.53558	0.198657	16.9773	574.776	10747.8	41.2568	5.631	0.990551	0.622901	0.769356	0.891372	-0.0471546	0.914805	1.50225	0.71622	0.475806	0.503307	0.499491	0.0802165	0.62363	139.667	27.2114	158	28
441	4.17036	0.186438	15.1007	458.496	12123.1	35.2624	5.50975	0.978475	0.639272	0.787105	0.875116	0.0441383	0.899926	1.45033	0.707281	0.488542	0.521642	0.495151	0.0688982	0.647922	132.333	30.3867	162	25
442	5.43176	0.244639	13.68	576.601	14219.3	38.0396	5.55383	0.972044	0.626625	0.773168	0.881026	0.0611187	0.91535	1.80966	0.645396	0.442944	0.461685	0.423725	0.0804781	0.615732	127.667	27.4103	159	29
443	5.54598	0.234412	17.556	641.17	16857.1	33.2857	5.40495	0.986182	0.599996	0.714564	0.861064	0.0245396	0.937859	1.92181	0.62769	0.387922	0.391762	0.348233	0.0734267	0.610975	124	26.8244	160	28
444	5.70841	0.277939	9.88467	495.089	16171.1	35.1954	5.628	0.990057	0.631545	0.789649	0.89097	-0.0342453	0.913736	1.92183	0.680278	0.476761	0.507159	0.475245	0.0689996	0.637514	132.333	30.517	156	29
445	5.01095	0.263681	14.5453	668.407	17338.9	29.5431	5.62056	0.984798	0.628699	0.781053	0.889973	0.00348468	0.91527	1.44981	0.641956	0.411675	0.422098	0.3852	0.0722963	0.610924	126.667	29.8746	155	29
446	4.38102	0.485798	16.1947	638.01	12135.8	35.4587	5.66642	0.993806	0.620614	0.767749	0.896121	0.00658735	0.919449	1.98102	0.591833	0.371463	0.374176	0.321166	0.0828542	0.597211	122.667	25.9674	159	28
448	4.88947	0.26048	12.2133	524.331	12285.1	39.3393	5.27721	0.943944	0.617395	0.74023	0.843938	0.0865534	0.906885	2.09862	0.673183	0.447441	0.46874	0.435812	0.0689582	0.625265	133	30.7307	159	28
449	4.83812	0.22356	21.8793	661.404	18825.4	27.0056	5.66661	0.983696	0.641597	0.808082	0.896146	0.0248826	0.921882	1.38765	0.616626	0.384708	0.386483	0.342776	0.0551339	0.612044	134.667	23.575	163	27
450	4.20203	0.216812	15.5527	551.383	11295.8	36.496	5.26342	0.960361	0.604431	0.721086	0.842088	0.0621326	0.905986	2.10636	0.521683	0.331743	0.334249	0.262602	0.0628399	0.583569	145	22.853	151	35
451	5.22692	0.295065	15.0227	582.45	12686.7	40.2612	5.3788	0.982012	0.603766	0.721095	0.857559	-0.00242116	0.923423	2.01618	0.684876	0.456461	0.477035	0.437239	0.0746845	0.656719	128.667	25.8232	150	32
456	5.89925	0.295656	18.9387	631.025	14283.9	39.707	5.61987	0.988594	0.633447	0.793636	0.889881	-0.0378237	0.913305	1.19856	0.732145	0.496097	0.532117	0.517236	0.0808274	0.6561	126.667	26.3479	163	29
458	4.89516	0.289935	15.3207	537.041	10711.5	44.1738	5.50545	0.976833	0.628605	0.776356	0.874539	0.0333665	0.915702	2.50861	0.505688	0.315197	0.315159	0.246155	0.0815554	0.559251	126.667	27.0899	154	31
459	4.30383	0.250158	18.94	591.458	11416	36.9911	5.49216	0.976074	0.621955	0.765254	0.872758	0.0482036	0.919183	1.26838	0.674331	0.451432	0.472427	0.441411	0.0635841	0.628381	136	28.216	161	27
460	5.51242	0.285013	15.2133	592.602	18253	29.9923	5.64377	0.989358	0.620202	0.763789	0.893084	-0.0781643	0.912973	1.63018	0.640547	0.462188	0.486312	0.446073	0.0695167	0.618958	134.667	25.7034	153	33
461	6.33318	0.307255	15.8327	537.041	14263.9	43.0838	5.56302	0.978128	0.628767	0.779294	0.882257	0.0390789	0.913596	1.71107	0.729288	0.517412	0.553248	0.541969	0.0623968	0.646794	136.333	30.4741	158	29
466	4.81223	0.27183	17.9573	553.129	10195.4	45.1019	5.27807	0.978963	0.592401	0.694338	0.844054	0.00564975	0.918503	0.91594	0.734651	0.514548	0.557217	0.538701	0.0652785	0.666316	141.333	25.0269	165	26
469	5.18423	0.255253	14.3413	483.392	10008.2	49.128	5.56636	0.991314	0.619683	0.762373	0.882706	-0.0719793	0.917368	1.86948	0.738671	0.500131	0.538748	0.52053	0.0669641	0.671121	154.333	27.859	167	26
474	5.33329	0.288143	12.7067	472.428	12011.9	43.9631	5.82148	0.999623	0.626021	0.783824	0.916911	-1.75294	0.91348	1.89014	0.75762	0.503484	0.546025	0.53874	0.0726079	0.663978	131	27.6873	166	27
475	4.59375	0.287989	17.4173	576.837	11659.3	39.4871	5.35597	0.956967	0.610531	0.736971	0.854498	0.0592618	0.917925	1.74737	0.723308	0.482322	0.511309	0.484885	0.0655176	0.665999	128.667	26.4271	164	29
520	5.24255	0.298456	19.2167	583.604	10179.7	49.4883	5.46919	0.981512	0.620751	0.760085	0.869678	0.0612411	0.907546	1.98999	0.689533	0.465196	0.492229	0.466288	0.0715623	0.634419	149	28.3226	166	27
524	5.44256	0.292819	20.3493	535.662	9684.26	52.7313	5.30229	0.973113	0.602423	0.716977	0.8473	0.0713715	0.899572	1.50731	0.759296	0.51189	0.554613	0.566418	0.0806083	0.642622	156.667	27.0066	159	29
525	5.53291	0.261038	16.7153	603.155	15284.3	36.3141	5.32568	0.962008	0.61615	0.746341	0.850437	0.0755146	0.909701	1.06192	0.659917	0.425414	0.439664	0.411004	0.0661054	0.608825	118.667	30.2544	154	31
527	6.29471	0.29244	15.5907	537.041	14846	41.1646	5.16338	0.945897	0.592757	0.695027	0.828676	0.0712515	0.904938	0.720391	0.737079	0.547167	0.589668	0.579166	0.067245	0.65724	136.333	25.9227	158	29
531	4.54085	0.285847	14.3153	536.817	13474.3	33.2193	5.08819	0.954351	0.598154	0.706315	0.818595	0.0260761	0.929974	1.96079	0.708813	0.470272	0.497791	0.484393	0.0862158	0.632004	137.667	24.0999	166	24
534	5.89358	0.290686	13.1207	433.55	12952.9	43.8133	5.31673	0.969546	0.608184	0.730693	0.849237	0.0366672	0.916356	0.902465	0.721561	0.47683	0.504637	0.489775	0.0699338	0.642111	116	22.81	162	27
536	6.12285	0.340079	20.7207	548.458	17493.8	36.4078	5.49258	0.982194	0.618667	0.757746	0.872814	0.0411468	0.921004	1.46953	0.743471	0.497461	0.532571	0.51785	0.0736987	0.664832	112.333	24.1496	164	31
540	3.58056	0.393777	16.6693	497.647	9373.18	36.7317	5.07159	0.955185	0.593672	0.696085	0.816369	0.0468459	0.907734	1.63643	0.686523	0.422814	0.430498	0.409127	0.0752143	0.621904	124.333	21.4058	159	28
541	5.64897	0.349264	17.9807	519.905	12780.5	43.5801	5.40484	0.976132	0.610053	0.735262	0.86105	0.0255004	0.923662	1.32205	0.652259	0.414224	0.422128	0.400769	0.0825058	0.595759	133	25.1487	149	33
543	6.17774	0.323292	16.134	499.026	14267.3	41.9501	5.16057	0.956039	0.588349	0.686945	0.828299	0.0556433	0.908692	1.4907	0.651333	0.469097	0.489968	0.445171	0.0407006	0.632205	129.667	24.4627	155	33
552	4.76418	0.260702	16.6167	537.041	11480	40.2762	5.36906	0.967022	0.610015	0.734993	0.856253	0.0334663	0.916412	1.30929	0.716422	0.502495	0.536285	0.51278	0.0619561	0.653391	149.667	25.3864	153	33
553	5.0509	0.243186	18.4167	649.628	15589.2	32.9769	5.42904	0.977577	0.612838	0.744976	0.864295	0.0392046	0.927499	1.06434	0.665607	0.428708	0.443907	0.414371	0.0794472	0.61582	134.667	30.2202	161	29
554	5.36898	0.24622	17.242	522.829	12573.7	41.9041	5.43388	0.983609	0.608214	0.73334	0.864944	0.0352582	0.921939	1.49247	0.66155	0.421453	0.434348	0.396168	0.0654541	0.626645	141.667	30.3565	167	28
558	5.47072	0.310489	15.8073	532.973	12518.8	42.3135	5.47104	0.984237	0.613116	0.745519	0.869926	0.0267863	0.911353	1.25713	0.742837	0.522784	0.564475	0.542336	0.067931	0.678351	140	25.661	161	30
562	5.33759	0.254394	24.3113	567.828	11967.7	43.1391	5.88691	0.997493	0.628854	0.787476	0.925683	-0.18864	0.928887	1.43168	0.764255	0.504012	0.542284	0.540894	0.0776295	0.667411	146	29.1564	168	31
568	5.93955	0.25283	18.7293	597.306	16637.4	35.0163	5.46387	0.984622	0.617657	0.75663	0.868964	0.0633538	0.925111	1.24934	0.628756	0.38471	0.385672	0.34888	0.09554	0.597493	143.333	28.2319	165	28
576	5.74299	0.320528	18.4987	552.071	11768.4	46.4174	5.58865	0.988474	0.617849	0.757343	0.885694	-0.0480679	0.906896	1.5115	0.723424	0.481305	0.511893	0.498669	0.0749766	0.644835	133.333	24.9805	161	27
582	5.01404	0.284107	11.498	425.921	11344	42.3723	5.47982	0.982301	0.612394	0.74224	0.871102	0.0139985	0.910659	0.826027	0.693113	0.458113	0.480088	0.454536	0.0530015	0.633572	140	24.5537	153	31
586	5.37784	0.248325	18.1107	548.514	13116.7	39.9264	5.86753	0.998477	0.617758	0.75954	0.923085	-0.321945	0.926295	1.26287	0.725178	0.522588	0.563185	0.559119	0.0874712	0.636954	148	26.5108	158	29
595	4.94511	0.167111	12.75	518.038	19093.1	27.1661	5.38403	0.97586	0.606752	0.728576	0.858259	0.0448125	0.917454	0.8801	0.688424	0.469788	0.496752	0.457128	0.0753498	0.652461	140.333	26.2506	167	28
601	4.58082	0.287501	17.746	548.458	10803.8	40.085	5.50672	0.981588	0.619289	0.758901	0.87471	0.0259246	0.924269	1.31467	0.612805	0.375344	0.376306	0.341983	0.105549	0.581862	153	25.2821	161	27
606	5.19638	0.258251	21.7953	637.931	13497.1	38.14	5.41226	0.962763	0.617749	0.751563	0.862044	0.061767	0.916216	1.77405	0.735362	0.482715	0.516895	0.497821	0.0692666	0.661518	145.333	26.9366	167	28
614	5.19116	0.322505	11.1027	424.541	12661.4	39.5175	5.11384	0.949945	0.591264	0.692845	0.822033	0.0364012	0.920264	1.17814	0.723547	0.478929	0.509096	0.487033	0.0590851	0.659394	140.333	24.8189	163	27
625	4.33467	0.257831	11.258	468.326	11407	37.283	5.74257	0.988341	0.632889	0.792859	0.90633	-0.0274596	0.911926	1.36778	0.725774	0.520273	0.561406	0.538195	0.0720875	0.663585	145.667	25.6502	155	30
629	6.99147	0.401724	14.4627	548.514	17699.9	39.1339	5.36425	0.982556	0.601387	0.715251	0.855607	0.027115	0.923001	0.74757	0.713035	0.453089	0.472018	0.455707	0.0903016	0.640704	112.667	26.4825	153	33
631	3.83118	0.293521	9.796	484.405	10525.2	36.1357	5.10807	0.934211	0.59095	0.691644	0.82126	0.0739669	0.906373	1.59501	0.613064	0.40419	0.415625	0.376028	0.0734221	0.591991	139	22.5362	153	30
633	3.52827	0.259194	15.808	623.755	12467.4	28.6235	5.46496	0.986188	0.608302	0.733976	0.86911	-0.00855286	0.919502	1.32996	0.567136	0.40818	0.422209	0.345586	0.0429972	0.61529	118.333	25.8275	154	30
634	3.59487	0.286559	20.0633	626.313	10359.9	33.9892	5.62182	0.984423	0.644746	0.813515	0.890142	0.021507	0.931693	0.937721	0.570638	0.389556	0.400884	0.34875	0.0598913	0.585284	142.333	25.858	155	29
638	3.03486	0.321269	16.2647	557.92	7438.39	39.4079	5.46646	0.977418	0.614701	0.746806	0.869312	0.0245552	0.915757	1.12667	0.566631	0.347585	0.347026	0.294487	0.0802925	0.587023	121	24.531	153	29
641	4.41961	0.287755	16.616	591.588	11880.7	37.0817	5.23269	0.964667	0.595999	0.703008	0.837969	0.0576904	0.910482	1.22549	0.670989	0.451235	0.473706	0.446169	0.0830754	0.619309	140	22.7653	158	30
643	4.24379	0.287916	15.1827	502.359	12229.9	34.2715	5.49323	0.987734	0.608684	0.732761	0.872901	0.00196531	0.929482	1.49757	0.516085	0.331794	0.335165	0.275485	0.0919479	0.551948	145.333	25.7229	149	34
644	3.24392	0.195774	9.24533	462.792	12573.3	27.4128	5.44719	0.977642	0.613807	0.747434	0.866729	0.0637438	0.91721	0.932897	0.601291	0.388209	0.395837	0.348381	0.0904432	0.596364	134	25.1187	154	32
648	4.96913	0.292607	17.286	642.034	11973.8	40.2377	5.51036	0.993259	0.605408	0.724881	0.875197	-0.0733383	0.930117	1.02496	0.566738	0.357659	0.359895	0.307701	0.0841501	0.584036	131	28.4045	158	29
653	5.92292	0.292411	16.7527	557.92	14919.2	38.7804	5.33575	0.970553	0.606464	0.726297	0.851786	0.0615741	0.91425	1.44328	0.72572	0.507722	0.54594	0.530202	0.074339	0.652107	144.333	21.0581	161	26
657	6.11945	0.355433	16.1493	554.307	16765.6	36.446	5.52249	0.985888	0.616647	0.753684	0.876823	0.0531436	0.917405	1.91962	0.672579	0.488545	0.514901	0.476431	0.0800778	0.640412	131	24.744	154	34
661	4.44989	0.254535	15.068	608.689	10324.6	41.5364	5.48354	0.961689	0.626578	0.77056	0.871602	0.0617514	0.903626	1.81091	0.726972	0.497236	0.53118	0.512919	0.0792134	0.655763	133.667	27.6339	161	26
672	5.57397	0.330085	9.98933	462.922	13762.9	39.2539	5.25278	0.968247	0.610363	0.733927	0.840662	0.0820296	0.920547	1.28561	0.711979	0.479722	0.510525	0.494134	0.0754111	0.639634	142	26.7626	155	30
675	4.5319	0.236263	15.748	542.89	11245.4	40.1361	5.27292	0.950186	0.604026	0.720358	0.843362	0.0452083	0.908756	1.23661	0.748199	0.511157	0.545711	0.543837	0.088197	0.649543	137.333	24.9278	160	28
678	5.85266	0.304579	8.648	386.526	10778.4	51.5869	5.64618	0.988865	0.625804	0.775364	0.893408	-0.0325049	0.896076	1.2858	0.766659	0.507778	0.550354	0.562008	0.0634724	0.652091	154.667	26.7867	164	25
682	6.1664	0.317593	10.1933	468.326	16756.5	36.4686	5.3659	0.981957	0.604606	0.721906	0.855829	-0.0111455	0.923438	1.51911	0.682368	0.45856	0.483286	0.45238	0.0757067	0.63463	120	24.7978	159	25
684	4.78325	0.297567	14.5513	523.965	11388.7	40.7267	5.60802	0.987011	0.627342	0.779882	0.888291	0.00722223	0.917126	1.3701	0.547688	0.3283	0.32289	0.264741	0.0682265	0.579156	133.333	26.1384	159	29
688	3.85489	0.198668	12.3087	397.087	9244.35	41.2515	5.65602	0.994975	0.622654	0.770844	0.894726	-0.357988	0.897571	2.14188	0.610791	0.388994	0.396224	0.340116	0.0777293	0.60933	122.667	26.9869	167	25
689	5.38532	0.33738	11.4213	417.148	11531.7	45.5071	5.05828	0.930441	0.58569	0.68189	0.814584	0.077698	0.903537	1.89297	0.532333	0.332173	0.333123	0.265091	0.0646762	0.580588	124	23.0542	146	31
694	4.83599	0.286092	12.1033	604.707	14392.8	33.2374	5.19085	0.972656	0.591765	0.69255	0.832358	0.0398078	0.922149	1.52974	0.710425	0.527125	0.562717	0.531068	0.0626598	0.662607	116.667	25.4388	164	30
698	2.96998	0.291483	24.516	760.827	8684.15	34.3906	5.61258	0.997342	0.614472	0.754853	0.888902	-0.167624	0.9273	1.72842	0.655863	0.43931	0.45915	0.412706	0.0674567	0.63116	104.667	22.8496	165	30
699	4.76923	0.199433	12.218	500.492	12452.3	38.6767	5.63591	0.99011	0.623657	0.773696	0.89203	0.0442049	0.922373	1.47843	0.720535	0.500421	0.536345	0.512482	0.0689274	0.656875	122.333	25.6449	166	27
705	4.89917	0.327067	17.6967	641.17	11420	41.9093	5.62789	0.995813	0.604574	0.727095	0.890955	-0.236594	0.932756	1.65597	0.634197	0.425674	0.440888	0.394634	0.0738662	0.620894	124.667	22.8776	162	28
707	4.47176	0.277411	18.2593	641.17	11349.7	38.9349	5.06223	0.951552	0.58298	0.674102	0.815115	0.06472	0.914342	2.03213	0.634551	0.452002	0.474099	0.429493	0.0812614	0.620285	123.667	22.8673	163	25
708	3.70115	0.306753	16.93	621.619	10425.8	36.2231	5.36985	0.994037	0.603195	0.719393	0.856358	-0.0189448	0.926195	1.71763	0.732938	0.483884	0.519913	0.506425	0.0838558	0.648479	125.333	22.8185	163	28
710	5.0889	0.320811	16.078	588.664	11645.1	42.731	5.54761	0.979269	0.622793	0.764822	0.880191	0.0634299	0.900733	1.35932	0.661399	0.475253	0.50311	0.466643	0.0696526	0.629947	107	23.0455	162	26
712	4.04159	0.283095	11.452	506.786	11195.5	35.7502	5.52673	0.977622	0.632474	0.781982	0.877393	0.0716113	0.913738	2.34636	0.725102	0.531338	0.576027	0.548602	0.0700876	0.674255	127.333	26.8756	164	31
713	5.35634	0.260576	10.354	430.756	13225.5	39.8876	5.41569	0.985087	0.608917	0.734498	0.862504	0.01597	0.925218	1.45128	0.732273	0.536477	0.582471	0.575016	0.0663186	0.651695	163.667	29.3167	153	34
714	5.01302	0.281001	15.962	627.413	12439.3	39.1708	5.4349	0.987176	0.607095	0.729261	0.865079	0.0194584	0.927037	1.6968	0.682674	0.450126	0.469437	0.450293	0.0874968	0.613041	112.667	25.0476	163	27
715	4.41137	0.225918	12.388	561.901	13657.5	32.1701	5.58807	0.969478	0.636982	0.792981	0.885616	0.0736006	0.904638	1.24379	0.649941	0.459288	0.480234	0.450011	0.0979649	0.607113	114	25.1695	164	24
2001	7.65421	0.454795	13.87	373.333	17759.2	43.1	4.43223	0.955483	0.576797	0.668335	0.707468	0.0595279	0.887879	0.997351	0.53651	0.332216	0.327308	0.274524	0.0771336	0.559897	85.5262	22.8393	147	36
2002	11.2999	0.482975	15.37	473.333	28463.1	39.7	4.22013	0.942465	0.573263	0.658756	0.700014	0.0526678	0.898329	1.76868	0.65381	0.404011	0.409127	0.374739	0.0896247	0.617108	82.9571	23.8181	149	38
2004	8.72306	0.422801	16.4727	493.333	23199.6	37.6	3.85715	0.946943	0.567055	0.642154	0.685789	0.0554266	0.901181	1.48166	0.618128	0.378289	0.377648	0.336703	0.0804479	0.607448	84.7565	23.2443	155	32
2005	10.0686	0.428303	18.118	513.333	24984.2	40.3	4.77172	0.968934	0.584905	0.690201	0.718691	0.0589791	0.88736	1.52291	0.618223	0.377559	0.376147	0.342212	0.0999767	0.584156	100.836	31.4822	152	34
2006	10.1325	0.434329	17.4507	573.333	24010.8	42.2	4.2111	0.942795	0.573829	0.66005	0.699533	0.044733	0.909736	1.65917	0.636877	0.400409	0.405847	0.359018	0.0407123	0.629614	89.1999	27.9444	150	36
2007	9.95538	0.480259	15.146	413.333	25858.1	38.5	3.65429	0.879655	0.559904	0.627531	0.679756	0.0623529	0.889125	1.4997	0.616182	0.37943	0.379712	0.337684	0.0634181	0.601474	81.4358	26.041	155	35
2008	10.2124	0.43	16.738	393.333	23916.7	42.7	3.85317	0.901216	0.566277	0.641574	0.688419	0.0452139	0.903027	1.97923	0.701356	0.423114	0.428055	0.402226	0.0953299	0.646896	82.5801	24.2271	156	35
2009	9.34255	0.458539	19.3033	766.667	24650.5	37.9	4.46964	0.955583	0.576465	0.668206	0.706981	0.0520615	0.900449	1.72252	0.647454	0.400368	0.404155	0.367286	0.0644215	0.623139	70.3087	25.1002	153	33
2010	11.1806	0.478264	20.396	533.333	29040.5	38.5	4.17496	0.946576	0.57233	0.656553	0.699554	0.0502409	0.902067	2.07321	0.693635	0.433905	0.447932	0.414416	0.088993	0.654784	82.9096	23.7767	156	34
2012	10.4373	0.481079	14.4287	366.667	24850.7	42	3.94362	0.910135	0.567516	0.64403	0.689699	0.0584286	0.891871	1.6274	0.633033	0.385211	0.385807	0.3549	0.0691672	0.594229	83.7338	26.8881	153	34
2014	9.27627	0.456206	12.4447	340	17635.5	52.6	4.17193	0.901156	0.575376	0.662417	0.700122	0.0690808	0.885999	0.934158	0.536171	0.320941	0.312559	0.266999	0.0812514	0.553893	96.5822	26.1552	144	37
2016	9.17141	0.461711	15.2	486.667	19555.3	46.9	3.9622	0.906733	0.567502	0.644768	0.691507	0.0620798	0.887583	1.35506	0.588136	0.36393	0.362705	0.319999	0.0865798	0.580912	81.6594	26.0319	147	38
2017	11.0644	0.436564	16.9567	473.333	28516.4	38.8	4.50549	0.975594	0.576383	0.668702	0.70757	0.0473922	0.901431	1.85175	0.661753	0.41082	0.417227	0.382548	0.0908405	0.623182	93.3693	28.707	152	36
2018	9.54342	0.40994	20.564	600	29364.4	32.5	4.52257	0.974476	0.577243	0.670172	0.710171	0.0401851	0.913722	1.86752	0.677091	0.417914	0.42587	0.384482	0.0339771	0.671817	84.7758	25.6507	162	33
2019	10.5008	0.456056	12.2353	286.667	20793.7	50.5	3.98026	0.907479	0.569653	0.648918	0.691972	0.0533531	0.897072	1.53488	0.63384	0.382872	0.380815	0.34472	0.0497816	0.612893	87.509	29.4182	154	35
2021	9.53731	0.400468	16.2427	413.333	18885.8	50.5	4.21935	0.92725	0.574272	0.660756	0.700011	0.0574924	0.892766	1.46302	0.584317	0.373046	0.376766	0.333081	0.0797699	0.574843	94.1232	30.3199	146	35
2022	9.61676	0.440221	17.152	506.667	20288.5	47.4	4.28766	0.940287	0.575051	0.663305	0.701405	0.0558365	0.896996	2.15504	0.685411	0.441431	0.456899	0.421376	0.0622596	0.645275	81.3851	27.2754	155	35
2023	8.81834	0.463946	17.9547	473.333	19861.1	44.4	4.17255	0.901939	0.572606	0.65725	0.698603	0.0652466	0.887667	1.4023	0.583733	0.359096	0.359042	0.32364	0.0748998	0.563546	82.284	28.692	147	37
2025	9.58752	0.452341	16.1073	580	25982.5	36.9	4.29188	0.949156	0.574862	0.662826	0.702134	0.0503692	0.900292	1.61213	0.630248	0.384163	0.385486	0.350643	0.0647423	0.612878	77.1534	28.3929	153	34
2026	10.5616	0.390907	18.608	380	20914.1	50.5	3.95511	0.879761	0.569793	0.649504	0.691679	0.0645603	0.885468	1.34455	0.585864	0.364453	0.363461	0.318992	0.0937638	0.579188	98.1008	30.8765	147	35
2027	7.77543	0.362586	8.48533	253.333	17591.5	44.2	4.21778	0.932695	0.573741	0.659578	0.699251	0.0604566	0.892096	1.35169	0.592645	0.35615	0.352349	0.3178	0.102867	0.568272	87.6146	29.7868	146	35
2028	9.75332	0.433395	15.244	480	24262	40.2	4.27379	0.946384	0.57535	0.663805	0.701566	0.0538576	0.898468	1.50517	0.615969	0.379078	0.380066	0.339991	0.0632755	0.604601	78.4001	28.6493	153	32
2029	8.90577	0.410772	16.624	700	22376.3	39.8	4.05849	0.910248	0.569318	0.649785	0.696076	0.0587642	0.891873	1.28421	0.591684	0.358064	0.35347	0.30891	0.0676333	0.595993	84.7836	24.915	147	38
2030	9.45595	0.410674	17.55	580	26413.3	35.8	4.24822	0.947442	0.572791	0.657421	0.699935	0.0511212	0.900678	2.07519	0.690868	0.434584	0.447273	0.411061	0.0731516	0.656584	87.5078	26.751	158	33
2031	9.85754	0.441872	18.0867	426.667	22661	43.5	4.67758	0.964443	0.585184	0.689359	0.715513	0.0528737	0.897727	1.8472	0.659822	0.407445	0.412995	0.381761	0.0980008	0.613462	87.3923	28.7653	151	36
2032	8.96561	0.450112	11.9333	340	20705.8	43.3	3.60075	0.867458	0.560397	0.627959	0.678688	0.0615692	0.888766	1.48467	0.636968	0.378913	0.37444	0.338601	0.079972	0.620708	79.5032	26.3708	156	33
2033	9.01628	0.455284	15.5127	400	20036.2	45	3.96775	0.908405	0.569367	0.648115	0.690562	0.0662365	0.885619	1.02086	0.539139	0.323809	0.318434	0.277334	0.050837	0.552861	88.1265	24.3063	146	35
2034	9.08814	0.401149	15.208	506.667	23066.3	39.4	3.68546	0.930336	0.561658	0.628459	0.680169	0.0567035	0.897032	1.20514	0.582922	0.346445	0.339975	0.298636	0.0457738	0.590981	93.3503	25.3181	153	36
2037	9.9672	0.34014	17.3693	613.333	26229.5	38	4.75599	-	0.572426	0.656985	0.69808	0.0561	0.905151	1.62817	0.624333	0.384533	0.386804	0.348165	-	0.621277	88.0652	28.5995	144	39
2038	8.81698	0.433119	11.8967	393.333	21878.4	40.3	3.97867	0.91318	0.569325	0.648748	0.690942	0.0553744	0.897289	1.92459	0.66986	0.425178	0.435426	0.393667	0.063849	0.652146	76.8143	24.4982	156	33
2039	9.58853	0.346402	13.5527	426.667	20981.5	45.7	4.03719	-	0.570063	0.651133	0.693043	0.055032	0.898647	1.8569	0.624333	0.409256	0.414034	0.379136	0.0621343	0.633156	85.3788	27.6379	153	34
2040	9.08103	0.431302	21.068	820	25725.3	35.3	4.64278	0.982615	0.578397	0.675242	0.713248	0.0561	0.910105	1.75708	0.660422	0.399297	0.400742	0.369679	0.0705778	0.627707	73.1642	23.9065	153	33
2042	8.64401	0.433452	14.3807	493.333	18997.8	45.5	3.76585	0.845772	0.562992	0.634884	0.685391	0.0681236	0.881463	0.933502	0.537514	0.316558	0.30676	0.266956	0.109056	0.550242	92.1909	25.6583	147	36
2046	10.8557	0.478728	18.6007	593.333	24340.1	44.6	4.46238	0.972449	0.57425	0.662785	0.706773	0.0429436	0.910652	1.94067	0.67354	0.419507	0.428297	0.396796	0.0961442	0.625452	77.583	25.7308	148	37
2047	9.01105	0.454141	12.7347	346.667	20620.3	43.7	3.42439	0.800366	0.554392	0.617144	0.672068	0.0629084	0.886448	1.77856	0.648036	0.404278	0.410505	0.37473	0.0609325	0.622161	73.6899	24.5958	158	35
2048	9.75118	0.445393	17.1713	520	23900	40.8	3.66282	0.844413	0.559765	0.628768	0.680761	0.0556879	0.896165	1.6329	0.635941	0.382893	0.382003	0.347162	0.0824294	0.617343	83.0516	21.9115	156	36
2052	9.84455	0.433289	17.1587	633.333	31452.2	31.3	4.02712	0.942026	0.569562	0.649583	0.693483	0.0507278	0.903668	1.9557	0.684875	0.426658	0.436136	0.399119	0.0669419	0.655293	80.3386	22.9545	154	35
2053	8.50581	0.406225	14.2007	420	20595.2	41.3	4.04086	0.94535	0.56971	0.649296	0.692604	0.053564	0.898851	1.54659	0.634958	0.380606	0.377905	0.343321	0.0875701	0.606616	97.454	25.0388	149	36
2054	9.87197	0.449416	20.9487	626.667	19433	50.8	3.9405	0.907378	0.565438	0.640836	0.689346	0.0584642	0.892223	1.85367	0.651702	0.417908	0.428628	0.384722	0.0979343	0.635865	79.7227	26.7966	152	36
2055	10.2297	0.433833	15.602	606.667	29395.7	34.8	4.24608	0.934934	0.573276	0.659371	0.699295	0.0501186	0.903846	1.67489	0.643119	0.396708	0.399907	0.361387	0.0839376	0.623887	76.1462	27.1535	152	34
2056	10.192	0.481113	14.278	386.667	21411.8	47.6	3.69151	0.845524	0.560172	0.63	0.680377	0.0611592	0.887636	1.54247	0.621079	0.380335	0.380034	0.343343	0.0691668	0.602295	77.3258	27.0293	155	37
2060	8.84408	0.454733	18.122	540	19919.1	44.4	4.10419	0.900054	0.572881	0.657639	0.697197	0.0710477	0.882188	1.09866	0.545949	0.34194	0.339542	0.286572	0.0982194	0.571896	70.1955	24.2792	147	36
2061	10.6276	0.480602	19.6587	720	29852.8	35.6	4.38809	0.965859	0.574515	0.662969	0.7057	0.0457595	0.905257	1.89761	0.675848	0.413897	0.419828	0.385263	0.0561652	0.640352	77.9044	26.1497	152	38
2062	11.305	0.458388	20.6913	586.667	28404.6	39.8	4.60445	0.988816	0.569716	0.653363	0.7056	0.0561	0.906832	2.17431	0.70379	0.448023	0.465862	0.428061	0.0873574	0.667526	83.7677	24.5474	155	36
2063	9.0829	0.464964	16.916	533.333	24816.7	36.6	4.02762	0.926352	0.571684	0.653866	0.693976	0.043318	0.91259	1.31834	0.621099	0.357442	0.346976	0.316391	0.0485302	0.601061	72.8762	23.8919	154	35
2064	9.68111	0.460838	14.9293	480	22566.7	42.9	3.48929	0.873389	0.559288	0.624749	0.672325	0.0639479	0.887591	1.47575	0.612608	0.379698	0.379826	0.334077	0.115899	0.608237	83.7588	22.1049	158	35
2065	9.62944	0.449001	14.9547	433.333	23203.5	41.5	4.34209	0.917206	0.577737	0.669411	0.706515	0.0590198	0.893282	1.19412	0.552527	0.340167	0.338109	0.296268	0.0762006	0.560154	94.4668	28.9703	147	35
2067	10.0481	0.410983	19.3147	666.667	26652.9	37.7	4.46945	0.961538	0.578601	0.672802	0.707385	0.0591432	0.889761	1.67819	0.640723	0.395467	0.398516	0.361573	0.0924799	0.610048	96.3606	28.5623	152	35
2069	8.68288	0.418578	17.706	453.333	16139.2	53.8	4.02559	0.911917	0.567704	0.645855	0.690827	0.0611647	0.891332	1.53404	0.619301	0.375423	0.374296	0.336849	0.0648218	0.603183	81.0596	27.2927	153	33
2070	9.95488	0.46426	22.8967	620	22024.1	45.2	4.59421	0.95745	0.58244	0.682454	0.712125	0.0566154	0.897656	2.00891	0.674434	0.431707	0.444657	0.404704	0.0645119	0.653367	99.2198	26.7485	155	35
2073	8.99587	0.468254	10.5	333.333	21781.8	41.3	3.47735	-	0.572426	0.656985	0.69808	0.0561	0.877541	1.32005	0.624333	0.384533	0.386804	0.348165	-	0.619866	73.1351	21.9434	151	35
2074	7.12045	0.323495	17.1667	613.333	19508.1	36.5	4.09021	-	0.572426	0.656985	0.69808	0.0561	0.899235	1.91138	0.624333	0.384533	0.386804	0.348165	-	0.654678	102.266	28.2568	161	32
2075	9.41125	0.421729	17.7887	413.333	19855	47.4	4.24058	0.938967	0.575475	0.664136	0.700207	0.0574028	0.897187	1.8338	0.658129	0.412229	0.419556	0.380223	0.0647991	0.634678	86.6172	28.5936	148	38
2076	9.17167	0.411911	13.1307	373.333	21837.3	42	3.97631	0.935694	0.567687	0.644837	0.690375	0.0489403	0.904907	1.66737	0.637166	0.398828	0.40354	0.35907	0.082195	0.623295	79.105	24.7096	153	34
2077	10.3188	0.425235	13.5	333.333	21058.9	49	4.73643	0.982179	0.582462	0.686181	0.716037	0.0483682	0.898753	1.24037	0.585154	0.349491	0.342984	0.305015	0.0926365	0.576974	91.6115	28.9737	148	36
2079	11.4599	0.444663	20.6433	726.667	27416.1	41.8	4.31815	0.964545	0.575254	0.664677	0.701931	0.0479705	0.903877	2.29442	0.701082	0.456844	0.47722	0.443248	0.0831257	0.65016	83.2629	27.1025	156	36
2085	10.3285	0.47899	10.6933	300	22116.7	46.7	4.16479	0.942551	0.569372	0.649421	0.697318	0.0469913	0.90226	1.38671	0.623893	0.377446	0.373754	0.324374	0.0211051	0.637971	84.276	27.3941	158	37
2086	10.3573	0.425477	20.772	726.667	26694.1	38.8	4.43194	0.959975	0.578317	0.672539	0.708832	0.0475062	0.908614	1.78174	0.660042	0.411817	0.419232	0.376998	0.0830415	0.641022	93.6007	26.4076	152	36
2089	11.8214	0.46547	19.606	646.667	23408.7	50.5	4.17169	-	0.572426	0.656985	0.69808	0.0561	0.897869	1.44966	0.624333	0.384533	0.386804	0.348165	-	0.603602	87.219	30.1488	145	41
2090	8.02993	0.434831	13.846	400	20175.7	39.8	3.84408	0.927635	0.566615	0.642169	0.686681	0.0544969	0.898625	1.86015	0.673291	0.41569	0.422027	0.386369	0.0791574	0.63987	84.0145	26.359	162	29
2091	9.16982	0.409793	13.166	413.333	21475	42.7	4.18724	0.92479	0.572452	0.6564	0.695348	0.0697375	0.883614	0.895483	0.508282	0.313695	0.31033	0.259986	0.0810172	0.541731	94.5099	26.1457	144	33
2093	9.18629	0.367628	10.4453	260	23081.1	39.8	3.85819	0.887964	0.565343	0.640379	0.687394	0.0519568	0.899298	1.67493	0.639447	0.394835	0.398239	0.358845	0.0795749	0.621778	88.477	25.3795	158	33
2094	10.5234	0.451385	16.8947	560	28212.9	37.3	4.26997	0.940952	0.572902	0.658295	0.700929	0.0527225	0.900753	1.66857	0.644453	0.394148	0.395466	0.360417	0.0924538	0.613586	74.0182	26.6692	151	37
2097	10.0145	0.474401	19.1807	606.667	25162	39.8	4.20348	0.952783	0.577902	0.669166	0.697807	0.0544628	0.899853	2.31611	0.696916	0.456671	0.479875	0.445072	0.0991301	0.65169	78.5329	26.4794	153	35
2101	9.07268	0.40539	16.7213	526.667	23323.1	38.9	4.06112	0.921509	0.570739	0.652397	0.694056	0.0591088	0.892896	1.09029	0.547866	0.338696	0.33711	0.285762	0.037917	0.578939	81.0843	26.6139	146	36
2102	8.75522	0.439459	10.4007	300	21725.1	40.3	3.96209	0.892181	0.569097	0.648231	0.692673	0.0593335	0.888566	1.00588	0.547558	0.323247	0.314907	0.276462	0.0750185	0.552569	82.343	23.8083	148	35
2103	9.5094	0.424751	16.3547	520	25562.9	37.2	4.33019	0.937233	0.574779	0.662656	0.700381	0.0520044	0.901699	1.81521	0.663857	0.411752	0.417595	0.378182	0.0632721	0.643451	83.7798	28.2626	154	33
2104	9.41528	0.428647	17.5513	486.667	23656.5	39.8	4.13729	0.93123	0.572584	0.6571	0.698415	0.0463022	0.907765	1.88073	0.681951	0.420017	0.42729	0.387632	0.029519	0.668442	80.4369	23.6081	162	33
2105	9.90375	0.480549	14.378	433.333	20894	47.4	3.85922	0.888458	0.56707	0.643965	0.688948	0.0581038	0.895937	2.21154	0.706506	0.44491	0.460567	0.433603	0.125144	0.644591	76.0356	24.0264	154	35
2106	8.78219	0.40822	16.22	386.667	19603.1	44.8	4.38717	0.947689	0.579035	0.672862	0.706798	0.0567536	0.896663	1.53444	0.637625	0.387367	0.385934	0.34603	0.100175	0.614344	90.7849	29.4563	148	39
2107	10.325	0.425673	20.1767	506.667	22842.9	45.2	4.70483	0.985334	0.58008	0.679588	0.716002	0.0561	0.891754	1.47235	0.621193	0.380742	0.378639	0.336885	0.0966343	0.6028	94.9333	27.781	151	35
2108	9.39783	0.433213	14.8133	393.333	20791.7	45.2	3.93613	0.938362	0.566698	0.641966	0.689808	0.053339	0.898302	1.4542	0.620939	0.373322	0.370857	0.333774	0.0778081	0.607108	90.6285	20.452	149	36
2109	9.92891	0.425889	11.928	346.667	22262.1	44.6	3.83398	0.898151	0.564603	0.638208	0.686222	0.06259	0.887501	1.83266	0.654481	0.410915	0.418544	0.380386	0.0927309	0.62561	83.5124	26.5971	155	34
2110	10.606	0.484244	17.052	433.333	22711	46.7	3.94166	0.918159	0.568089	0.64561	0.689492	0.053496	0.899556	1.71177	0.653335	0.399965	0.40255	0.367041	0.0734647	0.613704	76.8477	26.6179	155	36
2111	11.5098	0.468595	19.1053	660	33852.4	34	5.0942	0.993161	0.580509	0.685633	0.724401	0.0561	0.909919	2.36164	0.722902	0.459849	0.481917	0.452989	0.101607	0.666281	78.9222	26.2148	154	37
2112	10.3195	0.431241	20.2253	573.333	26125.3	39.5	4.1017	0.954644	0.569061	0.648606	0.69585	0.0463979	0.90701	1.81916	0.664808	0.412571	0.419766	0.381565	0.122115	0.632471	90.5824	28.7718	156	37
2113	8.3044	0.437577	12.4687	406.667	18251.4	45.5	4.27784	0.937358	0.576062	0.66524	0.702172	0.0563961	0.896611	1.81129	0.651634	0.402342	0.406755	0.377503	0.0690774	0.604292	96.4871	25.5421	144	40
2114	8.14855	0.417082	14.1827	420	19778	41.2	3.79816	0.873257	0.564114	0.637317	0.686267	0.0631034	0.887564	1.132	0.563012	0.337728	0.332724	0.29183	0.0730813	0.566279	87.6519	21.4494	149	37
2115	9.84942	0.519214	14.174	426.667	24809.6	39.7	3.93057	-	0.572426	0.656985	0.69808	0.0561	0.891143	1.57081	0.624333	0.384533	0.386804	0.348165	-	0.612499	73.7186	22.5948	153	35
2116	10.7997	0.440572	18.1507	513.333	25174.2	42.9	4.30398	0.950703	0.573407	0.659962	0.701209	0.0434047	0.911538	2.01265	0.69338	0.428359	0.437384	0.404537	0.0808727	0.654253	87.6442	27.3853	156	37
2121	10.0583	0.443297	14.0673	400	23016.7	43.7	4.25526	0.942241	0.571309	0.655441	0.691822	0.0672518	0.882152	0.863314	0.514329	0.316298	0.31021	0.254624	0.068204	0.552331	86.7242	25.3163	146	37
2122	9.46264	0.426785	17.378	666.667	22692.2	41.7	4.18726	0.907323	0.572337	0.656708	0.696709	0.0653238	0.887177	1.32191	0.590447	0.357443	0.35445	0.314994	0.0413729	0.586815	89.3033	25.169	148	38
2123	8.744	0.426275	13.3513	360	21223.3	41.2	3.57387	0.87313	0.55796	0.622435	0.676728	0.0633138	0.887772	1.21406	0.574274	0.350289	0.347054	0.301135	0.0503477	0.591546	98.3373	21.6818	151	34
2124	8.38037	0.401329	14.746	360	15490.5	54.1	4.5026	0.957683	0.581687	0.680021	0.70894	0.0486904	0.905959	1.41477	0.606135	0.36997	0.369217	0.325684	0.0522866	0.611499	91.6146	27.9184	146	36
2127	11.5871	0.449964	22.9233	813.333	25864.1	44.8	4.36252	0.971496	0.573408	0.659864	0.704368	0.0453699	0.907161	1.99937	0.682726	0.432044	0.44411	0.405369	0.0886246	0.65101	87.0772	27.8963	149	37
2128	9.72334	0.46262	17.0767	493.333	24995.7	38.9	4.00443	0.915699	0.570212	0.650939	0.69361	0.0522301	0.898429	1.52474	0.629108	0.384713	0.383502	0.343691	0.0701334	0.610694	71.869	27.2465	156	35
2130	8.0409	0.403758	18.27	553.333	17948.4	44.8	4.62587	0.977892	0.579528	0.677659	0.713686	0.045532	0.897441	1.34106	0.585829	0.357126	0.354995	0.318664	0.0663163	0.573967	93.764	35.0396	146	32
2131	6.54457	0.386341	16.8487	566.667	14479.1	45.2	4.24679	0.953996	0.572973	0.657902	0.702095	0.0561	0.900764	1.09396	0.531058	0.334725	0.334233	0.287327	0.0880051	0.547328	108.631	35.7074	144	33
2132	8.52019	0.499327	17.3367	486.667	19018.3	44.8	4.07416	-	0.572426	0.656985	0.69808	0.0561	0.884994	0.874413	0.624333	0.384533	0.386804	0.348165	-	0.55221	83.4024	23.4601	143	35
2133	8.74204	0.451096	13.3867	360	17732.3	49.3	3.69086	0.898313	0.562688	0.632683	0.679596	0.0599374	0.891296	1.2729	0.586729	0.351109	0.346924	0.308685	0.0733223	0.58846	86.3778	23.7453	151	33
2135	9.58053	0.437347	14.1947	400	26465.6	36.2	4.49853	0.964131	0.57804	0.671627	0.708879	0.0455005	0.907676	1.61411	0.652735	0.384781	0.380108	0.351582	0.10547	0.602342	84.6986	27.384	152	33
2137	11.0202	0.452639	15.7653	400	28112.8	39.2	4.4841	0.958268	0.579539	0.67536	0.709437	0.0523943	0.901153	1.31377	0.598509	0.359506	0.355238	0.31487	0.0790574	0.589611	89.9251	26.2126	149	36
2139	10.2773	0.415466	20.26	653.333	26625	38.6	4.23043	0.956707	0.57299	0.657855	0.7013	0.0432956	0.908049	2.44895	0.718973	0.472618	0.498885	0.463287	0.0789222	0.676226	92.0656	27.0502	161	32
2140	9.12825	0.413299	13.2947	373.333	24940.6	36.6	3.91834	0.906097	0.568132	0.646627	0.688983	0.0519006	0.901895	1.41128	0.609202	0.368822	0.366525	0.326644	0.0647359	0.602301	81.6126	27.7714	156	34
2141	10.2908	0.430344	15.6387	560	26118.7	39.4	4.40624	0.956994	0.577938	0.671191	0.706335	0.051581	0.901513	1.60464	0.638172	0.388989	0.389979	0.353128	0.0639201	0.614398	83.1597	33.6827	150	35
2144	8.5823	0.41028	16.5367	373.333	17233.5	49.8	4.17519	0.924464	0.572634	0.657275	0.698309	0.061315	0.890973	1.53493	0.613332	0.379664	0.380292	0.342778	0.0981205	0.58667	97.0974	28.8876	147	36
2145	10.708	0.448812	17.452	493.333	30594.3	35	3.937	0.916197	0.566846	0.64292	0.691225	0.0467306	0.908416	2.19063	0.698308	0.446981	0.46517	0.426465	0.0713065	0.670879	82.0991	26.6519	159	35
2146	10.4672	0.455005	12.7793	406.667	24173.6	43.3	4.22709	0.917996	0.574508	0.661986	0.699703	0.0531757	0.897022	2.1071	0.68187	0.43878	0.455351	0.418121	0.0740711	0.646686	85.2798	27.0657	156	35
2149	10.3749	0.460055	10.3727	346.667	23525.9	44.1	3.99536	0.905953	0.568252	0.646817	0.692589	0.052746	0.90044	1.72647	0.649599	0.39901	0.402954	0.36629	0.0861169	0.627018	80.301	24.8309	156	34
2150	10.7092	0.484965	14.1673	360	25498.1	42	3.8252	0.873633	0.565729	0.640516	0.687014	0.054301	0.898547	1.54166	0.63407	0.379296	0.37554	0.339135	0.0745425	0.616177	80.3204	23.9856	155	36
2151	7.83765	0.449866	17.3667	473.333	14434	54.3	4.21364	0.937528	0.572891	0.657721	0.698437	0.0600494	0.893026	1.32066	0.564077	0.351641	0.352217	0.307512	0.078946	0.570165	95.1174	24.8792	146	35
2152	9.95327	0.487804	13.9113	373.333	23983.8	41.5	4.4041	0.939365	0.5791	0.672859	0.707376	0.0519214	0.901343	1.82074	0.676898	0.41025	0.412006	0.381855	0.0537028	0.629064	79.5529	22.3838	153	37
2153	9.74005	0.461931	17.6347	433.333	23357.4	41.7	4.35485	0.94968	0.576879	0.668427	0.704982	0.0474225	0.906435	2.00803	0.678885	0.427362	0.438223	0.40385	0.0573053	0.640484	80.4504	25.8967	156	34
2156	10.7464	0.457958	15.8253	426.667	21071.4	51	3.80737	0.878899	0.565345	0.639995	0.687365	0.056597	0.899253	1.64982	0.639791	0.397833	0.400587	0.359324	0.0411665	0.626224	82.0715	26.6226	148	36
2159	9.22204	0.386496	17.456	506.667	23346.9	39.5	4.30317	0.965011	0.574887	0.663928	0.703281	0.0524574	0.898286	1.50225	0.612344	0.383952	0.386503	0.340689	0.0584044	0.606614	99.1905	27.7071	147	37
2160	9.43903	0.424985	13.2773	306.667	22157.3	42.6	4.70601	0.987191	0.577684	0.672831	0.716026	0.0561	0.897846	1.45033	0.620948	0.380102	0.37806	0.332902	0.0737977	0.613462	105.063	27.3323	152	33
2162	10.6753	0.454187	18.408	526.667	24884.2	42.9	4.10304	0.959955	0.568372	0.645921	0.697063	0.0377484	0.918519	1.80966	0.665165	0.41283	0.419555	0.379329	0.0942087	0.644696	87.6659	22.0668	156	37
2163	10.6528	0.430756	18.8367	493.333	23108	46.1	4.08458	0.954496	0.57013	0.650621	0.694818	0.0481295	0.904465	1.92181	0.673182	0.419532	0.428375	0.395793	0.124795	0.626726	82.6442	30.3563	156	34
2164	10.7869	0.487752	15.404	466.667	25805.9	41.8	4.47929	0.95206	0.577326	0.66983	0.707391	0.0546783	0.897664	1.92183	0.672817	0.417773	0.424891	0.39298	0.0609751	0.632829	81.8573	25.1734	153	36
2165	10.9882	0.466529	14.2213	426.667	27888.9	39.4	4.03052	0.931584	0.57083	0.65252	0.694112	0.0520879	0.900588	1.44981	0.618067	0.373096	0.370597	0.33091	0.0721944	0.608445	73.8841	26.1104	153	37
2167	10.2724	0.40273	21.9253	806.667	30302.1	33.9	4.50741	0.980078	0.57724	0.671312	0.710872	0.0432391	0.906553	1.98102	0.693197	0.427172	0.435906	0.403199	0.0627258	0.653638	90.7967	26.3002	155	36
2168	9.25309	0.453067	18.2033	620	28383.7	32.6	3.83395	0.853166	0.567669	0.645281	0.688143	0.0675416	0.888635	2.12662	0.693529	0.440245	0.455819	0.422688	0.0968882	0.648692	76.7373	21.0016	161	33
2169	10.6288	0.484157	19.1467	493.333	22759.7	46.7	4.43601	0.978949	0.575196	0.664837	0.705847	0.0549052	0.897115	2.09862	0.680221	0.435603	0.451407	0.414954	0.0610937	0.647434	83.019	27.6233	152	35
2170	9.75747	0.463874	16.7747	466.667	20285.8	48.1	3.86317	0.911898	0.564243	0.637083	0.685384	0.0505357	0.901271	1.38765	0.61591	0.367405	0.362425	0.323719	0.0512992	0.612011	83.4022	29.2069	155	35
2171	10.3406	0.470487	17.7547	620	25659.1	40.3	4.54904	0.955275	0.583244	0.683689	0.712728	0.0428043	0.911317	2.10636	0.687736	0.44561	0.461554	0.419191	0.0383346	0.657647	86.5607	27.1585	156	34
2174	9.47384	0.425112	21.7793	586.667	22939.1	41.3	4.25085	0.930422	0.573702	0.65982	0.699498	0.0450126	0.909083	2.01618	0.698573	0.436007	0.44607	0.407935	0.0617861	0.669123	84.7359	27.2563	160	33
2175	9.18088	0.466948	15.662	493.333	20001.9	45.9	3.61112	0.811104	0.5596	0.629417	0.680553	0.0638441	0.887723	1.19856	0.592464	0.343782	0.333467	0.301348	0.0838164	0.570826	73.5065	24.6459	153	36
2177	11.6789	0.43575	20.7367	666.667	33560.2	34.8	4.34094	0.97676	0.575581	0.665224	0.703695	0.0398935	0.915881	2.50861	0.753895	0.488829	0.526599	0.472144	0.102117	0.686753	95.2219	28.3812	156	35
2178	9.0723	0.439776	21.7687	460	18402.2	49.3	4.25983	0.927054	0.576755	0.666441	0.702791	0.0543047	0.897679	1.26838	0.574794	0.35538	0.35292	0.310606	0.0951832	0.566367	100.047	28.2116	145	35
2179	8.70518	0.411558	13.6473	453.333	20011.9	43.5	4.34913	0.903357	0.576333	0.665482	0.702743	0.0664781	0.888817	1.63018	0.624724	0.390777	0.394833	0.353938	0.062549	0.611522	81.7289	26.3221	152	33
2180	9.53806	0.420592	17.1267	593.333	27646.5	34.5	3.75925	0.910908	0.565397	0.638768	0.68351	0.055924	0.897216	1.71107	0.663528	0.402069	0.403632	0.367444	0.0689897	0.644154	87.9728	26.0036	159	35
2181	9.02225	0.427028	19.432	500	18875	47.8	4.3231	0.95893	0.573999	0.6617	0.702131	0.0504514	0.901917	0.91594	0.515196	0.303462	0.294768	0.262963	0.112749	0.499793	89.7383	29.6126	148	34
2182	9.50014	0.458111	16.456	513.333	23457.1	40.5	4.05512	0.914806	0.569441	0.649682	0.691963	0.0519143	0.901631	1.86948	0.664596	0.420512	0.42989	0.386375	0.0403715	0.645399	81.8149	24.2577	158	34
2183	11.0661	0.407309	20.7607	620	33635.6	32.9	1.88698	1.00667	0.585158	0.656985	0.69808	0.0561	0.903018	1.89014	0.658759	0.420896	0.431091	0.389681	0.0895398	0.628104	91.3907	28.3019	152	35
2184	9.67685	0.460431	15.2307	486.667	21504.1	45	4.08776	0.925456	0.570077	0.651094	0.695549	0.0584084	0.893072	1.74737	0.655717	0.395158	0.395165	0.371156	0.0859393	0.588996	84.218	24.2922	153	34
2185	9.82913	0.422306	21.5547	526.667	24696.3	39.8	4.4331	0.962788	0.579246	0.67471	0.705972	0.0544767	0.899997	1.98999	0.689389	0.424619	0.433162	0.403397	0.0908517	0.635037	79.2746	23.6067	152	35
2186	10.3444	0.434907	14.4613	473.333	22885.9	45.2	3.83357	0.90483	0.566282	0.641597	0.687175	0.0507803	0.899366	1.50731	0.631555	0.383867	0.382185	0.341618	0.0976195	0.614102	75.8448	29.1351	147	39
2187	8.52189	0.412149	20.1933	626.667	23283.9	36.6	4.26104	0.957416	0.575432	0.664528	0.699716	0.0582749	0.89566	1.06192	0.556583	0.332192	0.324036	0.282951	0.0949286	0.554499	89.8087	25.299	146	35
2188	8.92642	0.487892	10.2413	280	19836.5	45	4.17392	0.908667	0.572426	0.656985	0.69808	0.0561	0.884939	0.720391	0.624333	0.384533	0.386804	0.348165	-	0.508343	88.1225	25.1055	146	32
2189	10.8869	0.433048	15.658	386.667	22968.1	47.4	3.92973	0.928519	0.567265	0.643552	0.690393	0.0492441	0.9028	1.96079	0.691441	0.425366	0.433754	0.3997	0.040553	0.657171	86.8242	27.062	155	38
2190	8.80875	0.392532	13.8367	413.333	15758.1	55.9	4.36895	0.922401	0.57767	0.66782	0.702922	0.0624968	0.893464	0.902465	0.518216	0.317329	0.314256	0.261137	0.0301263	0.566501	85.2611	31.7641	142	35
2191	10.207	0.462388	17.7513	433.333	22141	46.1	4.07386	0.962223	0.570414	0.651148	0.693556	0.0572099	0.894765	1.46953	0.615631	0.377929	0.378063	0.335962	0.0471034	0.606664	82.7182	25.4727	152	34
2495	9.58081	0.394326	19.8787	540	20127.7	47.6	4.15136	0.930693	0.573313	0.658562	0.698799	0.0488031	0.9001	1.63643	0.648591	0.393466	0.394436	0.356717	0.0521888	0.630648	92.8948	27.344	148	40
2496	8.82545	0.452739	12.7167	353.333	19877.1	44.4	4.11957	0.899838	0.571812	0.655236	0.697267	0.0699221	0.882172	1.32205	0.575444	0.360849	0.360588	0.313993	0.100206	0.573494	81.5842	30.0435	147	36
2497	9.44462	0.422386	12.0253	320	16062.3	58.8	4.21681	0.906312	0.574694	0.661576	0.701488	0.0546985	0.896517	1.4907	0.601327	0.373697	0.375605	0.335541	0.0709447	0.596069	101.566	32.2626	146	37
2498	9.66291	0.412047	16.6567	440	20472.3	47.2	4.30569	0.936423	0.577499	0.66854	0.703583	0.0558002	0.898542	1.50672	0.610015	0.378028	0.379765	0.339528	0.0636137	0.593564	109.028	31.3026	148	35
2499	8.85804	0.42132	15.4593	433.333	21500.1	41.2	4.17962	0.932459	0.574264	0.660421	0.698225	0.060828	0.89173	1.30929	0.59553	0.360542	0.357171	0.315029	0.0579185	0.597485	91.0741	27.4738	148	35
2500	8.78329	0.409537	11.198	313.333	21267	41.3	3.92889	0.90713	0.567573	0.644662	0.689595	0.0551509	0.896858	1.06434	0.566891	0.336321	0.327247	0.280994	0.0810541	0.582319	95.4115	25.5057	148	35
2501	10.8463	0.461637	17.6473	626.667	25702.1	42.2	4.52462	0.95728	0.580017	0.675717	0.711622	0.0458214	0.909468	1.49247	0.627319	0.370315	0.365175	0.330688	0.0806558	0.611955	91.4158	29.3889	146	40
2502	10.1804	0.443492	19.2127	453.333	23403.3	43.5	4.22347	0.9289	0.574722	0.66182	0.700712	0.0661743	0.888101	1.25713	0.580545	0.349473	0.344477	0.306857	0.0905983	0.567526	92.9305	29.7472	149	37
2503	8.87077	0.409278	15.2187	420	17125	51.8	4.39207	0.951941	0.578128	0.671193	0.706427	0.0531784	0.900563	1.43168	0.60157	0.372575	0.372494	0.331226	0.0804045	0.590659	93.5896	31.6728	144	39
2504	8.30841	0.368413	17.5853	473.333	17025.4	48.8	4.26824	0.948833	0.575484	0.663999	0.701796	0.0673863	0.886076	1.24934	0.591599	0.345273	0.336304	0.307456	0.0981056	0.550656	107.421	31.405	148	36
2505	9.17542	0.364642	14.3447	353.333	19439.5	47.2	4.49989	0.962879	0.576649	0.668592	0.709766	0.0525127	0.89767	1.5115	0.622718	0.375319	0.3733	0.340797	0.0851079	0.58739	105.174	31.6986	149	34
2506	7.27428	0.390987	19.4533	373.333	12520.3	58.1	3.6337	0.877897	0.559797	0.626748	0.679021	0.0682143	0.881822	0.826027	0.505264	0.299822	0.292582	0.252534	0.116801	0.51692	102.174	31.4601	146	31
2507	7.49874	0.36094	13.4427	326.667	15149	49.5	4.21834	0.914678	0.572008	0.656041	0.698121	0.0683156	0.883794	0.868666	0.508232	0.30537	0.30058	0.255796	0.0383086	0.543009	90.2796	30.9898	143	34
2508	7.864	0.382555	11.4493	326.667	17398.2	45.2	4.23046	0.916172	0.573472	0.659203	0.701385	0.0648841	0.887092	1.26287	0.570666	0.345953	0.343282	0.306059	0.0936749	0.558809	94.9258	30.1668	146	32
2509	7.04659	0.44682	14.4667	353.333	15024.7	46.9	3.63563	0.887456	0.560625	0.628155	0.678873	0.0696535	0.881034	0.8801	0.524514	0.306733	0.296869	0.258632	0.11623	0.529158	84.3933	24.1894	147	35
2510	10.7874	0.43598	17.354	453.333	24798.6	43.5	4.43717	0.97713	0.57593	0.667226	0.707018	0.0473382	0.897034	1.31467	0.59569	0.356581	0.351436	0.314648	0.0940986	0.580762	86.9163	29.7239	148	36
2511	8.99603	0.408619	17.5893	553.333	21117.4	42.6	3.95372	0.94324	0.56622	0.640925	0.688499	0.056201	0.896265	1.77405	0.655737	0.406642	0.411755	0.374381	0.0893946	0.62394	94.8048	29.8492	153	33
2512	8.99742	0.382603	17.7347	513.333	19062.3	47.2	4.57296	0.9705	0.576731	0.671682	0.704305	0.0555313	0.891344	1.17814	0.589163	0.351393	0.34362	0.298307	0.0899262	0.585598	95.7856	28.8079	147	36
2513	10.661	0.429989	17.94	486.667	29450.3	36.2	4.2584	0.937397	0.57676	0.665957	0.699828	0.0634179	0.890894	1.36778	0.598443	0.362893	0.360107	0.321344	0.0877454	0.581616	95.2509	29.1507	150	36
2514	7.10933	0.384249	19.0293	513.333	14275.8	49.8	3.85884	0.880528	0.566591	0.642489	0.686553	0.0721275	0.880485	0.74757	0.48781	0.292458	0.287197	0.241798	0.103089	0.522503	97.0826	31.4737	143	33
2515	11.0126	0.433062	18.3453	506.667	21259.8	51.8	4.59911	0.9519	0.581899	0.680305	0.714244	0.0569305	0.898288	1.59501	0.614498	0.3828	0.384834	0.344366	0.0833651	0.601604	95.9	29.1612	147	36
2516	9.23482	0.399032	15.982	473.333	18846.6	49	4.16378	0.922666	0.572638	0.656655	0.699144	0.0646119	0.888411	1.32996	0.586119	0.352742	0.349447	0.316527	0.0699437	0.564646	86.4923	29.8778	146	36
2517	8.56021	0.428703	11.5853	566.667	24113.3	35.5	3.66892	0.867807	0.559372	0.627148	0.679225	0.0587473	0.891027	0.937721	0.53784	0.309815	0.299896	0.265574	0.0452507	0.548983	86.9594	24.9019	147	37
2518	8.71643	0.427385	18.0587	660	22817.9	38.2	3.84469	0.888602	0.565209	0.639428	0.688185	0.0514526	0.901138	1.12667	0.557924	0.339499	0.33661	0.28995	0.0576282	0.582616	88.2259	25.018	149	34
2519	10.1347	0.472713	19.6553	600	26953.9	37.6	4.39519	0.950438	0.578366	0.671088	0.705692	0.0584263	0.894682	1.22549	0.581562	0.346445	0.338725	0.304907	0.106486	0.551128	89.5916	28.3977	146	37
2520	10.4427	0.421162	18.2527	460	24341.8	42.9	4.55544	0.949474	0.583123	0.683075	0.713191	0.0505441	0.904882	1.49757	0.622975	0.374338	0.371422	0.338564	0.0397739	0.59683	95.3884	30.2168	149	35
2521	8.41715	0.3762	14.308	393.333	15501.2	54.3	4.48338	0.98001	0.574615	0.66316	0.706878	0.0561	0.893356	0.932897	0.519299	0.326405	0.322343	0.263721	0.08945	0.56266	96.6818	29.3822	146	31
2550	9.18744	0.461049	18.7413	473.333	20103.8	45.7	4.17789	0.94294	0.572689	0.657205	0.69807	0.0636134	0.888261	1.44328	0.604774	0.380601	0.38286	0.333316	0.095888	0.604354	85.602	25.9428	153	33
2551	9.4968	0.418128	18.9767	466.667	23742	40	4.32677	0.954835	0.573256	0.661205	0.695556	0.0545889	0.896247	2.06282	0.689833	0.431826	0.443819	0.412099	0.106735	0.637687	90.6215	25.1785	155	34
2552	9.63771	0.43321	16.9787	406.667	21322.4	45.2	4.18758	0.9203	0.574782	0.662249	0.699312	0.063038	0.887457	1.91962	0.667493	0.424149	0.434765	0.393308	0.0595048	0.645356	94.0928	28.8254	152	35
2553	8.32365	0.393371	19.9133	453.333	15471.5	53.8	4.20004	0.929301	0.573744	0.659751	0.699454	0.0625831	0.889623	1.81091	0.644485	0.410548	0.419197	0.379056	0.0724841	0.623511	107.956	28.8636	153	31
2554	8.42814	0.441268	16.7427	446.667	18812.8	44.8	3.84081	0.878458	0.564872	0.638755	0.687293	0.061822	0.886265	1.28561	0.599657	0.359196	0.353471	0.312824	0.0864345	0.594279	91.7641	23.7741	151	35
2555	7.48758	0.435251	16.026	493.333	19966.9	37.5	4.03958	0.921377	0.570793	0.651707	0.6938	0.0627073	0.890116	1.23661	0.57629	0.34709	0.343094	0.304308	0.0790498	0.577617	89.9946	26.8862	148	37
2556	10.6904	0.396239	16.0593	413.333	27695.3	38.6	4.16976	0.929961	0.574008	0.659914	0.69822	0.064103	0.889068	1.7224	0.653973	0.403683	0.408741	0.368389	0.0445735	0.640116	92.3271	27.2647	155	35
2557	8.61711	0.437921	19.4967	560	21435.6	40.2	4.10368	0.931371	0.57239	0.6555	0.696022	0.0652774	0.886941	1.2858	0.585046	0.353142	0.349039	0.311008	0.0828225	0.571055	85.3452	25.5814	149	37
2558	8.33184	0.403183	21.7833	660	22159.1	37.6	4.16865	0.921306	0.574372	0.660431	0.697912	0.0636504	0.888149	1.90921	0.666525	0.419185	0.427362	0.392987	0.0935947	0.619509	85.3661	25.4879	156	31
2559	8.43142	0.456234	12.5973	346.667	18989.7	44.4	3.6857	0.835512	0.562638	0.633463	0.68118	0.0733809	0.877364	1.51911	0.615122	0.382863	0.383404	0.34288	0.0611483	0.599115	82.0005	25.3695	153	34
2560	8.51631	0.443851	11.6	366.667	18473.6	46.1	3.98526	0.918266	0.567489	0.644956	0.691737	0.0626827	0.888243	1.3701	0.606554	0.367078	0.362629	0.322367	0.10264	0.585812	92.3187	29.345	153	35
2561	9.55849	0.415864	15.3047	433.333	20165.6	47.4	4.31	0.941506	0.578156	0.670547	0.703663	0.0519415	0.901384	2.14188	0.693196	0.440457	0.457508	0.42232	0.0937901	0.654096	95.0825	30.1695	153	34
2562	9.51111	0.40544	15.7607	493.333	23085.2	41.2	4.59994	0.953104	0.582519	0.68228	0.714663	0.0560359	0.898601	1.89297	0.654215	0.415562	0.42614	0.387592	0.0708384	0.632563	96.6171	29.7998	149	36
2563	9.81223	0.429104	13.7573	453.333	24716	39.7	4.35329	0.950869	0.575349	0.664529	0.704654	0.0551441	0.898566	1.52974	0.606502	0.372355	0.372963	0.336265	0.0818257	0.584598	87.8406	28.8051	148	35
2564	8.45297	0.401195	20.9773	486.667	19255.1	43.9	4.45388	0.911672	0.580436	0.675267	0.708498	0.0650705	0.88881	1.72842	0.640966	0.398267	0.402192	0.368182	0.0943608	0.605777	79.9349	31.1223	151	35
2565	7.99642	0.422467	21.0147	553.333	19130.2	41.8	4.25841	0.92482	0.574769	0.66268	0.699897	0.0630455	0.890245	1.47843	0.615874	0.378836	0.377843	0.336118	0.0979147	0.598031	91.3216	27.4714	153	33
2566	8.3144	0.419349	14.1473	466.667	21428.9	38.8	4.23407	0.942332	0.575674	0.663649	0.699483	0.0608037	0.892726	1.21635	0.562486	0.339693	0.337087	0.300983	0.0565666	0.560554	94.8797	30.7237	150	34
2567	9.9799	0.46956	17.7727	480	21933.9	45.5	4.42759	0.928805	0.580225	0.675122	0.707703	0.0683846	0.886518	1.65597	0.634962	0.391496	0.393786	0.359255	0.092471	0.600908	84.6934	30.1108	153	34
2568	9.33176	0.430182	19.6367	546.667	20923.2	44.6	4.25161	0.93375	0.574801	0.661544	0.701599	0.0585183	0.89448	2.03213	0.668445	0.433302	0.447181	0.402298	0.0644855	0.656442	104.494	29.2933	152	33
2569	8.37579	0.434673	10.802	326.667	17341.2	48.3	4.18629	0.89343	0.574676	0.661443	0.699383	0.0688762	0.886014	1.71763	0.636599	0.399463	0.405576	0.36433	0.0539771	0.624954	88.6964	28.4514	152	34
2570	8.14047	0.441006	13.2047	386.667	19382.1	42	4.51392	0.939598	0.580642	0.67641	0.711083	0.0621364	0.891372	1.35932	0.585531	0.356847	0.355838	0.318072	0.0565487	0.580718	85.1061	26.7583	149	36
2571	9.9656	0.419744	11.3927	366.667	24425.5	40.8	4.27317	0.945111	0.573573	0.660103	0.701633	0.0472236	0.902967	2.34636	0.72111	0.455678	0.472455	0.448465	0.0795579	0.648229	90.6025	26.0273	156	33
2572	8.50434	0.438498	16.666	446.667	19153.9	44.4	3.8606	0.890831	0.567381	0.644113	0.687675	0.0652923	0.887467	1.45128	0.612959	0.375035	0.374234	0.33334	0.0742594	0.59885	74.487	23.9909	152	35
2573	8.26991	0.453527	16.0593	333.333	17708.6	46.7	4.39092	0.91101	0.57999	0.673331	0.706962	0.0658598	0.884536	1.6968	0.632991	0.392765	0.396157	0.362467	0.0914666	0.597188	86.7446	30.8478	153	34
2574	7.98223	0.407754	17.316	473.333	18059.3	44.2	4.14531	0.913052	0.575999	0.662254	0.697128	0.0694949	0.883917	1.24379	0.58237	0.345536	0.339023	0.306603	0.0645911	0.564252	89.8244	31.7912	153	33

## Sheet: 2018
<trait>	Yield	HI	Biomass	NSm2	NGm2	TKW	LAI_EST_A	NDVI_A	RDVI_A	MSAVI_A	MTVI2_A	TCARIOSAVI_A	GNDVI_A	LAI_EST_PA	NDVI_PA	RDVI_PA	MSAVI_PA	MTVI2_PA	TCARIOSAVI_PA	GNDVI_PA	Height	VI	Days to anthesis	GFD
3	5.7281	0.219926	24.3753	769.964	20332.4	24.7098	6.00858	0.948698	0.732723	0.888346	0.941996	-0.0761796	0.826983	5.05773	0.878311	0.699889	0.784647	0.798278	0.0996796	0.797302	120.789	38.6985	167	34
10	6.06569	0.207641	14.21	426.316	15224.3	47.5589	6.37034	0.943458	0.804115	0.916988	0.9905	-0.140407	0.826608	5.51768	0.898351	0.715826	0.799381	0.804675	-0.0562573	0.83639	122.35	40.8082	175	35
11	6.45042	0.341692	16.61	563.775	17819.1	38.0476	5.7906	0.91683	0.752519	0.867731	0.912771	0.0242898	0.826443	4.72304	0.871717	0.66575	0.764154	0.774218	0.145494	0.805224	127.449	39.6886	164	37
12	6.78834	0.267651	17.6307	584.485	18473.8	38.0758	6.3656	0.94351	0.814212	0.920195	0.989864	-0.0627948	0.826597	4.93612	0.887673	0.72698	0.80247	0.816443	0.22272	0.800488	114.33	34.1565	177	30
17	5.96544	0.185655	15.2333	632.505	24381.7	19.6589	6.0407	0.921121	0.774783	0.882844	0.946303	0.103933	0.826274	5.52664	0.905659	0.704579	0.799148	0.812849	-0.134763	0.823909	113.592	32.5894	175	29
27	5.65708	0.226031	7.966	345.139	15501.5	40.6804	6.44273	0.92741	0.869312	0.917778	1.00021	-0.186867	0.826153	5.8627	0.898891	0.741151	0.810684	0.824423	-0.305429	0.793186	112.878	31.4586	177	36
35	5.38121	0.286054	12.3987	487.116	14821.9	40.7065	6.59508	0.944762	0.864017	0.933353	1.02063	-0.325223	0.826328	5.34034	0.88879	0.665059	0.774483	0.784991	-0.276792	0.805327	113.504	34.2249	176	30
55	6.23692	0.250606	14.5627	475.756	17348.2	36.9439	6.56689	0.951011	0.838978	0.934684	1.01685	-0.136939	0.826612	4.80816	0.906644	0.665042	0.780371	0.792992	-0.091004	0.834319	116.996	33.5816	177	32
56	5.90755	0.279644	14.278	542.565	17173.2	34.9826	6.2102	0.932401	0.815393	0.909101	0.969029	-0.161652	0.826446	4.51847	0.897934	0.645994	0.760971	0.769328	-0.149418	0.8629	107.364	36.2589	178	32
61	5.85702	0.275952	9.98933	428.58	17118.1	34.9831	6.54945	0.953711	0.799255	0.926971	1.01451	-0.634623	0.826446	4.94703	0.873237	0.663334	0.768496	0.784097	-0.14084	0.781342	115.28	33.2423	172	28
62	5.86571	0.333327	13.7627	556.541	16947.2	35.39	5.1331	0.883892	0.69585	0.802755	0.824616	0.173104	0.826289	4.78295	0.865084	0.672959	0.764169	0.780613	0.244653	0.779111	110.518	32.7153	169	31
64	6.34343	0.363993	20.9593	749.128	20586.4	28.1125	5.89211	0.916137	0.767061	0.874568	0.926381	0.0911597	0.826294	3.54485	0.87362	0.613893	0.728174	0.748825	0.187911	0.818952	99.6767	35.5858	164	40
65	6.11475	0.332299	21.348	613.215	16249.4	41.4348	6.50344	0.94945	0.821835	0.928786	1.00834	-0.466068	0.826475	5.08624	0.876628	0.685495	0.780339	0.795728	0.0298272	0.760808	110.749	33.0974	169	31
68	5.58163	0.322303	14.44	522.781	15867.1	36.7986	6.41358	0.942946	0.823819	0.922332	0.996297	-0.0337445	0.826469	2.86804	0.753679	0.562395	0.677614	0.712028	0.423984	0.671396	96.8058	34.6124	172	28
121	3.64561	0.234389	12.1573	615.286	13034.7	21.4091	5.37949	0.910478	0.699836	0.825552	0.857651	0.000356135	0.826254	4.69264	0.841065	0.663244	0.754232	0.774711	0.272342	0.729552	109.923	26.3317	166	33
123	4.83401	0.270821	13.5133	567.886	15610.8	28.2448	6.20059	0.960099	0.734037	0.903654	0.96774	-0.22402	0.826979	5.63115	0.904163	0.704328	0.802405	0.813334	-0.248587	0.82435	116.109	32.8241	171	32
124	5.58704	0.339593	21.802	584.276	14699.2	46.5496	6.33679	0.927528	0.83146	0.908994	0.986002	-0.027081	0.826148	3.58986	0.810352	0.589264	0.706659	0.728772	0.295692	0.713635	102.633	41.3995	171	33
129	4.73705	0.278183	10.8147	522.991	14635.5	33.4966	6.20188	0.942198	0.758776	0.896703	0.967913	-0.0303072	0.826381	2.51674	0.81467	0.540783	0.66309	0.69306	0.212191	0.764106	105.363	27.3621	166	32
136	7.21515	0.422557	16.0627	506.391	18654.6	41.3412	6.312	0.937327	0.791979	0.90618	0.982678	0.00104262	0.826303	3.92823	0.87363	0.614498	0.729787	0.745543	0.119038	0.822463	106.504	31.3154	165	33
138	6.32155	0.422385	11.8433	493.843	17736.9	36.2194	-	-	-	-	-	-	-	-	-	-	-	-	-	-	104.986	32.6619	165	34
139	5.99336	0.303841	16.7007	528.47	16203.7	41.9412	6.49701	0.942163	0.826033	0.92211	1.00748	-0.0873868	0.826352	4.80379	0.870334	0.693489	0.785334	0.803385	0.20007	0.771888	119.141	39.5182	171	31
142	5.61779	0.330404	21.0933	594.977	14768.8	47.362	6.39653	0.934552	0.819108	0.912372	0.994011	-0.313888	0.826196	4.36311	0.832572	0.639918	0.73899	0.758865	0.203865	0.728579	100.663	36.5265	171	31
143	5.8748	0.276511	15.9133	479.222	15613.6	44.1171	7.01256	0.966921	0.853874	0.955407	1.07661	-0.83803	0.82641	6.18952	0.909724	0.717845	0.824745	0.851139	-1.03607	0.788804	122.309	37.5151	172	30
147	5.04318	0.275657	20.9773	623.674	14925.3	34.159	6.68022	0.952765	0.837547	0.93627	1.03205	-0.259458	0.826383	4.60629	0.853085	0.664502	0.764621	0.779594	0.155637	0.756731	120.318	35.3365	173	33
151	5.98727	0.26987	19.948	669.546	21320.8	24.4548	6.5563	0.965524	0.78285	0.936306	1.01543	-0.366127	0.82695	5.04264	0.893392	0.685138	0.792337	0.800174	0.0534913	0.835856	109.783	33.8636	176	35
160	4.85454	0.240307	11.3007	446.425	14104.3	36.0859	6.06729	0.926748	0.786794	0.89341	0.949868	0.000878708	0.826356	4.17916	0.851504	0.62304	0.732144	0.749244	0.127396	0.764554	105.278	36.5731	171	35
169	5.76145	0.279722	16.8587	550.174	16151.8	38.8907	6.23533	0.935359	0.796445	0.905779	0.972399	-0.213159	0.826385	5.12222	0.911043	0.650622	0.770918	0.791502	-0.350017	0.830348	120.626	38.4548	174	35
191	5.60869	0.30434	18.686	761.526	20625	21.9813	6.24503	0.948935	0.800491	0.921857	0.973698	-0.122276	0.826942	6.04544	0.940518	0.692182	0.823078	0.845327	-1.32873	0.860645	115.781	27.3986	178	28
194	4.63508	0.196892	11.9793	688.786	17040.4	19.89	6.15622	0.942983	0.750038	0.892782	0.961791	-0.0390194	0.826463	4.85424	0.865967	0.686825	0.774401	0.789421	0.161457	0.770195	106.493	31.5355	166	33
195	5.65077	0.307719	15.204	559.164	16976.9	32.411	6.18369	0.937503	0.776512	0.900086	0.965474	0.00470218	0.826376	4.50708	0.848161	0.651304	0.750756	0.769001	0.227646	0.751181	112.626	35.8288	169	31
199	5.17391	0.336836	14.894	563.081	15009.4	35.5991	6.29195	0.939569	0.802121	0.912165	0.979989	-0.0132326	0.826405	4.37561	0.912253	0.593772	0.717266	0.766307	-0.425318	0.816598	114.29	34.4064	172	32
200	4.94075	0.317757	9.93467	534.837	15281.5	33.0314	5.20222	0.897552	0.683183	0.801046	0.833883	0.151487	0.826286	4.68816	0.881394	0.672754	0.771707	0.790986	0.196474	0.788636	105.234	29.7308	168	33
201	5.90789	0.323405	21.7607	741.519	16667	37.8122	6.44717	0.951106	0.8123	0.927978	1.0008	-0.472859	0.826666	4.82584	0.850852	0.669268	0.757331	0.77426	0.13475	0.740728	121.584	37.327	169	34
207	6.30019	0.308317	23.8933	696.623	17902.2	35.084	6.01956	0.93119	0.768661	0.889928	0.943469	0.0172123	0.826493	4.74182	0.858871	0.693574	0.776924	0.798258	0.300316	0.752695	111.393	35.8432	169	36
213	5.41326	0.162771	11.496	372.55	14524.8	45.2392	6.43102	0.944963	0.813015	0.9214	0.998635	-0.0535026	0.826522	4.2982	0.880992	0.640512	0.751844	0.766903	0.113472	0.812277	124.897	39.1325	177	33
214	6.48503	0.305863	23.5027	533.633	16340	45.9401	6.23336	0.931583	0.824964	0.911116	0.972134	-0.178941	0.826419	5.27936	0.920796	0.688493	0.805773	0.811018	-0.49315	0.873266	115.668	32.8621	180	33
216	5.66333	0.261131	22.132	642.154	17847	29.0347	6.352	0.94318	0.819642	0.921419	0.98804	-0.196766	0.826605	6.07429	0.929408	0.695593	0.815568	0.828117	-0.986484	0.854002	124.004	32.4443	178	33
225	5.81482	0.305358	19.9027	595.637	16174	39.172	6.52467	0.957548	0.797753	0.931094	1.01119	-0.619983	0.826665	3.73202	0.801894	0.619919	0.721309	0.73526	0.306108	0.729731	106.9	29.5681	179	31
226	5.3548	0.307631	21.9067	699.88	15881	35.5653	6.28764	0.938133	0.80402	0.911297	0.979412	-0.00601193	0.826445	5.24717	0.89128	0.692268	0.795682	0.815966	-0.21877	0.786139	105.52	34.7443	177	33
227	6.05893	0.222193	18.4847	668.678	18179.1	32.8004	6.22483	0.942942	0.772116	0.904043	0.97099	-0.097545	0.826607	5.18694	0.878688	0.698448	0.78812	0.801995	0.106505	0.795819	125.09	34.2441	172	40
228	7.21988	0.227417	13.5827	583.884	22679.4	28.1408	6.20062	0.942645	0.759133	0.897388	0.967744	-0.0052803	0.826483	3.99548	0.852193	0.624161	0.733832	0.756252	0.236896	0.759784	131.745	39.4401	170	32
230	5.77345	0.31353	16.1173	602.871	17581	32.0205	6.59422	0.971145	0.755238	0.932724	1.02052	-0.713581	0.826925	4.77246	0.876067	0.662995	0.768606	0.778876	0.0129655	0.798018	111.105	31.1579	173	30
235	7.20739	0.319694	21.054	605.588	17937.8	42.8136	6.48437	0.944778	0.849046	0.930346	1.00579	-0.132427	0.826527	5.2217	0.89955	0.676433	0.784398	0.791694	-0.194173	0.833459	70.1847	35.8988	175	31
240	5.10783	0.330366	33.9053	888.641	15245.4	33.6812	6.30775	0.942011	0.81662	0.919314	0.982108	-0.0847599	0.826536	5.85294	0.918972	0.675329	0.799725	0.82118	-1.19977	0.841445	101.415	35.3541	172	34
247	8.1943	0.437372	16.45	519.373	20477	41.3281	5.7913	0.923824	0.760334	0.878492	0.912864	0.0715875	0.826648	4.86978	0.917469	0.681507	0.793737	0.802685	0.0334456	0.871563	108.584	31.9373	168	36
248	8.13715	0.463685	16.4413	548.312	20866	39.6934	6.23162	0.942378	0.792927	0.911931	0.9719	-0.0944533	0.826575	5.27825	0.902469	0.691069	0.792653	0.799337	-0.0886723	0.84158	96.0601	27.4476	170	35
264	5.58126	0.279944	22.2253	631.151	16164	36.401	6.73115	0.960666	0.831296	0.943826	1.03888	-0.368145	0.82662	4.95954	0.883355	0.647906	0.761186	0.783038	-0.181551	0.783936	113.299	33.1944	177	32
270	5.37292	0.28032	20.882	598.595	15500.6	37.8066	6.68394	0.955552	0.83902	0.939669	1.03255	-0.603364	0.82651	5.39511	0.873846	0.68179	0.784431	0.797795	-0.297547	0.784907	109.773	34.7338	175	30
274	5.69938	0.215876	15.596	651.459	19118.1	26.8781	6.24428	0.935808	0.791222	0.904306	0.973597	-0.164539	0.826374	5.55472	0.883478	0.706638	0.786873	0.801006	-0.0175999	0.782136	111.93	35.5792	168	33
277	6.12825	0.393811	20.2447	582.73	15854.5	44.7015	5.77173	0.911253	0.773967	0.873331	0.910241	0.0979507	0.826451	4.90254	0.882158	0.689295	0.783844	0.799043	0.153049	0.792579	114.879	33.1502	168	33
288	5.16989	0.279024	19.7673	545.689	15005.6	38.8707	6.26654	0.926882	0.813615	0.903129	0.976583	-0.166367	0.826344	5.82103	0.903587	0.724037	0.805272	0.82107	-0.26064	0.802863	123.176	35.2475	174	29
294	5.05487	0.111886	6.66067	374.319	18555.4	22.459	6.35234	0.926388	0.833928	0.908575	0.988086	0.0880456	0.826113	5.73105	0.907333	0.70117	0.806194	0.830255	-0.524029	0.791905	107.818	35.199	174	29
297	5.51138	0.184451	11.1067	450.042	17139.7	29.2224	6.36376	0.938562	0.823899	0.91781	0.989617	-0.0319686	0.826377	5.32846	0.884374	0.708025	0.797462	0.810178	-0.0908958	0.793648	126.977	33.3031	176	30
303	5.69131	0.289091	9.40933	434.045	15646.5	39.8074	6.47499	0.938421	0.847174	0.923527	1.00453	-0.226022	0.826331	5.80057	0.914382	0.686201	0.797001	0.809995	-0.500979	0.831531	118.512	37.2594	178	32
304	5.47206	0.246815	19.2733	573.424	16416.7	31.9765	6.36415	0.938662	0.833322	0.920426	0.98967	-0.0538775	0.826444	6.06087	0.921008	0.736009	0.826848	0.838859	-0.859242	0.832818	114.727	32.5793	178	31
322	5.78693	0.334596	15.716	564.643	16662.3	35.6215	6.41541	0.947323	0.795541	0.918346	0.996543	-0.144215	0.826472	5.31762	0.866951	0.718512	0.786335	0.800157	0.150272	0.766652	116.104	37.2809	167	32
323	5.08723	0.219863	18.3933	605.98	16619.9	27.471	6.30035	0.938975	0.792168	0.907991	0.981116	0.0137717	0.826419	3.2031	0.809842	0.583694	0.699963	0.726281	0.327271	0.71485	116.686	31.2865	168	33
324	4.16321	0.216583	12.018	486.215	12917.2	30.2506	6.22469	0.954434	0.748596	0.905549	0.970971	-0.10399	0.826776	4.18296	0.833629	0.643204	0.739461	0.769839	0.325845	0.729368	107.549	31.1237	173	33
327	4.13905	0.248258	18.7567	744.643	14604.7	24.1781	6.16622	0.942914	0.739615	0.886356	0.963132	-0.109464	0.826405	3.96382	0.806329	0.61304	0.720105	0.747177	0.384709	0.696309	118.119	37.4098	170	29
332	6.10948	0.413261	23.4587	707.475	18803.4	31.1154	6.20476	0.935831	0.789079	0.903506	0.968299	-0.0648478	0.826376	5.11406	0.892597	0.676611	0.782763	0.791538	-0.00119461	0.823973	92.3123	34.5328	168	35
333	4.67226	0.360346	9.56333	521.235	14634.6	31.5547	5.02454	0.901685	0.67026	0.790939	0.810061	0.129063	0.826427	4.01734	0.84191	0.62684	0.735111	0.752759	0.265409	0.765187	103.359	28.5518	167	32
341	4.45837	0.282614	22.1087	659.848	14167.4	28.5079	6.03312	0.926089	0.772542	0.886636	0.945286	-0.031836	0.826296	4.52752	0.848422	0.643705	0.748978	0.768332	0.187833	0.743329	109.627	28.0822	171	32
344	4.52677	0.198777	13.768	659.848	16299.1	20.5411	5.92581	0.934063	0.749949	0.883113	0.930899	-0.165532	0.826588	4.06578	0.813575	0.626507	0.723931	0.740865	0.346936	0.714622	108.489	30.7862	169	30
346	4.86715	0.271333	13.0787	573.424	16642.7	24.4096	6.07625	0.933207	0.77344	0.894215	0.951069	0.0406764	0.826494	2.80859	0.765034	0.554281	0.673068	0.699723	0.35981	0.680059	105.082	31.1355	167	32
348	5.22393	0.260072	13.2547	598.955	18065.5	24.8802	6.18917	0.933832	0.772487	0.894428	0.966209	0.0205338	0.826242	4.73649	0.862583	0.678457	0.76966	0.7875	0.237613	0.764382	111.777	30.6199	167	34
350	5.98247	0.328147	12.6773	552.229	16777.7	38.2934	6.34623	0.946289	0.786687	0.913915	0.987267	-0.375482	0.826482	4.40471	0.823148	0.658901	0.747111	0.764101	0.292124	0.720202	107.111	36.6964	168	32
354	4.30175	0.235043	13.376	625.27	14435.8	27.4816	6.22705	0.932236	0.786781	0.898897	0.971288	-0.199634	0.826344	5.06918	0.868862	0.6855	0.771052	0.783776	0.0800685	0.779488	110.313	35.1898	168	32
355	5.31805	0.2595	9.50533	435.814	16611.1	31.0001	6.18873	0.92646	0.792423	0.895334	0.96615	-0.216773	0.826113	3.76278	0.810242	0.608183	0.714772	0.733524	0.233606	0.729404	110.138	34.5367	166	29
359	6.20229	0.357715	17.144	570.315	17586	36.7606	6.27193	0.9349	0.81778	0.912328	0.977305	-0.143796	0.8264	5.14073	0.869085	0.683982	0.780155	0.796176	-0.0259596	0.764205	116.191	36.4609	164	35
360	5.53007	0.353982	20.1267	685.169	15291	39.4691	6.1852	0.94137	0.77538	0.903766	0.965677	-0.288593	0.826593	3.45004	0.776465	0.592709	0.697732	0.719738	0.417707	0.686713	103.046	36.0402	168	31
361	6.26195	0.305954	17.7367	550.174	16511.2	43.8147	6.18881	0.934292	0.793077	0.903439	0.966161	-0.183996	0.826479	4.87311	0.872924	0.658325	0.762327	0.780373	0.0744547	0.766217	125.366	39.6869	171	29
367	5.31949	0.175882	27.8687	743.948	14655.6	41.1251	6.29016	0.935152	0.81148	0.91065	0.979749	-0.0353189	0.826311	6.13811	0.919321	0.719891	0.822009	0.841945	-0.832682	0.815966	105.171	39.4266	175	33
368	6.28791	0.217628	8.52	497.968	21027.3	26.1984	6.29534	0.932641	0.814744	0.909141	0.980443	0.0556136	0.826305	4.73251	0.878425	0.681427	0.780042	0.79185	0.0937593	0.800119	108.937	37.9716	173	32
369	6.04046	0.326431	20.8053	618.903	17178.5	35.8361	6.17366	0.928097	0.804778	0.901405	0.96413	0.0187189	0.826311	4.69854	0.858544	0.666534	0.76028	0.770979	0.178127	0.782551	106.402	37.6378	172	31
370	8.04566	0.427798	12.3267	465.412	19310.2	45.5639	6.70509	0.967167	0.79171	0.941578	1.03538	-0.870027	0.826681	4.65338	0.895939	0.632621	0.753895	0.767168	-0.183445	0.848791	85.2524	33.6244	164	37
371	5.25235	0.328448	6.95867	466.975	16598.1	30.7918	5.93317	0.909031	0.789186	0.877795	0.931886	0.0882329	0.826193	5.02348	0.889932	0.708085	0.795858	0.812368	0.168928	0.796462	111.173	29.488	175	29
374	6.01622	0.283352	16.8713	591.36	15446	46.43	6.51211	0.955061	0.779586	0.921451	1.00951	-0.185977	0.826543	4.41443	0.871101	0.65975	0.761268	0.782024	0.134496	0.777484	123.235	34.2532	177	28
375	6.18016	0.254592	17.4313	581.862	17394.5	37.7121	6.20611	0.927917	0.821354	0.9065	0.96848	-0.101252	0.826525	6.62795	0.933928	0.736205	0.838371	0.861143	-1.51127	0.849311	132.14	34.4054	177	31
379	5.26778	0.206842	17.1767	551.72	15964.6	31.6722	6.44472	0.946596	0.799074	0.918753	1.00047	-0.155501	0.826373	4.90865	0.882749	0.667263	0.77197	0.782349	-0.0529086	0.791914	112.556	37.1177	174	33
387	7.12883	0.398663	16.764	531.219	18230.1	42.2361	5.77932	0.923199	0.739259	0.865913	0.911259	-0.057523	0.826459	5.07795	0.913867	0.649469	0.771092	0.788191	-0.271431	0.849906	110.545	30.9189	165	34
391	7.30426	0.308686	20.4967	611.294	22139.1	30.4474	6.20464	0.943914	0.783526	0.910007	0.968284	-0.0815514	0.826657	5.60436	0.91268	0.702874	0.805098	0.811894	-0.31981	0.855339	103.923	31.2994	175	35
393	5.57522	0.243913	23.0273	734.284	16772.3	32.1564	6.38787	0.928776	0.826073	0.908697	0.992849	0.0274181	0.826103	4.7539	0.85869	0.682547	0.769131	0.785123	0.20899	0.764661	108.392	40.2097	175	32
399	5.39914	0.313969	14.91	606.19	16372.8	32.5397	5.82028	0.941649	0.727688	0.876765	0.916749	-0.198324	0.826745	4.08951	0.818399	0.625261	0.726411	0.745848	0.325019	0.720353	105.83	34.9026	170	30
401	5.45748	0.370435	13.0373	580.508	14870.3	40.924	6.0577	0.920362	0.776407	0.882848	0.948582	0.117017	0.826116	3.61168	0.792528	0.598189	0.705386	0.734405	0.365328	0.687357	113.112	29.9876	164	37
405	4.78264	0.31178	17.0153	657.132	14488.9	33.7037	6.16879	0.929958	0.790389	0.898015	0.963477	0.0501452	0.826164	4.30604	0.824884	0.631637	0.736896	0.758896	0.257879	0.71444	98.548	36.5216	167	30
410	5.09428	0.367356	24.9493	824.224	15111.1	35.6935	6.15364	0.92611	0.770136	0.88554	0.961445	-0.0313159	0.826155	5.33581	0.859991	0.721324	0.781348	0.796792	0.221455	0.766295	110.15	33.8911	169	31
419	4.73093	0.267445	8.64667	474.21	15007.1	30.4566	4.78323	0.886297	0.668245	0.779361	0.777708	0.142233	0.826593	4.17409	0.827851	0.635666	0.736303	0.756319	0.360111	0.739565	119.269	27.9414	176	30
420	5.64696	0.258695	14.2873	452.131	14765.5	49.3033	6.63865	0.946127	0.836508	0.92891	1.02647	-0.0781501	0.826253	3.76964	0.876937	0.609959	0.72637	0.750452	0.133162	0.807147	115.725	37.0653	175	31
421	4.52077	0.327584	14.4207	511.929	13337.9	40.4939	6.28001	0.93965	0.808546	0.914363	0.978389	-0.273365	0.826573	3.52421	0.803298	0.590953	0.700354	0.717095	0.297825	0.716495	99.3225	35.6522	171	32
426	5.15614	0.34626	25.56	546.182	13615.7	47.3703	6.59673	0.961126	0.796088	0.93502	1.02085	-0.292657	0.826734	4.07002	0.839218	0.628495	0.734296	0.756056	0.277505	0.742239	107.779	30.3803	175	28
428	6.24108	0.334085	12.65	569.807	19591	29.012	6.50877	0.953506	0.792558	0.924457	1.00906	-0.142885	0.826595	4.57705	0.892979	0.690143	0.788027	0.800735	0.126902	0.807247	108.939	28.0333	167	33
429	4.77631	0.2736	9.04133	532.087	17073.5	23.7594	5.84996	0.941167	0.730355	0.878164	0.92073	-0.184182	0.826789	4.00044	0.807957	0.623373	0.723967	0.747173	0.36467	0.698908	109.218	34.8467	169	29
432	6.12502	0.345685	29.5913	768.761	16038.4	42.76	6.64187	0.945099	0.841832	0.929078	1.02691	-0.0702654	0.826271	5.2148	0.889188	0.706835	0.794367	0.808641	0.0863492	0.785158	120.721	35.7695	172	31
433	5.58863	0.305768	21.2193	736.205	17295	30.4767	6.33391	0.94333	0.802835	0.916427	0.985615	-0.0689385	0.826531	4.94734	0.888112	0.676353	0.779796	0.793292	-0.0562026	0.789563	116.187	39.3378	170	30
434	5.11641	0.266072	16.2847	536.858	14780.8	35.7073	6.40944	0.940888	0.835223	0.923168	0.995741	-0.137977	0.826488	4.96404	0.869242	0.666557	0.766553	0.780144	0.0231801	0.774956	109.537	35.1345	174	31
438	4.72706	0.286035	29.924	719.815	14680.7	32.2638	6.50932	0.958197	0.785769	0.927751	1.00913	-0.244894	0.826675	4.71596	0.858375	0.67772	0.773166	0.785817	0.148064	0.770817	112.206	32.1682	172	33
440	5.32163	0.233899	13.2333	511.929	15658.2	35.492	6.41692	0.940342	0.831455	0.921655	0.996745	-0.053719	0.826437	4.82348	0.883882	0.675076	0.779102	0.794082	0.0326986	0.785345	102.872	34.7541	172	32
441	5.65986	0.351806	18.8693	627.894	15712.7	39.649	6.12239	0.925469	0.808158	0.89999	0.957256	-0.157707	0.826303	3.7734	0.819275	0.609209	0.715973	0.736503	0.281232	0.723804	103.25	38.5721	172	31
442	5.64032	0.29806	19.3233	656.832	15735.5	39.2956	6.30545	0.928904	0.82063	0.907242	0.981799	-0.235056	0.826164	4.59153	0.862883	0.656499	0.75642	0.770436	0.175703	0.76686	110.948	38.4602	170	31
443	5.24586	0.315055	12.6513	595.637	15853.4	33.0513	6.57122	0.970869	0.743472	0.925733	1.01743	-0.3478	0.826945	4.24383	0.846617	0.663955	0.757339	0.776995	0.271858	0.746507	111.249	37.4396	172	30
444	5.40767	0.254324	13.7747	544.485	16660.1	31.4368	6.45273	0.948079	0.809118	0.923639	1.00155	-0.128861	0.826546	4.46562	0.871582	0.668164	0.772411	0.789002	0.123564	0.771441	107.47	38.7269	170	31
445	5.59866	0.350267	22.546	721.343	16272	33.3332	6.42904	0.947598	0.798362	0.919631	0.99837	-0.104872	0.826537	4.72627	0.880018	0.664974	0.768597	0.782868	0.072793	0.79382	111.505	36.7574	168	31
446	4.73353	0.263457	12.8247	511.537	14579.7	29.3219	6.31825	0.942619	0.78325	0.908462	0.983515	-0.0348103	0.826386	4.47078	0.849979	0.661842	0.760043	0.772732	0.204023	0.768208	108.038	30.0667	175	30
448	5.94235	0.235505	20.1367	697.617	19153.1	29.0392	6.42585	0.938243	0.822241	0.917019	0.997942	-0.353843	0.826476	5.69186	0.91886	0.713406	0.811206	0.826852	-0.36167	0.828787	119.281	34.1856	170	31
449	6.27636	0.239717	13.174	505.203	19005.7	31.529	6.3568	0.937296	0.801033	0.90941	0.988685	0.0238473	0.82623	5.12782	0.885843	0.685825	0.784971	0.800472	-0.0661527	0.787499	109.009	28.124	175	31
450	4.85029	0.223037	13.9787	647.842	14430.1	36.2465	6.09243	0.936691	0.771324	0.896891	0.953239	-0.206925	0.826567	4.74806	0.869573	0.657594	0.760259	0.777694	0.151652	0.762614	118.166	39.0021	167	30
451	5.87657	0.252617	14.6353	621.653	16781.3	37.1144	6.23614	0.930546	0.820092	0.908686	0.972507	-0.105681	0.826561	5.30377	0.881512	0.706205	0.790155	0.804547	0.0877411	0.794301	124.3	36.8281	168	35
456	5.06306	0.294304	11.518	493.692	15501.9	33.6042	6.37545	0.939251	0.821356	0.917803	0.991185	-0.0377156	0.826406	5.24719	0.900778	0.661851	0.780313	0.803735	-0.449814	0.807206	98.1093	33.5533	176	34
458	5.87265	0.269596	13.528	519.013	18417.7	30.0277	6.40768	0.932493	0.849916	0.918371	0.995505	0.0439835	0.826279	5.89148	0.909851	0.71233	0.813377	0.834554	-0.578824	0.806803	108.484	36.0335	172	31
459	5.09701	0.33572	20.7573	588.402	14457.9	40.7705	6.39971	0.949185	0.78087	0.914929	0.994437	-0.36417	0.826404	5.22711	0.864347	0.689632	0.78212	0.792891	-0.0549068	0.772229	111.847	36.5575	172	31
460	5.50902	0.178286	9.32467	551.929	23371.1	17.9282	6.45924	0.945191	0.823652	0.924662	1.00242	-0.115206	0.826424	4.13074	0.829615	0.617547	0.722175	0.743054	0.266246	0.723271	97.0138	36.4964	167	33
461	6.0864	0.274419	14.3173	490.435	15960.2	43.3482	6.34403	0.944685	0.805052	0.918626	0.986972	-0.0831275	0.826539	4.71242	0.88713	0.68046	0.778216	0.799589	0.124079	0.808985	125.942	39.0898	172	31
466	6.30512	0.303621	22.842	613.064	17045.7	40.2074	6.59853	0.948892	0.841443	0.932967	1.02109	-0.393544	0.82641	5.83171	0.90922	0.702016	0.811534	0.824143	-0.929755	0.845121	113.205	34.5159	177	34
469	6.2811	0.240146	14.2827	461.795	16573.9	41.6379	6.60942	0.955706	0.848638	0.941814	1.02255	-0.280986	0.826653	5.97064	0.918398	0.689976	0.809951	0.826103	-1.02945	0.842491	101.744	35.7272	177	33
474	5.67168	0.224015	15.7307	516.75	15367.8	42.1677	6.3304	0.935441	0.818562	0.913106	0.985144	-0.258831	0.826524	6.42223	0.938732	0.759128	0.836507	0.853524	-1.08334	0.849683	114.101	34.5282	177	35
475	6.10638	0.300995	15.716	573.424	17950.5	33.6842	6.49538	0.939678	0.857859	0.927087	1.00726	-0.380223	0.82634	5.48901	0.917828	0.685972	0.801444	0.811222	-0.544723	0.85029	112.079	35.8118	177	34
520	5.81626	0.251763	16.6327	506.391	15014.4	47.3369	6.3859	0.937407	0.824333	0.916754	0.992586	-0.0302837	0.826424	5.58867	0.901759	0.738243	0.809269	0.821846	-0.0103626	0.814604	121.477	30.1944	177	36
524	6.02419	0.363734	15.672	495.539	15523.6	49.0217	6.21302	0.933263	0.807686	0.907517	0.969407	-0.161941	0.826482	5.31165	0.886707	0.694232	0.786072	0.798683	-0.132333	0.788684	110.702	38.5062	171	35
525	5.70321	0.333078	16.75	634.768	16607.9	34.9591	6.88208	0.964613	0.830118	0.948277	1.05911	-0.744504	0.826504	4.70969	0.820657	0.652302	0.737289	0.751259	0.217541	0.723878	106.432	36.9387	167	33
527	5.79076	0.259865	15.1927	583.884	16997.7	32.6202	6.40795	0.936684	0.806673	0.910673	0.995542	0.0344165	0.826231	4.98681	0.871514	0.682733	0.7734	0.791812	0.16327	0.76363	119.279	36.0858	171	30
531	6.10536	0.333706	20.9533	602.363	16891.2	38.552	6.44978	0.945468	0.824928	0.925299	1.00115	-0.112472	0.826481	2.96111	0.809908	0.561066	0.684044	0.705806	0.226367	0.744706	117.698	32.5919	178	32
534	6.17096	0.34242	23.2707	659.848	17464.9	35.4871	6.41589	0.95195	0.799456	0.924975	0.996607	-0.429516	0.826683	6.03365	0.930993	0.696371	0.818121	0.83177	-1.10014	0.875725	113.137	30.8115	175	31
536	8.99328	0.435403	20.1487	592.714	22143.9	41.2601	5.76631	0.932291	0.731299	0.869556	0.909514	0.0229127	0.826784	5.08745	0.907342	0.693549	0.795326	0.80302	0.0310612	0.855494	114.942	34.7703	177	34
540	8.36328	0.407479	26.2007	646.974	24198.8	32.9896	5.3438	0.906003	0.706876	0.827856	0.852866	0.125589	0.826518	4.82066	0.891483	0.671996	0.779739	0.788322	0.0796509	0.838124	114.275	30.0286	172	34
541	5.83821	0.320201	14.7753	532.087	17465.3	33.2053	5.27237	0.913193	0.688332	0.817197	0.843289	0.106188	0.826465	4.92528	0.868442	0.706969	0.782852	0.809572	0.260917	0.770911	115.351	30.8415	165	34
543	6.2753	0.282029	14.6813	540.475	18682.5	32.1586	6.19081	0.938503	0.794551	0.908373	0.966429	-0.190268	0.826591	4.89612	0.863377	0.655828	0.762455	0.7787	0.0471339	0.759964	122.467	38.3936	168	35
552	5.30649	0.224863	15.5173	577.041	16711	28.7762	6.10198	0.9367	0.773348	0.897826	0.954519	0.0066359	0.826518	3.52669	0.787084	0.601539	0.710992	0.732861	0.387546	0.691473	111.355	38.6936	170	34
553	5.6048	0.272568	9.676	461.795	17496.6	30.8966	6.26696	0.944366	0.785915	0.911459	0.976639	-0.0854304	0.826557	4.75505	0.876307	0.668177	0.77397	0.795383	0.0448646	0.763541	107.594	39.0469	171	34
554	5.65444	0.276995	20.2013	562.421	15551.9	42.3774	6.45568	0.942645	0.82809	0.923159	1.00194	-0.355871	0.826426	5.70647	0.897966	0.702985	0.802474	0.81182	-0.628295	0.826671	109.245	34.6192	180	33
558	5.69309	0.279233	14.7513	528.47	16083.7	37.0219	4.83905	0.85793	0.675804	0.769834	0.785192	0.225331	0.825874	4.9808	0.902647	0.690904	0.793604	0.807742	0.0823866	0.826541	128.611	30.7184	175	34
562	4.98867	0.22858	14.62	537.46	15452.9	32.2669	6.1638	0.941996	0.784035	0.908095	0.962808	-0.151615	0.826685	4.86151	0.871675	0.675989	0.775367	0.788627	0.128392	0.786559	114.273	37.3522	178	35
568	5.19318	0.24902	14.3453	640.233	17726.7	24.6095	6.4277	0.954206	0.765365	0.914135	0.99819	-0.136537	0.826582	4.72136	0.888012	0.700596	0.789679	0.802835	0.158658	0.806513	123.13	38.0824	173	34
576	6.19327	0.259608	11.4387	514	17116.1	39.2618	6.50645	0.948321	0.81873	0.9267	1.00875	-0.139703	0.826523	4.90782	0.884757	0.676521	0.779558	0.796186	0.0782111	0.793943	121.104	34.6077	173	32
582	4.46711	0.279914	14.98	552.229	14159.4	31.014	6.30613	0.946412	0.786164	0.913851	0.981891	-0.107938	0.826534	4.53497	0.87248	0.639112	0.750288	0.765722	-0.00170051	0.789252	117.56	34.2698	170	33
586	6.05627	0.165035	9.22	494.052	24835.6	19.4415	6.48371	0.952848	0.80068	0.926422	1.0057	-0.181374	0.826564	5.22244	0.889298	0.720616	0.800766	0.815025	0.0836913	0.797718	117.413	35.3626	172	34
595	5.6612	0.305495	22.458	660.749	16357.3	35.8095	6.37605	0.938914	0.826091	0.918773	0.991265	-0.0123693	0.826351	4.35735	0.884096	0.640532	0.752977	0.776454	0.0584129	0.815062	106.615	30.4474	178	33
601	5.94871	0.306577	19.89	617.042	15557.8	43.5759	6.34394	0.942509	0.815869	0.919621	0.98696	-0.251982	0.826546	5.93266	0.907009	0.725751	0.806931	0.819604	-0.324787	0.812867	126.271	34.1864	172	31
606	5.58868	0.161566	17.3693	485.062	16774.7	33.8871	6.11934	0.935151	0.781256	0.899641	0.956847	-0.0982466	0.826543	5.48661	0.910286	0.697845	0.80554	0.818553	-0.129828	0.831208	100.244	31.4095	177	35
614	6.16159	0.254152	16.78	544.334	18184.7	34.0413	6.89465	0.972799	0.797114	0.9511	1.0608	-1.1222	0.826751	4.77026	0.873573	0.645908	0.754879	0.765608	-0.142061	0.814711	123.564	33.0509	177	32
625	5.51862	0.279144	19.18	586.347	16433.2	34.3363	6.3352	0.939272	0.796724	0.909973	0.985789	-0.0146826	0.826353	4.72062	0.839723	0.674398	0.758792	0.780348	0.334239	0.730224	113.486	33.2622	169	31
629	5.64208	0.363145	21.446	736.054	18593.8	27.1256	6.4517	0.96601	0.754508	0.924548	1.00141	-0.313401	0.826933	5.29941	0.899845	0.642885	0.764386	0.791179	-0.63844	0.816881	109.339	35.5163	170	33
631	4.54586	0.209118	16.0047	649.237	16016.8	23.1264	6.46639	0.94921	0.803124	0.923028	1.00338	-0.142379	0.826465	3.69722	0.816849	0.593614	0.705353	0.732059	0.237883	0.718765	98.1989	33.1259	171	29
633	4.57345	0.321081	21.3993	793.931	15048.3	27.2961	6.46957	0.953586	0.797453	0.926228	1.0038	-0.247726	0.826629	2.59311	0.713167	0.514309	0.63694	0.667229	0.400146	0.637398	105.597	33.5672	170	30
634	4.41607	0.275031	16.4213	643.85	14375.7	27.7255	6.10703	0.939481	0.769153	0.898869	0.955197	-0.108555	0.826586	4.32753	0.820987	0.646303	0.737559	0.75734	0.320473	0.71678	107.789	30.9848	169	32
638	4.14885	0.225355	9.93267	528.095	14188.3	23.888	6.25145	0.929641	0.793229	0.898785	0.97456	0.0326969	0.826139	3.58431	0.796279	0.596748	0.704883	0.729255	0.37244	0.703741	106.44	35.2718	169	30
641	5.1598	0.194182	9.36733	513.133	19589.9	21.736	5.87617	0.920855	0.762412	0.876702	0.924244	0.0446325	0.826557	4.56122	0.872006	0.651573	0.755924	0.773547	0.192659	0.788039	114.618	32.6731	172	31
643	5.20822	0.339853	21.5107	651.085	15410.9	33.6502	6.24465	0.940004	0.788816	0.907818	0.973648	-0.00969626	0.826562	4.43096	0.851453	0.658936	0.75627	0.780001	0.279536	0.740503	120.193	32.0143	165	32
644	4.49277	0.19466	9.56667	443.409	15090.9	26.7586	6.0458	0.934311	0.774283	0.89574	0.946987	-0.146763	0.826533	4.32297	0.845238	0.62319	0.736796	0.755111	0.19143	0.750919	109.304	35.0522	168	31
648	5.36356	0.261673	16.52	635.128	15590	35.9446	6.27485	0.96171	0.746095	0.913687	0.977696	-0.216444	0.826955	4.49375	0.848765	0.651068	0.755104	0.773935	0.22867	0.75205	112.252	39.9764	171	31
653	5.2822	0.209995	10.7273	548.611	19856.3	21.251	6.56723	0.952378	0.814886	0.930158	1.0169	-0.534197	0.826456	5.27948	0.886151	0.695943	0.788326	0.797758	-0.103843	0.792189	119.428	26.3081	172	30
657	6.76979	0.328465	19.8967	757.516	22226.8	26.5359	6.03922	0.96178	0.710671	0.886789	0.946105	-0.514735	0.827063	5.59953	0.904483	0.715137	0.806107	0.81476	-0.374373	0.824062	109.62	31.8016	169	37
661	5.19927	0.296676	15.7933	528.095	14349.5	43.9432	6.53534	0.939129	0.857651	0.926504	1.01262	-0.0189308	0.826278	5.43847	0.893168	0.723094	0.801146	0.81217	-0.0217809	0.806137	105.383	37.2972	175	33
672	6.48347	0.336734	12.57	519.672	18018.5	36.4833	6.63584	0.956441	0.823462	0.937079	1.0261	-0.177827	0.826604	4.49387	0.844491	0.662421	0.756759	0.778542	0.268743	0.735331	124.406	35.1369	171	30
675	5.15887	0.26636	19.5607	580.659	14252.7	42.3541	6.29261	0.933184	0.826362	0.913088	0.980077	-0.18569	0.826403	3.13809	0.753301	0.574781	0.683731	0.701786	0.440012	0.67321	112.431	34.7862	173	30
678	6.84149	0.274071	13.1533	489.833	17799.8	39.4065	6.30508	0.937996	0.804197	0.911214	0.98175	0.0258503	0.826474	4.40588	0.885222	0.647138	0.759116	0.77787	0.12226	0.798979	123.306	38.0548	172	36
682	6.13217	0.318222	12.2073	571.01	18474.1	32.3576	5.79014	0.917804	0.749312	0.866844	0.912708	0.0673029	0.826482	4.73449	0.863059	0.671691	0.763983	0.782291	0.193891	0.770181	105.231	33.3986	172	31
684	4.90796	0.240885	13.504	538.947	15416.7	30.8022	6.19538	0.931407	0.80419	0.904483	0.967042	-0.136108	0.82639	4.63216	0.861216	0.634755	0.748159	0.76685	0.10082	0.760749	107.481	35.6293	172	31
688	5.45113	0.236299	14.9307	457.518	16561.1	32.8249	6.75696	0.952731	0.834083	0.935444	1.04234	-0.465712	0.826212	5.92087	0.897956	0.695728	0.801525	0.821387	-0.827241	0.79701	110.903	32.4154	177	32
689	6.64813	0.405891	17.8207	527.602	17427.6	40.6982	5.41939	0.897047	0.726869	0.835251	0.863	0.149072	0.826432	4.22406	0.87276	0.638857	0.747691	0.765973	0.181696	0.802874	119.548	31.4333	162	35
694	4.73262	0.23447	13.4913	555.846	15074.9	29.706	6.35544	0.924991	0.852067	0.9118	0.988502	0.108774	0.826122	5.24443	0.907061	0.679788	0.791977	0.809938	-0.265077	0.812962	105.518	30.0898	178	30
698	4.94782	0.242492	7.092	505.898	17655.2	23.4992	5.8272	0.897973	0.785046	0.866501	0.917677	0.131213	0.826199	4.61444	0.891507	0.655464	0.765276	0.786622	0.139675	0.801162	114.233	27.9649	175	33
699	4.69549	0.292899	14.8127	714.71	15097.8	29.8487	6.35954	0.928183	0.84048	0.911983	0.989051	-0.23374	0.826174	4.6645	0.893232	0.655011	0.767016	0.782626	-0.0244478	0.810572	115.191	32.4167	175	31
705	4.77526	0.355028	14.9533	604.06	13808.2	38.5199	6.42043	0.931214	0.862608	0.919935	0.997215	0.0243611	0.82626	5.03686	0.886172	0.675647	0.777614	0.791411	0.00443176	0.798149	108.929	29.3832	176	31
707	4.92772	0.296291	12.3173	507.919	14468.5	32.923	6.30844	0.921132	0.83921	0.905063	0.9822	0.103955	0.826027	4.23455	0.855395	0.63878	0.745394	0.763097	0.205683	0.766842	108.081	31.4034	176	30
708	5.03674	0.301893	16.9613	707.774	15597.1	30.4902	6.32455	0.941456	0.804487	0.914959	0.98436	-0.0581963	0.826415	4.54494	0.841414	0.659549	0.754662	0.776292	0.245494	0.727026	112.145	31.1196	175	30
710	4.08043	0.304472	28.946	884.123	12945.9	29.3929	6.4886	0.928203	0.86203	0.916999	1.00635	0.0511524	0.826034	4.09657	0.840202	0.628494	0.734821	0.753118	0.235591	0.751572	107.679	28.5941	176	29
712	5.11348	0.258599	18.7607	631.302	15207.1	33.1623	6.52688	0.932053	0.848599	0.917645	1.01149	0.0360708	0.82606	4.39769	0.857156	0.661498	0.760982	0.781509	0.253967	0.74853	112.878	33.403	175	33
713	6.93258	0.402685	26.192	576.891	17517.7	43.471	6.28323	0.937571	0.805551	0.911221	0.978821	0.0350398	0.826471	5.68016	0.92752	0.656523	0.78834	0.823969	-0.85029	0.83837	132.867	36.0577	171	33
714	5.40611	0.22765	11.2527	574.627	17089.2	30.2368	5.74521	0.915921	0.751726	0.866459	0.906685	0.0702853	0.826497	4.46679	0.862473	0.656476	0.753925	0.782232	0.248766	0.770879	117.535	29.9942	176	32
715	4.61384	0.233631	9.57133	468.129	14795.8	27.8371	6.3851	0.918743	0.852374	0.906166	0.992479	0.150635	0.825959	4.28975	0.850232	0.653937	0.752667	0.773049	0.28188	0.748887	102.747	30.9897	175	33
2001	10.1222	0.448039	19.4264	406.667	28854.7	35.2179	6.1392	0.939965	0.7724	0.909931	0.976304	-0.0424453	0.829302	5.20696	0.908675	0.694017	0.816203	0.826948	0.102517	0.840625	93.546	31.1172	162	37
2002	9.81426	0.450954	19.5937	606.667	27639.6	35.3012	6.11706	0.945396	0.778389	0.912802	0.972586	-0.830102	0.852342	5.16459	0.906543	0.679085	0.807008	0.826035	-0.4794	0.839848	95.6938	36.5512	165	35
2004	11.124	0.494214	19.7872	880	34191.4	32.3663	6.57146	0.962275	0.773432	0.922649	0.99976	-1.26481	0.90791	5.44021	0.930502	0.702298	0.842103	0.829116	-1.14522	0.898612	87.5347	32.0388	171	36
2005	8.94816	0.419339	19.7064	600	22977.6	37.4751	6.49143	0.947557	0.785525	0.917609	0.998753	-0.81127	0.818174	5.15936	0.904375	0.684275	0.807917	0.826153	-0.240374	0.827632	98.3081	41.1438	165	38
2006	8.05121	0.420574	19.6747	826.667	21682.2	35.6986	6.14987	0.942729	0.775521	0.912187	0.975059	-0.251442	0.85779	4.97434	0.906006	0.665782	0.791814	0.824245	-0.202305	0.855464	92.2357	44.3415	164	41
2007	11.3141	0.461829	19.718	713.333	30714.3	36.8609	0.101797	0.965823	0.772449	0.930748	0.98963	-	0.893199	5.18544	0.92102	0.680708	0.815318	0.826676	-0.636253	0.875205	92.5958	38.1186	169	36
2008	11.1572	0.410969	19.878	833.333	30836	36.2917	7.51964	0.966012	0.769339	0.929791	1.06675	-	0.909844	2.54591	0.947575	0.694112	0.81035	0.826249	-	0.922968	85.9178	39.7428	141	71
2009	9.31894	0.433951	19.3535	433.333	28727.1	31.9818	6.62442	0.961922	0.772951	0.924348	1.00813	-1.96212	0.907693	5.735	0.945557	0.709515	0.86592	0.832503	-3.89836	0.901832	82.3478	33.0463	168	35
2010	9.793	0.447217	19.6887	713.333	30596.2	31.8318	6.37575	0.955411	0.772153	0.91807	0.993544	-0.282305	0.876812	5.17871	0.920099	0.679225	0.815153	0.826385	-0.480145	0.88683	84.564	31.8606	169	35
2012	11.5475	0.477517	19.7646	600	32974.4	35.3125	6.56786	0.958274	0.788074	0.923625	1.0017	-3.27819	0.870708	5.56704	0.925448	0.713303	0.842448	0.828857	-0.885644	0.864919	91.1102	36.5412	165	40
2014	8.20926	0.446906	19.5337	566.667	21126.6	38.1216	6.26756	0.945433	0.776884	0.912066	0.974553	-0.862127	0.844206	4.90452	0.878462	0.664912	0.782356	0.823572	-0.0300554	0.800428	99.2658	38.5496	161	36
2016	10.3625	0.471214	19.5281	520	27098.1	37.992	6.37795	0.943551	0.784021	0.917849	0.993139	0.00765539	0.828137	5.2646	0.910881	0.702533	0.825151	0.828111	0.132287	0.833507	87.7955	39.2628	162	37
2017	11.1281	0.420717	19.3664	380	31106.7	35.8806	6.07654	0.944311	0.783259	0.913557	0.970378	-0.649978	0.866183	5.37775	0.920124	0.706488	0.837741	0.828555	-0.515882	0.866334	94.1327	40.2042	166	38
2018	9.24284	0.403896	19.5123	580	26418.5	34.3278	6.49837	0.956076	0.76929	0.917882	0.990332	-1.48054	0.902035	5.0888	0.922674	0.666864	0.798831	0.825623	-0.46517	0.897464	85.915	36.7248	172	34
2019	10.7565	0.438546	20.2214	973.333	27040.4	40.2198	6.5419	0.958889	0.767043	0.919294	1.00014	-1.9627	0.875427	4.79546	0.879859	0.641291	0.763139	0.82192	0.106745	0.832168	94.2232	39.5562	166	39
2021	10.6239	0.459684	19.6168	546.667	24728.1	42.928	6.33828	0.944855	0.775445	0.913722	0.988428	-0.195495	0.823893	4.80307	0.876663	0.65141	0.769002	0.822253	0.0415532	0.802063	97.6475	41.7253	161	36
2022	10.7059	0.44868	19.3578	353.333	27382.8	38.9755	6.52205	0.958731	0.783611	0.92472	1.00215	-0.398298	0.874425	5.1546	0.90536	0.704311	0.821473	0.826806	-0.109913	0.846033	86.0934	35.3703	170	37
2023	10.8582	0.459465	19.6559	580	26635.2	40.5956	6.16505	0.940991	0.78355	0.91262	0.970767	-0.61582	0.844058	5.07263	0.906922	0.679856	0.803859	0.825614	-0.236661	0.835107	93.321	42.5635	163	38
2025	11.0838	0.439465	19.5101	440	29540.1	38.2107	6.41177	0.955803	0.779697	0.920946	0.995354	-1.60697	0.865838	5.24631	0.932603	0.676388	0.820143	0.827872	-0.617776	0.888192	87.7228	40.9388	166	38
2026	10.8266	0.438117	19.733	513.333	24383.1	46.8489	6.18093	0.944947	0.778918	0.913449	0.979356	-0.57336	0.823921	4.965	0.893133	0.671268	0.791094	0.824366	-0.119788	0.823599	100.79	44.9711	164	37
2027	9.375	0.398915	19.7642	693.333	23284	39.653	6.10656	0.94607	0.771279	0.911778	0.976358	-0.730333	0.816965	4.81274	0.878072	0.656238	0.780682	0.823922	0.17258	0.821318	91.3891	40.0551	163	35
2028	11.4353	0.446892	19.829	793.333	31170.5	36.7761	6.48052	0.957011	0.780307	0.921446	0.997374	-0.777931	0.87601	5.50772	0.931164	0.723251	0.85161	0.830232	-0.705837	0.877537	90.1223	38.3417	168	35
2029	9.87869	0.443532	19.4853	540	28354.5	33.9227	6.54583	0.951953	0.782358	0.920597	1.00297	-0.320808	0.83105	4.87563	0.879346	0.668555	0.784433	0.823727	0.0599289	0.814934	91.5245	37.1871	163	38
2030	9.91286	0.374423	19.6592	906.667	30018.1	32.5371	6.41135	0.950177	0.785626	0.917197	0.985634	-1.75097	0.867118	5.29861	0.917343	0.709184	0.832029	0.827542	-0.812185	0.863678	92.1905	39.4413	171	36
2031	9.51418	0.414331	19.4804	420	25346.8	37.185	6.39819	0.950531	0.781563	0.917251	0.986682	-1.31949	0.848865	5.11761	0.900908	0.684329	0.808346	0.825998	0.0540071	0.837878	91.2778	37.695	166	37
2032	11.1283	0.445137	19.827	833.333	29544	37.475	6.54674	0.967771	0.771944	0.924799	1.00245	-0.314367	0.903738	4.95776	0.909314	0.674925	0.803191	0.824772	-0.0675654	0.890106	87.7836	26.3787	171	40
2033	10.2496	0.418755	19.5794	546.667	31161.3	32.7072	5.92047	0.935132	0.770844	0.903188	0.953845	-0.351088	0.823769	4.99557	0.89549	0.674437	0.796949	0.824917	0.0980844	0.827806	93.7657	35.7408	161	36
2034	9.28386	0.398298	19.6688	860	27390.1	33.122	6.46591	0.965573	0.76579	0.920101	0.996323	-0.382616	0.895815	4.72355	0.908416	0.628602	0.75887	0.82182	-0.0286609	0.900911	95.116	39.5827	168	36
2037	8.60522	0.432102	19.6249	780	25553.8	33.4942	6.09245	0.947037	0.767813	0.908206	0.966886	-0.612631	0.844112	4.80698	0.895642	0.656694	0.779701	0.822981	0.138069	0.855328	89.7361	30.1527	161	39
2038	10.3311	0.419266	19.5859	626.667	26788.8	38.6342	6.98493	0.963952	0.776517	0.927344	1.02796	-5.90189	0.901704	5.34881	0.931402	0.691673	0.834125	0.828625	-0.734076	0.898781	86.0499	35.1388	171	34
2039	11.3538	0.48626	19.3486	393.333	25277.9	45.5154	6.42609	0.957561	0.772836	0.919893	0.997292	-0.378478	0.878258	5.33361	0.929534	0.703844	0.832587	0.828093	-0.00184352	0.881688	87.035	39.6429	167	38
2040	11.1359	0.434018	19.5985	666.667	32620.7	34.2199	6.70432	0.963262	0.772096	0.925502	1.0146	-2.22194	0.896635	5.33521	0.931532	0.691508	0.833576	0.828609	-0.935882	0.894447	83.2261	32.1321	168	35
2042	10.1435	0.435175	19.7666	726.667	28444.7	36.134	5.91464	0.936309	0.770769	0.905295	0.962812	-0.31163	0.82011	5.03366	0.897022	0.671151	0.797232	0.82531	-0.145026	0.825584	98.7189	33.1882	163	36
2046	10.7289	0.461323	19.5974	706.667	29306.5	36.95	6.4201	0.961856	0.766461	0.920791	0.998183	-0.815296	0.89987	5.2247	0.928585	0.68576	0.823202	0.827475	-0.522439	0.887043	84.3043	35.3458	165	36
2047	9.46306	0.410673	19.6236	780	31532.5	29.6714	6.46339	0.961886	0.781152	0.925042	0.993984	-0.691809	0.900747	5.51931	0.923977	0.709464	0.835603	0.827952	-0.684838	0.883395	84.9958	40.3743	171	35
2048	11.9806	0.467434	19.7481	706.667	33964.5	35.8059	7.67593	0.969559	0.775303	0.933474	1.06987	-	0.903854	5.31187	0.938194	0.685706	0.828731	0.828412	-1.01967	0.91069	90.2413	33.9456	171	35
2052	10.1752	0.429135	19.5182	600	31549.2	31.8988	6.05397	0.950405	0.759823	0.906483	0.970904	-0.0888399	0.871796	5.23717	0.926027	0.703638	0.834439	0.827746	-0.393967	0.884507	86.3456	21.9432	169	34
2053	8.00932	0.385217	19.9047	860	23836.8	32.5674	6.07716	0.94489	0.7685	0.909566	0.968782	-0.0921697	0.848664	5.31972	0.927829	0.708365	0.840786	0.828897	-0.0108682	0.869396	101.094	36.5159	165	34
2054	11.5575	0.4459	19.394	453.333	29179.7	40.606	6.54596	0.959076	0.769336	0.920365	1.00274	-1.58431	0.865882	5.26777	0.927362	0.707906	0.838205	0.828342	-0.0220779	0.868447	88.3936	32.4181	165	37
2055	10.7944	0.405549	19.5969	666.667	32362.6	33.5308	6.30127	0.953636	0.772428	0.916693	0.984692	-0.890309	0.879533	5.37352	0.935856	0.701739	0.84147	0.829139	-0.95025	0.891893	86.9512	38.9811	168	35
2056	10.1031	0.396521	19.6018	673.333	31877.8	31.6592	6.16784	0.949118	0.781725	0.917076	0.979878	-0.621563	0.870405	5.41493	0.933603	0.696849	0.838579	0.828912	-0.420949	0.881617	86.4379	41.142	169	37
2060	10.2324	0.485474	19.6132	520	26217.1	39.4596	6.11608	0.941318	0.780262	0.912014	0.977464	-0.474884	0.81523	5.22137	0.900647	0.714039	0.827417	0.827697	-0.109433	0.810211	77.9471	31.5019	163	36
2061	10.9209	0.470993	19.8714	900	30604.4	35.309	6.45761	0.961526	0.776876	0.924063	0.998936	-0.33839	0.897231	5.44808	0.938421	0.71029	0.847985	0.829945	-0.682062	0.888441	82.8112	38.186	165	40
2062	10.7406	0.431287	19.5864	680	34020	31.5689	6.47417	0.9642	0.773222	0.923172	0.999173	-0.358672	0.904685	5.23227	0.924545	0.693652	0.827764	0.82752	-0.167481	0.883607	84.1572	29.6826	170	35
2063	10.4229	0.442214	19.6576	673.333	30899.4	33.6315	6.37425	0.959567	0.770817	0.919201	0.991537	-0.37594	0.900931	5.24247	0.935806	0.673046	0.818813	0.827232	-0.828094	0.918092	91.5283	32.6507	167	36
2064	11.7584	0.465096	19.4999	713.333	31134.9	38.6797	5.91401	0.948935	0.761031	0.905593	0.963742	-0.188896	0.878351	5.21441	0.917471	0.694043	0.823497	0.827073	0.0609365	0.859159	83.3637	30.6815	172	34
2065	10.5199	0.454584	19.6777	566.667	26108.8	42.1383	6.2311	0.941504	0.776035	0.912852	0.978957	-0.00919197	0.82155	5.24615	0.930193	0.689431	0.826832	0.828191	2.39928e-05	0.859077	100.179	29.5685	163	34
2067	9.84155	0.410488	19.679	606.667	26435	36.7896	6.53164	0.94735	0.78674	0.919929	1.00271	-0.241537	0.821078	5.19933	0.91323	0.697425	0.820939	0.827084	-0.349669	0.843907	93.3043	39.9477	166	37
2069	11.3555	0.441941	19.7852	686.667	24024.3	48.3331	6.22146	0.955563	0.7651	0.914823	0.98233	-0.39575	0.88961	5.3719	0.940997	0.689391	0.835743	0.828765	-0.452282	0.89982	92.617	36.3898	166	38
2070	10.82	0.442909	19.7283	700	27965	38.968	6.25913	0.953716	0.775031	0.91774	0.984314	-0.97677	0.889395	5.37211	0.916506	0.702115	0.830661	0.828013	-0.625213	0.863497	93.1149	39.7805	171	35
2073	10.31	0.441507	19.5586	446.667	30659.3	33.6058	6.29031	0.957885	0.764547	0.915859	0.986021	-0.869167	0.903711	5.2768	0.931078	0.685624	0.825859	0.827795	-0.643854	0.895593	82.9853	36.2464	169	36
2074	7.97904	0.317006	19.4234	673.333	25494.5	30.488	6.39927	0.958964	0.76813	0.917618	0.992967	-0.443031	0.878988	5.39236	0.922798	0.707295	0.834015	0.828631	-0.871354	0.854298	104.688	41.6228	173	36
2075	9.55139	0.418804	19.6045	480	25379.4	37.9392	6.58754	0.950069	0.779717	0.916973	0.993241	-1.24861	0.824951	5.11803	0.907771	0.690465	0.81306	0.825974	-0.583729	0.838194	98.5763	40.4764	164	39
2076	11.1618	0.423826	19.5303	520	30478.4	37.1984	6.35283	0.960432	0.770805	0.919298	0.989308	-0.205505	0.89567	5.45442	0.9393	0.714668	0.851054	0.829787	-1.03231	0.908005	88.0298	26.8068	169	35
2077	10.1329	0.420323	19.446	380	23124.7	45.9563	6.34887	0.950123	0.774167	0.915924	0.987966	-0.195997	0.857919	5.12714	0.909439	0.686293	0.814048	0.826021	-0.170169	0.858334	93.9051	41.0486	162	38
2079	10.0362	0.416255	19.4918	626.667	29401.4	33.7954	6.77789	0.965894	0.771622	0.925211	1.01255	-1.42057	0.893534	5.24335	0.922137	0.708177	0.831487	0.827567	0.142814	0.85879	91.4295	36.7096	169	34
2085	11.6389	0.447665	19.5396	560	31455.5	37.4732	6.53291	0.961559	0.775894	0.924529	1.00508	-1.59417	0.891665	5.27972	0.921363	0.679316	0.820854	0.82742	-0.305682	0.884503	91.6903	38.0103	171	37
2086	9.05476	0.394354	19.7162	860	29817.7	29.7709	6.11857	0.942986	0.774876	0.91141	0.974852	-0.25516	0.849274	5.01794	0.907415	0.662035	0.79249	0.824831	-0.101433	0.849861	95.6046	40.8042	168	36
2089	9.31252	0.43275	19.4185	453.333	23246.3	40.0751	5.84551	0.930172	0.770564	0.901079	0.950693	-0.253991	0.808949	4.78197	0.857565	0.652606	0.765308	0.822397	0.151055	0.765009	98.7882	43.9919	161	37
2090	9.95648	0.442093	19.5484	620	24798.4	39.2764	6.41048	0.954414	0.78624	0.920611	0.992255	-1.59598	0.880213	5.61212	0.934116	0.716426	0.855686	0.831124	-1.95729	0.892588	86.432	44.357	172	37
2091	9.77265	0.466194	19.508	533.333	23726.7	41.2286	6.30905	0.939983	0.778777	0.91263	0.985113	-0.0833031	0.810137	5.15241	0.887069	0.705198	0.814609	0.826815	0.17514	0.802368	92.8168	31.4076	160	35
2093	10.478	0.4133	19.4072	366.667	29875.1	35.6216	6.03861	0.949584	0.766669	0.908589	0.966246	0.0140415	0.873382	5.32536	0.927622	0.709718	0.836977	0.828873	0.0655669	0.863983	88.3388	30.1522	172	34
2094	10.3419	0.45491	19.7128	753.333	31137.3	33.2437	6.48475	0.958385	0.781721	0.923907	1.00104	-1.12696	0.896889	5.49177	0.93228	0.705952	0.847616	0.830014	-1.32825	0.879988	85.7332	37.7584	166	38
2097	10.8956	0.489857	19.6259	600	29073.9	37.8705	5.75017	0.932842	0.778412	0.905346	0.948287	-0.178353	0.840028	5.27871	0.912891	0.69393	0.82324	0.827237	-0.358525	0.854698	82.7413	35.6684	167	35
2101	8.3069	0.436142	19.4515	533.333	23060.6	34.462	6.05764	0.945867	0.759582	0.904467	0.963072	-0.87784	0.844862	4.89646	0.878762	0.663275	0.780171	0.823461	0.00350883	0.80252	91.7644	34.9089	162	36
2102	9.19758	0.413913	19.5243	513.333	24902.7	36.4362	6.07411	0.941155	0.768444	0.907498	0.973899	-0.0161945	0.828625	5.05673	0.898863	0.673577	0.803969	0.826284	0.15744	0.827429	88.0322	36.7795	163	36
2103	10.0181	0.44071	19.4643	560	26023.9	37.848	6.83714	0.961561	0.773695	0.924551	1.0169	-3.75718	0.898254	5.25861	0.917552	0.698179	0.828697	0.827817	-0.302041	0.860909	87.5518	38.0538	170	33
2104	9.90559	0.421358	19.6123	626.667	27821.8	35.0344	6.34943	0.957966	0.766445	0.916974	0.986659	-0.793304	0.903634	5.45565	0.936642	0.69438	0.841051	0.829043	-1.20268	0.905597	85.4541	31.6019	173	38
2105	10.2385	0.448294	19.4399	373.333	28168.6	36.3493	6.38106	0.960305	0.765475	0.919577	0.992424	-1.28954	0.908639	5.30692	0.928603	0.703904	0.837887	0.828326	-0.65792	0.882944	83.5148	36.1301	169	35
2106	8.69684	0.412546	19.4876	466.667	22203.9	39.9164	6.28768	0.950705	0.768489	0.912001	0.982993	-1.07538	0.825326	4.94702	0.881376	0.657676	0.779961	0.823615	0.118709	0.81718	95.1813	38.2074	163	37
2107	10.1334	0.445453	19.5986	486.667	25221.3	40.029	6.29786	0.949556	0.775504	0.915778	0.982594	-0.13299	0.857056	5.02206	0.894785	0.686242	0.803444	0.825083	-0.0508057	0.834852	97.1175	27.7402	167	37
2108	12.0701	0.45369	19.5945	540	28740.7	43.0222	6.57128	0.960905	0.776852	0.922834	1.00316	-0.394802	0.883413	5.255	0.917402	0.7037	0.830613	0.827437	-0.32322	0.861966	93.2693	36.9587	163	37
2109	10.082	0.415179	19.7705	920	25040.6	39.9836	6.43145	0.951589	0.782612	0.917792	0.987808	-1.50034	0.866263	5.23966	0.913539	0.701238	0.825262	0.827255	-0.523962	0.852832	89.5426	41.3913	169	35
2110	10.0156	0.42599	19.4919	653.333	28001.1	35.1712	6.99212	0.972044	0.773616	0.931617	1.03353	-1.66794	0.905666	5.3384	0.926887	0.703925	0.8355	0.828394	-0.047426	0.882979	78.9927	34.8329	170	34
2111	10.3047	0.43938	19.6279	686.667	32022.3	32.0836	6.41319	0.957163	0.772765	0.919327	0.993182	-1.45165	0.88505	5.25768	0.921227	0.67787	0.816119	0.826857	-0.732095	0.877739	83.1259	34.2328	169	35
2112	11.2451	0.42663	19.5044	520	32218.4	35.1082	6.3557	0.955439	0.776766	0.920558	0.993804	-0.193167	0.882075	5.1978	0.92969	0.684587	0.823321	0.827063	-0.28256	0.906592	94.7198	43.325	169	37
2113	9.41229	0.443297	19.6739	666.667	25126.5	37.7383	6.46885	0.951848	0.777247	0.917552	0.996231	-0.998062	0.833568	5.12675	0.906028	0.685593	0.811607	0.826126	-0.272289	0.833868	89.4232	32.1128	161	36
2114	10.1008	0.429948	19.5137	546.667	27793.9	36.9576	6.23121	0.949165	0.768891	0.912826	0.985067	-0.185829	0.849309	5.10517	0.901788	0.67456	0.802368	0.826004	-0.0368529	0.826274	88.5079	32.4087	165	5
2115	9.13042	0.462153	19.63	746.667	27316.1	32.703	6.29568	0.951192	0.777213	0.917574	0.987319	-0.851488	0.864167	5.12708	0.908661	0.686585	0.813425	0.826109	-0.248126	0.852658	89.2682	36.5097	166	35
2116	11.2328	0.369629	19.5425	473.333	31062.3	36.4015	6.27944	0.953081	0.777988	0.917584	0.981678	-0.922281	0.89728	5.29811	0.926497	0.679323	0.819283	0.827376	-0.660222	0.892098	93.3436	35.79	171	34
2121	11.2922	0.453214	19.5938	513.333	31342.1	36.7362	6.49902	0.953384	0.776217	0.920123	1.0037	-0.0989234	0.828598	5.10492	0.898759	0.689676	0.811722	0.826431	0.0537825	0.813996	89.7673	36.0542	164	35
2122	11.1857	0.423372	19.7282	826.667	35391.6	31.4325	6.47877	0.949322	0.78817	0.921821	1.00197	-0.250356	0.823191	5.0477	0.902537	0.676174	0.806663	0.826194	0.148244	0.844133	95.1642	34.9317	163	36
2123	7.31066	0.415706	19.4816	453.333	18898.1	36.6706	6.09218	0.940479	0.774157	0.909106	0.969549	-0.360417	0.843105	5.19688	0.902366	0.700259	0.816602	0.826735	-0.422784	0.821999	103.568	34.4083	168	35
2124	9.05234	0.435876	19.6583	580	19334.2	47.5179	6.45558	0.951331	0.775522	0.915839	0.987455	-1.92828	0.850553	5.06076	0.910576	0.672341	0.801851	0.825503	-0.145655	0.856865	96.4015	31.3268	163	38
2127	10.3985	0.424568	19.6631	913.333	26662.3	38.718	6.0388	0.944349	0.767926	0.907636	0.960833	-0.717182	0.86689	5.01731	0.906163	0.668599	0.796225	0.824822	-0.176974	0.861374	90.0024	34.0849	165	37
2128	10.4163	0.428113	19.5617	566.667	30271.9	34.3332	6.27884	0.956725	0.769163	0.916562	0.985598	-0.271641	0.895442	5.0137	0.901869	0.672868	0.798838	0.825009	-0.028603	0.851195	78.8004	41.9512	169	37
2130	9.4572	0.39645	19.2151	220	24841	38.3093	6.09083	0.933958	0.78159	0.90881	0.972768	-0.30518	0.797146	5.04376	0.912663	0.661459	0.798574	0.825401	-0.0852586	0.85906	93.97	47.6906	162	36
2131	7.30368	0.361826	19.9092	906.667	17751.6	42.2201	6.21641	0.946133	0.775697	0.912288	0.977265	-1.00426	0.816848	4.60796	0.872474	0.614765	0.735024	0.820012	0.125713	0.83016	105.326	45.6414	160	37
2132	8.93823	0.491721	19.4321	340	24048.8	37.0276	5.78135	0.936844	0.765409	0.902098	0.953669	-0.34514	0.822717	4.91094	0.881094	0.668291	0.790202	0.824678	0.164378	0.811451	91.2402	27.2845	161	36
2133	9.93279	0.463413	19.4567	506.667	24235.6	43.0979	6.22646	0.948372	0.77628	0.914811	0.97979	-0.169013	0.861922	5.24233	0.923765	0.696772	0.82709	0.827482	-0.00423365	0.881995	94.2594	27.4697	166	37
2135	10.6669	0.44822	19.6416	693.333	31211.9	33.9565	6.4333	0.958439	0.776062	0.921951	0.997063	-0.371936	0.89052	5.4745	0.942007	0.694272	0.844668	0.829905	-1.13568	0.903659	90.0769	38.4517	164	37
2137	11.7483	0.4479	19.7003	513.333	30859.5	38.9539	6.01457	0.938578	0.776638	0.909805	0.971308	-0.302922	0.82263	5.14177	0.89903	0.697767	0.814966	0.826515	0.146806	0.821805	91.982	37.8026	163	36
2139	10.7296	0.408261	19.5005	560	30659.5	35.2223	7.02704	0.966873	0.782742	0.930735	1.03543	-7.25961	0.89136	5.27262	0.926189	0.710311	0.840515	0.8284	-0.048407	0.875931	89.3266	36.5552	172	34
2140	10.3045	0.467422	19.5379	540	28953.3	35.249	6.59013	0.966865	0.762881	0.921612	1.00743	-0.894496	0.903834	4.94033	0.889743	0.660919	0.788025	0.824429	0.157641	0.833757	82.62	31.7367	168	37
2141	9.74707	0.431253	19.5721	573.333	25039.8	38.9001	6.13437	0.942288	0.780754	0.911745	0.974165	-0.687369	0.836341	5.15646	0.906523	0.67847	0.806572	0.825785	-0.27051	0.84973	89.8019	43.9198	163	37
2144	9.79248	0.425066	19.7266	526.667	23822.8	40.1968	6.24556	0.944624	0.783953	0.913256	0.978273	-1.13864	0.828799	5.22543	0.908276	0.682499	0.812932	0.826365	-0.662163	0.848785	92.0927	44.1755	162	37
2145	11.125	0.442511	19.4789	520	30362.1	37.1023	6.54451	0.961702	0.764515	0.921003	1.00412	-1.5174	0.901504	5.24616	0.930181	0.688861	0.825337	0.827134	-0.040051	0.895613	86.5013	35.1574	173	35
2146	9.69538	0.410311	19.6018	826.667	29860.6	32.0939	6.55464	0.95265	0.788463	0.924513	1.00573	-0.226745	0.860326	5.37863	0.924026	0.728697	0.846957	0.828999	-0.504751	0.862737	86.5475	39.492	171	37
2149	10.977	0.434519	19.6547	713.333	29641.7	37.2514	6.41677	0.961884	0.774285	0.922391	0.996444	-0.178608	0.897179	5.06852	0.915048	0.677277	0.809967	0.826019	0.13314	0.867171	87.9205	33.1792	169	35
2150	11.6045	0.448256	19.6609	580	31973.9	36.1922	7.06335	0.967381	0.766469	0.928964	1.0364	-4.83593	0.915516	4.97203	0.915754	0.648039	0.782375	0.824173	-0.444668	0.888378	86.9715	37.0959	170	36
2151	8.02153	0.433136	19.6127	573.333	20946.4	38.7083	6.23892	0.94586	0.771387	0.912197	0.981663	-0.0591187	0.845927	4.80377	0.874114	0.658523	0.774017	0.822758	0.0737058	0.805244	100.583	31.2838	163	35
2152	9.18343	0.441322	19.8244	706.667	30076.2	29.7703	6.2016	0.9487	0.772192	0.913166	0.976452	-0.231995	0.864209	5.17257	0.909011	0.70061	0.820793	0.826654	-0.23476	0.857302	86.4481	22.8156	169	37
2153	10.2216	0.476986	19.6716	546.667	26814	38.6173	6.27803	0.961706	0.769127	0.918097	0.980613	-0.405502	0.889696	5.24698	0.907075	0.68782	0.809367	0.825348	-0.174293	0.858492	84.1612	24.0723	171	36
2156	10.5046	0.431576	19.7835	720	25983.8	42.1883	6.65965	0.962854	0.769067	0.923468	1.00995	-1.8373	0.891686	5.12549	0.910681	0.684847	0.81279	0.826278	-0.0378007	0.854244	89.0711	37.0546	165	35
2159	10.4526	0.370766	19.6814	580	29493.2	35.6357	6.24356	0.951942	0.777164	0.917641	0.985447	-0.796186	0.867726	5.06958	0.910877	0.679076	0.809296	0.826201	0.00865653	0.859233	101.271	35.0562	164	36
2160	7.57153	0.381545	19.5539	446.667	22596.8	32.084	6.03225	0.943917	0.769789	0.909128	0.967271	-0.851219	0.847109	5.05658	0.903674	0.680706	0.802261	0.825136	-0.394948	0.82457	100.573	42.2735	165	36
2162	11.505	0.423974	19.7875	773.333	30832	37.6491	6.66004	0.96794	0.758122	0.923624	1.01351	-1.46362	0.929809	4.80092	0.915965	0.646306	0.765798	0.822874	-0.0999096	0.885732	91.8141	34.3247	170	35
2163	11.0223	0.421113	19.7179	646.667	27668	39.5817	6.60259	0.961274	0.775764	0.923071	1.0056	-0.977043	0.889273	5.15095	0.917681	0.676797	0.810856	0.82606	-0.189638	0.877954	92.3077	42.7329	170	34
2164	10.9636	0.444773	19.5806	673.333	28919.3	38.0905	7.28993	0.963258	0.774376	0.927755	1.043	-	0.886962	5.30183	0.937114	0.715508	0.844196	0.828489	0.0156131	0.887254	91.6671	33.4345	169	36
2165	10.8151	0.461976	19.5939	580	30177.8	35.2912	6.37358	0.956012	0.762623	0.915518	0.986885	-1.26371	0.875026	5.14068	0.922117	0.685064	0.820081	0.827293	0.0443384	0.876667	83.5716	34.6311	168	36
2167	10.765	0.434364	19.5306	553.333	29679.6	36.645	6.61918	0.958936	0.779049	0.923413	1.0065	-1.72775	0.873012	5.20161	0.926347	0.690564	0.825591	0.827142	-0.213879	0.89417	92.7751	29.584	170	36
2168	9.70606	0.456714	19.6593	766.667	32724.3	29.0116	6.40692	0.949437	0.785855	0.917999	0.98965	-0.501642	0.858811	5.57017	0.9315	0.745766	0.861952	0.830792	-0.904138	0.871527	84.0528	26.2971	175	36
2169	12.3718	0.482204	19.6576	666.667	30895.4	40.8016	6.70541	0.962908	0.786781	0.928019	1.01392	-0.706587	0.883574	5.42416	0.93299	0.708562	0.842591	0.828899	-0.946139	0.88543	85.4169	39.5244	164	39
2170	11.0999	0.457371	19.8623	853.333	27427.9	40.9202	7.33478	0.964983	0.781564	0.929493	1.0488	-	0.896397	5.17282	0.930326	0.678704	0.816339	0.826963	-0.0937314	0.892704	94.5066	39.392	168	36
2171	10.884	0.472101	19.607	566.667	29553.8	37.2409	7.00243	0.964647	0.766609	0.926144	1.02955	-5.28073	0.888663	5.41441	0.944213	0.714939	0.84855	0.829154	-0.0265112	0.888542	93.4446	33.7081	170	36
2174	11.087	0.44635	19.6206	633.333	27544.4	40.9955	6.90489	0.966599	0.767432	0.927779	1.02834	-4.00963	0.908594	5.22254	0.915983	0.678361	0.816148	0.826689	-0.253839	0.877938	88.4641	36.9741	173	39
2175	10.1199	0.433333	19.6141	673.333	28856.9	34.8706	6.48256	0.954718	0.773315	0.917245	0.986199	-0.25981	0.869629	4.96264	0.899475	0.672464	0.79532	0.824453	-0.00121456	0.836254	83.36	39.5291	167	37
2177	10.6632	0.403872	19.8041	880	33402.3	31.6813	6.50656	0.953919	0.782163	0.919923	0.99274	-1.76465	0.877114	5.32219	0.923017	0.690618	0.829747	0.827897	-0.824111	0.889094	93.3775	38.3065	171	35
2178	9.96705	0.442417	19.4769	393.333	23540.9	43.9396	6.02886	0.934134	0.771563	0.906071	0.970561	0.0170677	0.822307	4.91186	0.879643	0.659416	0.78361	0.824319	0.188312	0.809566	102.644	35.6454	160	36
2179	10.7034	0.427987	19.4221	393.333	28276.7	38.14	6.58494	0.956958	0.78264	0.922434	1.00487	-2.13313	0.861447	5.20393	0.903901	0.687057	0.81105	0.825967	-0.405484	0.846257	91.7642	39.8281	166	36
2180	9.98921	0.354885	19.4262	640	41628.7	24.3662	6.83329	0.959657	0.775617	0.923074	1.01271	-4.50332	0.891904	5.36698	0.926629	0.690419	0.834398	0.828557	-1.18871	0.89157	91.4456	38.9809	170	36
2181	9.77163	0.424265	19.5961	426.667	22847.1	43.3493	7.23086	0.972006	0.776644	0.932724	1.04763	-4.49726	0.889514	4.95845	0.895883	0.660213	0.787655	0.82408	0.096169	0.847576	98.8174	44.0063	162	36
2182	9.35017	0.442691	19.5932	633.333	25368.9	35.4831	6.47947	0.955447	0.773672	0.918631	0.990427	-2.0718	0.891222	5.16299	0.918128	0.675032	0.811332	0.826676	-0.657953	0.869395	82.9593	40.8401	172	34
2183	10.9092	0.406058	19.8003	620	28423.3	38.1878	6.36934	0.950489	0.782404	0.918217	0.990721	-0.5115	0.86795	5.30504	0.916425	0.697598	0.825139	0.827595	-0.631232	0.855153	99.8592	40.7798	166	36
2184	10.0537	0.444003	19.5287	566.667	27386.2	36.2016	6.35224	0.955465	0.774738	0.918918	0.990904	-0.226953	0.876005	5.08742	0.913919	0.675816	0.808912	0.826174	-0.107806	0.864239	94.1391	29.1836	168	36
2185	10.0808	0.454095	19.5724	506.667	26141.3	38.2701	6.62908	0.956875	0.782871	0.922824	1.00737	-0.314343	0.844006	5.1445	0.913054	0.689016	0.817809	0.826532	-0.139775	0.854128	85.4385	33.8634	166	35
2186	10.0175	0.42968	19.5978	580	26484.3	37.6063	5.9516	0.940948	0.771634	0.908339	0.961073	-0.138627	0.860125	5.2214	0.914276	0.693075	0.821745	0.826929	-0.368335	0.86093	84.6821	45.346	163	37
2187	9.25266	0.444423	19.586	526.667	25659.2	36.7866	6.01993	0.941379	0.764687	0.905239	0.967136	-0.0367297	0.841143	4.93047	0.893549	0.663599	0.790655	0.82441	0.0304592	0.840349	95.1842	22.5242	163	35
2188	8.29482	0.464431	19.6353	593.333	23528	34.8664	6.23495	0.946687	0.777122	0.913343	0.97789	-1.25684	0.822352	5.22621	0.905938	0.669909	0.79657	0.824766	-0.571876	0.843982	90.4034	33.5252	162	37
2189	10.7032	0.443507	19.7199	720	27988.4	38.1685	6.51431	0.95799	0.77173	0.920765	0.996771	-1.6815	0.891731	5.00933	0.911248	0.666945	0.798901	0.825469	0.0513973	0.869054	89.9215	32.5961	169	37
2190	9.21343	0.456916	19.4326	493.333	21157.8	44.2219	5.71667	0.919409	0.77531	0.897993	0.948052	-0.0323382	0.778023	4.81936	0.868549	0.646246	0.763804	0.822262	0.0641532	0.794105	81.2314	45.9915	161	36
2191	10.0793	0.437547	19.5655	440	25083.4	40.1463	6.16129	0.948487	0.774629	0.914052	0.977791	-0.86346	0.856786	4.9918	0.905112	0.672338	0.796963	0.825132	-0.0938823	0.846395	88.3054	42.511	165	36
2495	9.15565	0.387886	19.3322	386.667	22658.4	40.5083	5.99321	0.942535	0.76407	0.904746	0.964989	-0.410084	0.815608	4.93191	0.883771	0.650516	0.778572	0.823488	0.119604	0.824959	91.7449	42.3092	163	38
2496	10.4109	0.452597	19.452	453.333	28405.2	37.0127	6.61604	0.952213	0.787938	0.92439	1.0085	-0.205162	0.837197	5.24936	0.915649	0.706111	0.828888	0.827834	-0.098006	0.847313	91.436	40.2912	166	34
2497	9.32157	0.38426	19.5498	500	21518.8	43.1228	6.07082	0.935432	0.778159	0.908031	0.972133	-0.623608	0.794035	4.78195	0.880643	0.647967	0.76791	0.822489	0.00240903	0.808385	97.604	47.9087	160	37
2498	9.46958	0.432908	19.3908	426.667	24433.7	39.8988	5.99564	0.935067	0.768379	0.904585	0.962909	-0.070641	0.822627	4.95411	0.892472	0.662281	0.787912	0.82445	0.13679	0.823331	106.382	38.6377	163	35
2499	9.46248	0.423615	19.6976	606.667	24855.8	38.3646	6.31352	0.950311	0.77784	0.91676	0.987384	-1.19793	0.846038	5.23091	0.9173	0.694754	0.82471	0.827186	-0.590901	0.861488	91.3055	39.0111	164	37
2500	9.03551	0.397834	19.4872	673.333	30481.9	28.7188	6.25189	0.946168	0.778906	0.913644	0.976423	-0.787711	0.842879	4.90826	0.88311	0.658986	0.783843	0.823823	0.103559	0.824909	95.6186	37.2883	163	35
2501	9.58994	0.423753	19.6256	666.667	27311.2	35.0474	6.34921	0.95138	0.775931	0.917915	0.989481	-0.165783	0.854341	4.75021	0.880991	0.651821	0.771301	0.822381	0.0283805	0.833965	91.3943	36.3572	161	39
2502	8.20405	0.424363	19.6417	533.333	23747.1	34.7794	6.48722	0.94792	0.78474	0.920889	1.00048	-0.0711972	0.813278	5.02476	0.900568	0.67153	0.796706	0.825386	0.00838278	0.818618	99.916	39.6384	164	38
2503	8.69022	0.406144	19.7528	653.333	18167.5	47.1533	5.96966	0.940382	0.7693	0.906845	0.962925	-0.6405	0.834015	4.63004	0.881016	0.63116	0.74758	0.821	-0.112178	0.820871	89.6465	46.7051	160	38
2504	8.38099	0.399944	19.511	433.333	21554.5	38.0032	5.80481	0.935679	0.76114	0.898048	0.954727	-0.330213	0.785897	4.77067	0.884639	0.641467	0.766496	0.823189	0.133591	0.820171	96.6159	40.8094	165	35
2505	8.55728	0.365292	19.6378	613.333	23509	35.7956	6.25009	0.941633	0.769936	0.909504	0.982712	-0.184191	0.809593	4.87652	0.900488	0.640526	0.771239	0.823169	-0.181241	0.836088	103.355	43.457	164	35
2506	10.1236	0.426429	19.4458	253.333	21608	51.3202	6.03465	0.93022	0.765031	0.901873	0.970913	0.112117	0.789948	4.96975	0.894993	0.660065	0.788944	0.82494	0.0532659	0.821445	103.496	38.7896	162	36
2507	10.0046	0.432655	19.7189	606.667	22519.1	45.4791	6.15762	0.940933	0.764911	0.906952	0.980415	-0.00228291	0.807385	5.00561	0.89982	0.670028	0.797729	0.825193	-0.00156907	0.829197	92.6605	43.334	160	36
2508	9.382	0.40197	19.407	400	23683.7	38.4597	6.13495	0.939247	0.773821	0.910544	0.978105	0.00531035	0.808865	5.04484	0.892038	0.672243	0.803104	0.826498	0.215427	0.809853	101.461	43.4131	160	37
2509	10.4557	0.444456	19.5055	386.667	27147.2	39.157	6.7282	0.965881	0.778517	0.926781	1.01372	-0.358151	0.867064	4.93485	0.896284	0.666676	0.78938	0.824296	0.0187978	0.824906	91.8696	38.4892	163	35
2510	9.99438	0.438972	19.6792	566.667	25733.4	38.8059	6.33246	0.946274	0.77906	0.916614	0.98999	-0.0824361	0.828734	5.20905	0.915844	0.690624	0.820053	0.827308	0.0821536	0.85695	93.6267	43.3725	163	36
2511	8.86678	0.383815	19.3656	293.333	24440.9	35.8932	6.49943	0.956614	0.770916	0.919329	1.00002	-1.81236	0.845936	4.69711	0.88572	0.637458	0.762887	0.822186	0.149031	0.843669	97.8596	41.9713	165	36
2512	8.94605	0.426569	19.6165	673.333	23416.3	38.6782	6.05656	0.942621	0.765231	0.905962	0.968647	-0.0972589	0.838728	4.79774	0.875432	0.643654	0.770246	0.822948	0.215078	0.813801	96.8313	41.3293	161	37
2513	9.48346	0.449919	19.6047	520	26979.3	34.4586	6.30144	0.946781	0.781279	0.915472	0.983393	-0.508451	0.845205	5.01788	0.886821	0.67338	0.79676	0.825213	0.215245	0.81029	98.8463	39.72	164	36
2514	9.26306	0.404651	19.4809	386.667	22161.9	43.6973	6.02996	0.938152	0.771817	0.906302	0.968126	-0.520247	0.807203	4.82541	0.876007	0.651408	0.771186	0.822881	-0.0369605	0.800872	104.817	47.7975	159	35
2515	8.25503	0.396989	19.5911	600	21365.5	39.5831	6.4439	0.951353	0.77859	0.92016	0.999558	-0.0814127	0.836105	5.10314	0.886827	0.696318	0.809169	0.826456	0.114214	0.795686	95.5805	43.7422	163	36
2516	6.93382	0.390379	19.4726	526.667	17001.7	37.4446	6.08838	0.935968	0.771473	0.905953	0.972301	-0.249538	0.784259	4.55153	0.85087	0.610504	0.7355	0.820406	0.202322	0.79983	101.135	44.8278	163	36
2517	10.0106	0.43098	19.5678	593.333	29046.8	34.3371	6.32912	0.955493	0.770167	0.915918	0.988701	-0.155312	0.863664	4.88038	0.902074	0.654616	0.782696	0.823968	-0.0176745	0.856553	95.2017	36.787	164	38
2518	9.29735	0.431959	19.3805	506.667	24192.7	38.3752	6.08225	0.943653	0.771283	0.909328	0.9679	-0.451467	0.846702	5.04946	0.893309	0.682868	0.802176	0.825163	0.127116	0.833416	94.6191	41.6008	163	40
2519	9.69111	0.431597	19.6574	613.333	29452.2	32.6049	6.1975	0.946013	0.774812	0.912872	0.980792	-0.725604	0.816223	4.96719	0.892966	0.661836	0.791534	0.824622	0.101048	0.821694	94.2918	40.4877	162	34
2520	8.72661	0.401996	19.5742	566.667	23864.9	36.8765	6.43197	0.949427	0.780057	0.918922	0.99448	-0.14355	0.829106	5.0608	0.911846	0.668335	0.803158	0.826363	0.178924	0.83001	96.8443	39.0511	165	34
2521	9.46123	0.402653	19.4265	420	20991.7	48.0788	6.22002	0.945942	0.768384	0.910754	0.981511	0.0328428	0.831307	5.14382	0.900628	0.686405	0.811084	0.826874	0.173168	0.819444	98.465	38.964	160	34
2550	9.79601	0.414285	19.4374	346.667	24326.9	41.395	5.95801	0.939904	0.771726	0.908221	0.966379	-0.422545	0.825686	4.89718	0.890232	0.660146	0.784466	0.824035	0.0396856	0.829698	93.7746	34.9672	168	34
2551	10.198	0.427717	19.4389	380	26322.6	39.708	6.53008	0.956833	0.784356	0.924755	0.999979	-0.231439	0.868929	5.38226	0.939288	0.713463	0.849312	0.82952	-0.183435	0.894331	96.9875	31.8308	169	35
2552	9.70567	0.40615	19.7265	573.333	23950.8	41.9273	6.14564	0.940943	0.78459	0.914069	0.97928	-0.344555	0.832818	5.13215	0.921824	0.681734	0.813553	0.826389	-0.308817	0.87274	96.0095	37.4245	167	36
2553	9.35572	0.425503	19.7604	613.333	18596.7	51.142	6.56595	0.952886	0.782347	0.920914	1.0042	-0.42233	0.839063	5.13194	0.911186	0.682224	0.810088	0.826273	-0.307836	0.84767	80.7066	44.1974	167	33
2554	9.4895	0.43452	19.612	500	22676.2	43.5291	6.45192	0.952955	0.776748	0.919668	0.998457	-0.141322	0.850268	4.88971	0.895377	0.658892	0.784526	0.823594	-0.035144	0.851085	91.0759	23.9174	168	36
2555	9.06858	0.417675	19.5966	640	24387.1	37.3871	6.37862	0.946894	0.774037	0.913368	0.978758	-0.185346	0.85947	5.04675	0.907214	0.678933	0.80318	0.825062	-0.217856	0.848894	98.2547	37.3702	165	36
2556	11.0791	0.41871	19.5217	420	27332.3	40.3899	6.25332	0.937577	0.779267	0.909205	0.967624	-0.292325	0.838253	5.29634	0.917008	0.709326	0.831407	0.827659	-0.58315	0.853624	99.4221	41.56	168	37
2557	9.46022	0.431848	19.5354	460	22297.9	44.6069	6.24802	0.940203	0.778871	0.913067	0.983494	-0.158529	0.829196	4.94829	0.879974	0.668916	0.787353	0.824153	0.0998146	0.809231	91.4979	36.5946	164	35
2558	10.5354	0.452304	19.5222	526.667	29217.6	36.7626	6.32123	0.950912	0.77415	0.916092	0.989178	-0.0477687	0.849736	5.29816	0.920356	0.712776	0.836663	0.828722	0.148349	0.839497	88.418	30.6034	171	32
2559	10.3408	0.430288	19.5582	540	26698.1	39.0236	6.36693	0.947865	0.783633	0.917789	0.986373	-0.140472	0.841947	4.94425	0.882875	0.670385	0.793839	0.824751	0.236511	0.814593	92.3208	38.6726	168	36
2560	10.0944	0.424078	19.5339	560	23655.7	44.8408	6.38182	0.947967	0.780869	0.917886	0.993827	-0.183802	0.84486	5.06478	0.906867	0.681023	0.807364	0.825641	0.126193	0.851726	95.7514	40.3948	166	36
2561	9.80261	0.421591	19.4239	380	22381.8	45.1132	6.42257	0.951563	0.78704	0.921637	0.996375	-0.85945	0.85658	5.18519	0.929317	0.680643	0.815685	0.826935	-0.608777	0.891636	95.0631	38.4201	167	36
2562	8.80024	0.425359	19.4344	426.667	22399.6	39.3093	6.21997	0.945202	0.772069	0.912327	0.982383	-0.070546	0.821588	5.06902	0.912809	0.669242	0.80155	0.825762	-0.182812	0.850746	88.6815	40.3052	166	35
2563	10.3269	0.430928	19.4454	540	27982.7	36.6023	6.39441	0.950563	0.779456	0.91664	0.988532	-0.77105	0.851687	5.19911	0.917584	0.685887	0.817578	0.826794	-0.148093	0.860698	95.0337	35.6319	163	35
2564	9.11801	0.437376	19.6179	506.667	22584.2	41.6887	6.23658	0.948402	0.781875	0.915941	0.980909	-0.958752	0.843332	5.16944	0.914125	0.696634	0.822841	0.827031	0.0139605	0.859864	87.6587	44.2487	167	37
2565	8.48799	0.434712	19.6992	546.667	20253.2	42.4611	6.65128	0.956712	0.781664	0.922308	1.00915	-2.30066	0.838781	5.38905	0.932181	0.709261	0.842229	0.829049	-0.0431289	0.867164	93.5149	41.453	167	36
2566	9.99644	0.46193	19.7077	553.333	24759.1	42.4899	6.26665	0.944033	0.778581	0.914025	0.978776	-0.036828	0.835571	4.9734	0.872585	0.67767	0.795899	0.8252	0.28752	0.788374	103.838	34.2941	165	36
2567	9.60076	0.478584	19.7504	553.333	23344.3	43.046	6.47928	0.949384	0.785678	0.922314	0.999667	-0.0612368	0.833974	5.15215	0.910738	0.686236	0.814716	0.82679	0.142398	0.849043	90.451	38.6643	167	36
2568	9.41151	0.426134	19.6122	633.333	21622.7	43.3732	6.31834	0.9478	0.782767	0.91527	0.980007	-1.44692	0.854506	4.99171	0.913343	0.65668	0.786781	0.824692	-0.41696	0.871244	104.654	43.2166	164	38
2569	10.2782	0.441304	19.6527	640	21603.1	48.4724	6.62204	0.95769	0.787535	0.924582	1.01002	-0.971407	0.853448	5.22224	0.919119	0.679381	0.817255	0.827111	-0.246654	0.870125	96.7391	39.8795	166	36
2570	9.47484	0.458269	19.6053	606.667	22519.1	42.8699	6.2227	0.950008	0.770722	0.913413	0.981065	-0.805675	0.837732	5.21086	0.906748	0.68529	0.812455	0.826446	0.0241121	0.846218	95.5982	34.9906	163	35
2571	10.9176	0.408165	19.6669	746.667	32293.5	33.7135	6.91786	0.964316	0.785096	0.928286	1.02816	-3.93148	0.877903	5.61522	0.951917	0.704567	0.861622	0.831877	-1.74186	0.914589	95.216	35.7184	171	32
2572	10.0761	0.452351	19.5638	526.667	24789.4	41.7979	6.12482	0.946296	0.778912	0.914596	0.976271	-0.591795	0.856334	5.1015	0.911169	0.694605	0.819217	0.826423	0.0759464	0.857081	91.4111	29.183	167	36
2573	9.81971	0.427071	19.365	200	22740.9	44.1794	5.89291	0.93536	0.771078	0.905021	0.960199	-0.444458	0.824907	5.07178	0.904372	0.676835	0.802395	0.825552	-0.243377	0.832265	90.9609	48.2989	166	37
2574	9.92906	0.38191	19.4929	446.667	23760	41.1003	6.16249	0.940154	0.784936	0.911534	0.970573	-0.558659	0.825196	5.11372	0.889676	0.662818	0.782334	0.823182	-0.14771	0.826668	94.9224	45.8687	168	37
