# Supplementary material for: Identification of Quantitative Trait Loci Hotspots Affecting Agronomic Traits and High-Throughput Vegetation Indices in Rainfed Wheat
Source: Front Plant Sci. 2021 Sep 20;12:735192. doi: 10.3389/fpls.2021.735192 (PMC8489662; doi:10.3389/fpls.2021.735192)
Supplement: Supplementary Table 3 — Boxplots and summary statistics for the analyzed traits. Coefficients of variation for agronomic traits among the 3 years are included. [file Table_3.XLSX]

## Sheet: 2016
Genotype	year	Subpopulation	Yield	HI	Biomass	NSm2	NGm2	TKW	PH	GA	GS65	GFD
3	2016	SP2	5.13961	0.320423	14.5267	431.453	14119.8	35.5575	130.359	46.7524	144	35
10	2016	SP2	5.51114	0.29886	17.62	445.87	10743	50.3596	128.43	49.9998	160	23
11	2016	SP2	4.46559	0.325701	16.1667	452.067	10385.1	42.9569	122.641	47.5872	144	46
12	2016	SP2	4.1339	0.265127	15.1733	511.567	14353.8	29.1992	122.556	46.6383	160	20
17	2016	SP2	4.94365	0.328854	22.72	637.487	12958.4	38.2381	105.912	39.9716	160	25
27	2016	SP2	5.40606	0.332916	20.84	682.03	13721	38.3229	117.93	43.8098	160	24
35	2016	SP2	5.43069	0.297744	16.4	484.83	13818.6	38.8837	113.793	48.3466	160	24
55	2016	SP2	6.78078	0.287599	13.32	443.087	17253.9	38.945	124.262	44.296	160	24
56	2016	SP2	5.38471	0.320857	12.96	483.042	14712.3	35.7419	117.762	47.8349	160	23
61	2016	AD	6.09322	0.312023	12.04	435.717	15195.1	39.6824	102.376	50.0018	149	42
62	2016	SP3	4.70243	0.309084	17.3667	495.885	11639.7	39.8977	109.434	45.7433	147	32
64	2016	AD	8.64715	0.398344	14.62	517.995	21617.9	39.5289	105.556	46.3192	139	41
65	2016	SP1	5.20517	0.307352	14.9933	497.459	11291	45.5663	124.886	49.0745	144	46
68	2016	SP3	4.43152	0.284763	19.64	608.008	14388.1	31.4629	109.438	49.1594	147	43
121	2016	SP3	1.93397	0.194362	6.13333	386.91	12087.3	17.8204	114.861	43.1226	144	39
123	2016	SP3	0.852281	0.127455	10.2	467.348	7102.34	13.7131	111.691	48.4062	150	32
124	2016	SP1	4.49195	0.331538	19.5867	551.561	9186	48.3955	114.813	51.5626	146	37
129	2016	SP3	3.08621	0.272774	7.64	425.871	11388.2	27.6378	86.2853	44.0302	140	41
136	2016	SP2	6.50875	0.309675	18.0933	579.304	19313.8	33.7219	112.708	46.1701	152	26
138	2016	SP2	7.36558	0.348446	13.9333	435.591	15441.5	46.627	116.817	48.1525	141	49
139	2016	SP1	4.59887	0.327377	16.96	460.609	9702.27	46.7646	109.388	53.1185	147	38
142	2016	SP1	4.90938	0.324913	22.26	600.006	10649.4	45.1462	115.193	50.866	152	31
143	2016	SP1	4.16542	0.262198	12.7333	428.221	12323.7	33.8141	123.757	46.546	150	42
147	2016	SP3	5.41644	0.337902	20.8133	695.274	16216.9	34.1077	118.953	50.3206	156	26
151	2016	SP2	5.92432	0.300506	19.0867	594.17	20082.4	29.9114	107.962	45.1347	158	32
160	2016	SP1	4.79294	0.251356	7.08667	353.114	14350.1	33.4395	113.371	46.5552	150	40
169	2016	SP1	4.42114	0.265488	21.02	576.954	9912.86	43.7692	128.21	49.8396	155	30
191	2016	SP2	5.21619	0.3255	13.7733	597.855	25077.8	21.8919	114.744	36.8085	162	24
194	2016	SP3	5.34816	0.33737	15.6733	608.784	14533	36.5794	112.926	45.5352	141	43
195	2016	SP3	5.34792	0.338937	17.6133	511.551	14493	38.9136	108.056	48.8407	147	38
199	2016	AD	3.39197	0.207206	14.4867	507.342	19272.6	19.5434	128.548	49.0121	153	35
200	2016	SP3	5.02252	0.313204	11.8067	485.232	13611.2	37.334	106.988	43.0878	142	46
201	2016	SP1	0.503994	0.326517	18.7467	534.309	1122.48	44.4601	117.165	52.1941	152	28
207	2016	SP3	4.73772	0.33054	15.3067	449.555	13160.3	36.2562	112.864	45.9954	144	42
213	2016	SP2	5.96621	0.305339	19.6	490.865	11048.5	52.4342	139.421	50.193	156	31
214	2016	SP2	4.89884	0.315324	16.7133	456.277	12036.5	42.4164	125.923	49.6933	160	28
216	2016	SP2	4.91003	0.289435	16.9	582.536	17288.8	28.1832	114.601	43.0075	155	33
225	2016	SP1	6.9376	0.273979	6.62	361.892	19709.1	35.1046	110.509	43.7815	154	29
226	2016	SP2	6.98927	0.316966	16.6533	560.426	17343.1	39.1525	107.206	47.6343	156	23
227	2016	AD	4.85477	0.213645	20.06	524.156	9632.48	49.1769	120.458	44.7987	159	28						Yield	HI	Biomass	NSm2	NGm2	TKW	PH	GA	GS65	GFD
228	2016	AD	7.66293	0.346538	13.76	442.508	15543.5	47.4486	133.252	48.1146	150	32					Min	0.5	0.12	4.18	246	1122	12.65	75.42	24.45	137	18
230	2016	SP2	6.35817	0.340449	18.06	575.166	16514.7	37.4933	113.034	47.3849	149	43					Max	14.35	0.87	33.02	926	51548	52.98	139.42	56.61	162	54
235	2016	SP2	7.63238	0.354757	15.04	474.177	16102.1	47.0128	115.386	44.5769	156	32					Mean	7.96	0.35	17.54	531	20835	38.6	105.81	46.68	149.88	35.62
240	2016	AD	4.74183	0.283211	14.8	478.403	13509.5	35.0065	116.622	48.3949	152	34					SD	3.66	0.09	4.42	109	8754	7.35	13.77	3.83	6.51	7.76
247	2016	SP2	6.37587	0.368849	15.8933	571.158	15627.1	40.6808	109.81	49.1763	149	41					CV (%)	45.9799	25.7143	25.1995	20.5273	42.0158	19.0415	13.0139	8.2048	4.34347	21.7855
248	2016	SP2	9.9678	0.385813	19.5467	591.694	20301	47.9172	103.682	43.5157	147						h2
264	2016	SP2	5.10635	0.273495	14.4733	476.252	16633.1	31.0176	124.515	49.4027	156	32
270	2016	SP1	5.30148	0.336329	11.6	425.871	12386.6	42.1099	108.171	45.6396	155	28
274	2016	AD	4.76958	0.371516	21.12	677.374	12105.5	41.2181	108.036	51.3738	145	45
277	2016	SP1	6.19839	0.238562	13.46	383.548	15812.2	38.1385	134.015	47.2715	148
288	2016	AD	3.97971	0.27432	14.44	482.072	9949.28	41.7712	117.406	46.5	156
294	2016	SP2	5.16234	0.203977	11.6133	511.567	24350.7	22.1936	102.783	50.0997	149
297	2016	SP2	3.22347	0.238766	12.9933	437.328	9236.29	35.4904	121.728	48.0975	156	25
303	2016	SP2	4.89725	0.29146	11.32	403.761	11577.4	41.6491	119.588	44.4796	162	22
304	2016	SP2	5.76959	0.288225	26.62	613.804	15183.1	37.6854	116.175	45.7187	160	30
322	2016	SP1	6.19766	0.336791	20.2133	525.365	17409.1	35.4731	130.674	47.8328	143	46
323	2016	SP3	3.40556	0.195181	10.7267	401.003	15002.5	25.8242	123.506	43.6191	148	41
324	2016	SP3	2.53236	0.204663	16.26	632.228	11510.7	22.9367	107.443	44.3383	154	27
327	2016	SP3	3.20553	0.308021	15.96	530.624	11489.4	28.7897	114.527	45.69	147	34
332	2016	SP2	9.00833	0.426696	14.22	475.672	22079.2	39.6134	113.653	47.1827	144	39
333	2016	SP3	6.8569	0.325347	13.34	507.882	16482.9	40.9981	122.557	47.0844	142	46
341	2016	SP3	3.26735	0.271183	7.97333	396.391	12056.6	27.6378	106.431	41.8272	146
344	2016	SP3	2.64955	0.266662	20.24	645.76	11620.9	23.7354	121.359	41.9586	147	34
346	2016	SP3	2.57284	0.230131	17.58	577.88	15508.4	20.1921	103.317	46.8854	146	43
348	2016	SP3	4.15087	0.287471	18.3467	571.934	12931.1	32.247	117.259	44.6692	141	40
350	2016	SP1	4.53442	0.38009	20.6267	599.99	10796.2	43.6148	104.125	50.0749	145	38
354	2016	SP1	3.2996	0.232095	14.6867	476.252	11417.3	29.3584	116.261	45.9443	144	46
355	2016	AD	4.33646	0.2929	15.18	490.992	13140.8	33.1377	119.698	46.8895	141	50
359	2016	AD	4.57239	0.355807	17.36	544.716	12736.5	37.9918	110.988	48.075	144	47
360	2016	SP1	4.59684	0.286169	11.1267	439.276	13887.7	33.1688	109.15	45.6245	147	41
361	2016	SP2	5.75361	0.334428	20.9333	535.211	11600	48.4394	129.358	52.0253	149	30
367	2016	SP1	4.72923	0.306912	18.4933	593.268	11823.1	39.9434	101.328	51.5824	155	34
368	2016	SP2	6.15975	0.33645	16.6533	472.441	13537.9	44.599	111.088	51.1173	152
369	2016	AD	5.01962	0.322946	13.2933	448.923	12424.8	39.892	109.052	49.04	153	33
370	2016	SP2	7.86692	0.348914	12.8	434.815	18554.1	42.1557	98.0489	49.0378	146	40
371	2016	SP3	4.22435	0.311052	18.0867	563.788	10831.7	39.0216	99.5379	46.4715	156	24
374	2016	SP1	4.40616	0.184445	7.14	334.149	12661.4	35.3982	112.086	49.3783	156
375	2016	SP2	5.07192	0.298286	18.1933	482.072	12492.4	42.3243	112.715	48.5125	162	21
379	2016	AD	4.97345	0.31992	18.8	597.276	14049.3	34.6357	113.628	51.3229	153	34
387	2016	SP2	6.92494	0.340898	18.2933	508.837	14828.6	45.052	122.382	47.509	145	39
391	2016	SP2	7.16519	0.32695	15.3667	459.036	16547.8	42.5708	110.746	44.7774	160	20
393	2016	SP1	4.30699	0.308784	18.3333	579.431	9445.16	44.7523	107.936	49.8999	155	38
399	2016	SP3	2.94401	0.166817	12.72	483.496	18633	17.2218	105.619	42.9398	149	40
401	2016	SP3	5.22783	0.329846	14.2867	549.371	15559	32.9765	119.99	42.3932	144	46
405	2016	AD	4.72376	0.304009	10.4	426.813	10809.5	42.9339	107.978	49.5912	144	36
410	2016	SP1	4.70038	0.345309	19.9467	564.691	11218.1	41.3416	107.459	39.3911	145
419	2016	SP3	5.44406	0.336116	24.62	673.705	12719.8	42.1043	103.583	44.8864	156
420	2016	SP2	4.87817	0.291551	18.0867	516.786	10423.4	45.8584	117.66	49.2298	155	31
421	2016	SP3	2.21469	0.222031	13.86	554.844	8685.05	26.163	118.677	46.1365	150
426	2016	AD	3.81758	0.291871	12.7467	515.236	10693.5	37.8075	122.633	46.68	152	32
428	2016	SP3	1.1855	0.169683	11.2667	514.712	10299.7	13.9297	109.344	44.1962	143	45
429	2016	SP3	1.96654	0.228587	8.21333	403.761	9500.19	21.7384	107.598	47.976	144	43
432	2016	SP1	4.48371	0.306853	22.78	560.103	9963.81	44.5523	110.13	50.4167	154
433	2016	SP1	4.60535	0.277441	18.0333	579.304	13788.5	33.4453	124.943	52.3918	147
434	2016	SP1	4.81687	0.320415	14.4333	516.66	11663.1	40.7275	104.836	48.1154	153	30
438	2016	AD	4.6239	0.260577	15.7	450.331	13844	33.4453	118.942	42.0197	146
440	2016	SP1	5.45343	0.308568	24.0533	611.693	14164.8	38.5607	110.819	46.1142	150	45
441	2016	SP1	5.32891	0.292916	24.5533	700.908	15225.4	34.9202	119.547	48.1582	152	34
442	2016	SP1	6.30577	0.310104	23.1067	726.249	16905.6	36.3871	110.24	45.0654	152	40
443	2016	SP1	4.97366	0.265921	14.5933	582.989	15026.2	33.1688	114.226	46.7614	150	40
444	2016	SP1	4.33395	0.307728	17.6067	611.045	11972.2	38.2684	114.25	49.6089	148	32
445	2016	SP1	5.65819	0.306611	20	678.924	15893.8	35.5344	124.563	49.9072	149	37
446	2016	AD	3.96401	0.248417	21.3667	548.401	13622	31.7237	112.117	44.1134	155	37
448	2016	SP1	4.38534	0.313073	23.7467	614.746	9854.69	43.6713	109.508	50.2566	153	31
449	2016	AD	4.28405	0.274335	15.0733	541.031	19473	25.179	114.056	42.4052	154	37
450	2016	SP1	1.58739	0.125234	14.6667	557.195	4869.3	32.7079	129.979	41.4858	145	38
451	2016	AD	4.56722	0.29831	19.7067	611.693	10848.5	41.8791	118.884	45.8853	145	43
456	2016	AD	3.84908	0.250736	14.2533	562.616	10997.4	35.5826	115.652	47.7604	155	34
458	2016	SP1	4.91152	0.288762	16.3667	492.602	14154.2	35.3061	114.617	47.7204	149	41
459	2016	SP1	5.06273	0.228231	12.7	445.238	13288	37.7719	125.305	49.9423	153	36
460	2016	SP1	4.23908	0.301583	18.42	529.976	14130.3	32.5533	106.132	49.434	146	42
461	2016	SP1	5.92978	0.208719	14.7133	449.555	27200.8	23.1668	118.643	53.9977	153	30
466	2016	SP2	4.85056	0.294138	14.9867	471.017	10999	45.5505	107.298	44.0408	158	28
469	2016	SP2	6.0111	0.30895	21.8267	603.151	15413.1	39.2698	125.958	46.0429	160	36
474	2016	SP2	5.72669	0.333145	19.38	558.529	11453.4	48.7468	109.407	43.0701	160	20
475	2016	SP2	6.13711	0.313265	25.4	675.239	12524.7	47.8864	117.057	44.9328	157	31
520	2016	SP2	4.57296	0.326109	18	527.262	9275.79	47.4486	109.4	48.0029	160	27
524	2016	SP2	6.21641	0.327106	16.7467	462.721	11385.4	52.9871	113.581	46.8096	152	37
525	2016	SP2	6.35983	0.310774	16.0067	582.536	13825.7	44.4067	123.221	50.4112	145
527	2016	SP1	5.29282	0.267046	15.3533	509.29	15752.4	33.6297	122.441	46.7798	150	33
531	2016	SP2	5.97105	0.339948	19.7067	588.411	15232.3	39.4541	119.842	44.1768	160	28
534	2016	SP2	7.48923	0.347608	15.26	448.383	18537.7	40.5603	117.914	42.6899	156	24
536	2016	SP2	10.1989	0.398912	21.7467	579.431	22970.6	43.6461	114.215	49.5134	159	32
540	2016	SP2	8.8671	0.383626	18.1267	530.624	24907.6	35.8875	111.742	46.3726	152	37
541	2016	SP1	5.42419	0.274768	12.04	422.186	13070.3	40.9116	135.1	51.6406	141	39
543	2016	SP1	6.23223	0.436012	14.4933	607.376	14803.4	41.459	126.299	51.0092	149	30
552	2016	SP2	4.72303	0.312564	16.6267	551.561	11957	39.7307	125.111	49.6313	144	39
553	2016	AD	5.56617	0.304565	19.6933	685.715	17286.2	31.686	117.78	50.395	149	33
554	2016	SP2	5.44992	0.278497	15.8733	507.342	12137.9	44.7083	129.348	49.2884	161	27
558	2016	SP1	5.70663	0.311054	10.5333	423.128	13088.6	42.8417	104.088	48.6619	157
562	2016	SP2	6.06601	0.317797	20	574.211	12717	46.6211	124.722	51.8693	158	27
568	2016	SP2	5.89186	0.320165	14.1867	490.089	14841	39.6668	106.649	48.978	153	35
576	2016	SP2	4.95141	0.302605	16.1733	546.266	11988.9	40.7886	113.962	51.2405	155	30
582	2016	SP2	5.00501	0.356345	13.64	460.932	12638.9	38.5073	121.696	47.7746	146	42
586	2016	SP1	11.5521	0.477538	11.6467	430.498	31563.2	36.3892	89.943	37.3	142	44
595	2016	SP2	4.59331	0.283948	33.02	838.586	10910.5	41.4647	120.728	46.9913	161	21
601	2016	SP2	5.89919	0.337183	20.9	641.495	14972.6	38.3229	117.211	47.7477	154	29
606	2016	SP2	5.66995	0.273514	15.7667	560.426	12974.7	42.2866	118.171	44.7002	160	28
614	2016	SP2	5.90875	0.256394	14.6733	425.871	16738.7	35.1965	127.411	42.279	161	32
625	2016	SP1	3.54941	0.331356	16.78	496.287	11268	32.3563	112.385	47.9156	148	42
629	2016	AD	6.52782	0.36824	20.48	641.949	21332.8	30.8643	111.827	43.8725	147	43
631	2016	SP3	2.62907	0.195308	11.6733	564.691	13586.9	20.5553	120.469	46.5772	150	38
633	2016	SP3	2.71842	0.290305	17	645.76	12300.5	23.0902	115.959	46.9221	148	45
634	2016	SP3	2.69572	0.227511	15.8533	670.004	15492.6	20.9387	122.663	46.1885	147	35
638	2016	SP3	1.95131	0.340856	17.7333	614.205	5790.25	34.3843	115.313	44.3356	148	41
641	2016	SP1	1.87502	0.184319	9.34667	467.979	12096.9	17.3595	105.886	46.7375	152	27
643	2016	AD	5.63709	0.322944	18.56	504.181	16877.5	35.6874	132.969	47.0803	142	43
644	2016	SP3	1.93288	0.205295	8.20667	382.578	13367.1	18.2287	118.395	46.2213	148	43
648	2016	SP1	4.90766	0.276812	18.08	455.752	13824.4	36.0435	112.991	49.345	153	37
653	2016	AD	5.91126	0.350999	17.6067	538.896	15157.1	38.6684	112.886	39.969	156	25
657	2016	SP2	7.64836	0.313954	15.8067	592.096	21666.7	35.8591	113.535	44.7081	154	35
661	2016	SP1	5.0464	0.240069	18.4333	549.951	11495.2	43.1852	112.826	50.3882	153	30
672	2016	SP3	5.28372	0.265348	13.5533	504.197	21654.6	25.1433	117.696	49.4625	147	35
675	2016	AD	4.23554	0.25012	14.5533	448.907	12719.4	35.5952	109.127	46.7238	154
678	2016	SP2	7.20372	0.333881	14.4867	418.501	14465.3	48.5625	134.652	50.7739	156	24
682	2016	AD	4.24012	0.143527	15.4667	526.307	39079.4	12.6531	104.734	45.8771	153
684	2016	AD	4.31018	0.274408	19.16	553.51	14512.4	30.0347	109.474	49.1432	153	29
688	2016	SP3	5.4585	0.332593	13.6133	431.453	13184.8	40.1665	115.491	41.2036	157	27
689	2016	SP2	6.23451	0.375874	11.2	419.443	16449.9	37.5875	119.15	46.8657	138	52
694	2016	SP3	2.68579	0.286624	17.9533	614.746	8163.48	32.9786	104.729	44.0595	160	27
698	2016	SP3	3.96757	0.29553	15.9533	610.119	11113.6	35.5652	103.343	42.4488	157	34
699	2016	SP3	4.42443	0.273244	11.54	542.001	12498.4	34.6357	102.699	43.3117	156	27
705	2016	SP3	3.72959	0.337878	21.6533	757.919	10107.3	37.334	106.464	44.1682	160	30
707	2016	SP3	4.70861	0.339165	19.4467	719.333	10874.4	42.5711	111.974	41.3535	160	29
708	2016	SP3	5.31859	0.350974	20.2867	676.85	13778.7	38.9011	112.238	42.0882	157	26
710	2016	SP3	4.90966	0.358903	19.1933	571.158	10228.4	47.3177	108.102	42.3978	160	22
712	2016	SP3	4.30625	0.343377	26.4333	782.103	10874.4	39.2215	104.007	43.531	160	24
713	2016	SP2	6.67838	0.324994	16.2067	493.142	17391.6	38.0484	133.832	52.2248	147
714	2016	SP3	3.89996	0.324031	24.24	791.624	10714.2	36.2048	106.377	45.2275	160	27
715	2016	SP3	4.75899	0.270549	16.8867	542.455	12140.3	38.7917	101.989	42.704	160	22
2001	2016	SP6	12.5148	0.428046	22.2933	526.667	30721.9	41.9	109.388	53.6372	141	43
2002	2016	SP4	11.396	0.435661	13.0933	406.667	30715.5	37.5	82.6709	41.565	146	44
2004	2016	SP4	10.309	0.437316	13.8267	360	27643.2	38.1	80.0722	36.9541	156	25
2005	2016	AD	11.1868	0.380816	21.9733	426.667	27340.6	42.1	109.572	51.0307	145	43
2006	2016	AD	12.3045	0.455001	22.4733	666.667	28686.8	47.3	98.5234	46.9224	145	45
2007	2016	SP4	14.3545	0.454715	16.9267	513.333	37073.5	36.6	101.067	49.2485	149	37
2008	2016	SP4	11.525	0.399312	22.58	566.667	29729.2	41.07	84.9686	44.4661	155	37
2009	2016	SP4	10.2451	0.414806	21.2733	820	29552.7	33.4	84.2145	39.3519	153	28
2010	2016	SP4	12.3257	0.457123	13.8133	486.667	32804.2	38.4	77.9046	46.4977	152	31
2012	2016	SP4	11.5122	0.444691	17.7667	460	31169.1	37.5	92.1926	47.5009	149	35
2014	2016	SP6	11.771	0.484898	15.1067	380	28380.2	44.6	107.883	47.3822	139	50
2016	2016	AD	12.748	0.476942	17.0067	400	30216.5	45	87.1294	43.6969	141	51
2017	2016	SP4	13.0464	0.427499	19.62	560	31517.2	42.7	92.541	45.4513	147	42
2018	2016	SP4	12.7559	0.43642	28.1933	720	32815	39.3	92.9534	49.6131	160	20
2019	2016	SP4	12.6062	0.392761	18.6333	420	29882.2	43.8	98.7788	49.8184	151	35
2021	2016	SP6	11.2084	0.367256	18.2467	446.667	27484.2	41.3	107.211	51.1069	139	49
2022	2016	SP4	13.1372	0.443836	16.7667	460	29540.4	48	85.4895	51.8734	153	36
2023	2016	SP4	11.6654	0.385029	20.5867	573.333	28898	40.7	96.6724	46.5346	140	41
2025	2016	SP4	11.9467	0.418823	19.2333	613.333	30932.1	38.2	86.7621	47.2148	147	43
2026	2016	SP6	11.8078	0.419915	21.3267	446.667	25915.8	52.5	102.378	44.8021	145	35
2027	2016	SP6	10.9323	0.378039	25.0533	566.667	25519.2	45.6	105.857	49.1284	142	39
2028	2016	SP4	12.8103	0.436116	21.5867	560	31400.2	42	92.2654	47.6154	152	37
2029	2016	SP6	11.8687	0.435338	20.7667	673.333	32539.5	36.6	101.482	44.4073	141	45
2030	2016	SP4	12.1017	0.426946	23.16	600	29098.5	42.9	95.5987	48.8107	155	30
2031	2016	SP4	11.2361	0.437871	18.5333	400	27156.9	44.8	93.068	49.0962	145	32
2032	2016	SP4	12.4151	0.427027	18.9333	586.667	30127.4	38.8	91.767	42.7872	155	33
2033	2016	SP6	11.1134	0.423728	19.8667	473.333	29617.9	39.1	94.133	45.8536	138	47
2034	2016	SP4	11.1741	0.418781	22.1467	846.667	28818.8	38.5	103.151	47.4867	150	33
2037	2016	SP6	13.1201	0.457968	12.58	326.667	29406.9	45	109.428	43.6954	139	34
2038	2016	SP4	10.9916	0.356264	18.3733	546.667	31181.2	32	77.5232	34.4033	155	26
2039	2016	SP4	12.0217	0.425979	23.5333	633.333	28982.4	43.4	95.7633	47.5325	153	36
2040	2016	SP4	12.7952	0.459184	22.8267	733.333	30070.7	42.2	82.4394	41.4043	152	29
2042	2016	SP6	13.0555	0.443697	17.16	466.667	30601.3	43.7	104.867	50.5033	138	51
2046	2016	SP4	9.09893	0.464463	23.1067	633.333	24353.8	36.9	78.8603	24.4523	146	36
2047	2016	SP4	10.1524	0.397644	15.5333	460	29562.3	33.1	75.4274	43.0865	155	34
2048	2016	SP4	12.7692	0.392383	15.0067	486.667	33401.1	38.4	93.6873	41.0307	156	36
2052	2016	SP4	12.3195	0.415045	19.6733	666.667	33573	34.6	87.691	40.9348	155	29
2053	2016	SP6	5.7584	0.388871	20.1933	580	17510.9	35.1	106.843	44.5093	144	44
2054	2016	SP4	12.9674	0.470852	23.06	620	28149.8	46.4	97.6617	42.92	144	39
2055	2016	SP4	12.8259	0.436689	20.3733	746.667	34481.5	38	89.5473	48.2838	150	31
2056	2016	SP4	13.046	0.435258	20.6	586.667	31336.2	42.9	85.1435	43.9211	152	37
2060	2016	SP6	11.5351	0.492519	16.64	486.667	28903	40	76.2949	49.3384	139	44
2061	2016	SP4	12.0092	0.447779	26.72	873.333	31976.3	35	91.4006	46.636	147	33
2062	2016	SP4	12.6335	0.464435	20.34	573.333	32010.5	41.2	86.5101	41.421	153	23
2063	2016	AD	11.6232	0.404533	20.26	613.333	33004	34.47	90.852	50.4994	149	36
2064	2016	SP4	13.3746	0.443477	16.6267	573.333	30224.7	46.2	85.0939	47.0417	154	27
2065	2016	SP6	10.7969	0.427511	20.0533	486.667	28539.9	38.8	99.261	41.0356	143	37
2067	2016	SP6	9.55934	0.395129	13.92	406.667	26731.2	36	103.483	52.3133	143	39
2069	2016	SP4	9.88525	0.398547	21.2467	560	22998.1	46.2	96.6005	47.9512	147	31
2070	2016	SP4	13.0385	0.468585	21.64	526.667	32455.7	39.4	93.5283	49.2776	151	30
2073	2016	SP4	14.288	0.48666	23.3733	573.333	36543.3	38.5	83.9146	41.7031	149	34
2074	2016	SP4	7.78143	0.270642	16.14	693.333	23841.9	32.9	116.24	45.9414	156	29
2075	2016	SP6	10.9801	0.376609	18.5333	440	24737.2	46.9	103.437	52.5458	139	39
2076	2016	SP4	12.1922	0.424683	16.5467	413.333	28400.5	42.7	92.7063	48.1247	147	42
2077	2016	SP6	10.0451	0.393503	15.98	353.333	23302.1	51.3	100.327	45.5476	144	45
2079	2016	SP4	10.072	0.405313	14.94	586.667	29490.1	29.7	86.1934	42.665	153	29
2085	2016	SP4	13.1777	0.448397	25.0267	666.667	31796.2	43.6	93.9485	48.5899	155	35
2086	2016	SP6	12.5008	0.413368	13.62	486.667	29846.8	43.2	101.977	45.3134	144	36
2089	2016	SP6	13.4568	0.412876	20.1	526.667	28901.5	50.5	105.857	56.6107	137	48
2090	2016	SP4	11.5705	0.42548	19.8733	653.333	31452.1	34.8	88.7691	43.6251	157	27
2091	2016	SP6	12.5505	0.475191	19.08	533.333	29722.2	43.3	99.9739	42.7527	138	52
2093	2016	SP4	12.1126	0.457839	16.2067	380	29333.7	41.6	92.3134	45.8529	157	32
2094	2016	SP4	12.5648	0.444998	19.9067	620	32965.8	37.6	81.4905	44.8755	146	35
2097	2016	SP4	11.3447	0.470554	12.56	406.667	29515.3	40.3	83.1919	42.559	152	36
2101	2016	SP6	11.3345	0.410775	19.68	633.333	32455.7	34.3	89.0425	51.1004	138	43
2102	2016	SP6	8.8171	0.438091	15.2667	366.667	23590.2	41.8	90.4439	46.1295	140	41
2103	2016	SP4	11.4642	0.476041	16.3333	406.667	27078.8	46.6	84.1417	48.9868	150	40
2104	2016	SP4	12.9129	0.449219	24.6267	633.333	30262	43.8	85.8455	48.334	156	25
2105	2016	SP4	11.7096	0.425812	24.5333	640	29993.9	37.5	78.4625	40.2683	154	36
2106	2016	SP6	11.232	0.353816	18.7067	453.333	27946.4	42.2	103.363	51.8721	140	45
2107	2016	SP6	11.0078	0.39876	23.6133	580	25578	48.2	103.418	49.7091	143	34
2108	2016	SP4	11.7296	0.399047	16.5067	473.333	30592.1	39	100.267	46.5313	145	32
2109	2016	SP4	12.0338	0.4446	20.6467	626.667	29271.3	42.6	107.134	47.0058	153	31
2110	2016	SP4	11.4231	0.449007	13.5133	366.667	27955.3	43.4	78.5353	41.4301	155	31
2111	2016	SP4	12.5159	0.4571	18.7667	560	32749	38.9	82.0142	44.2222	152	38
2112	2016	SP4	12.5404	0.415977	25.1	640	30128.1	41.9	97.6617	51.7866	155	34
2113	2016	SP6	11.0065	0.390276	19.26	513.333	29167.9	38.7	104.633	45.6444	138	51
2114	2016	SP6	11.5594	0.380197	22.58	613.333	29492.6	39.1	96.8774	47.3055	144	32
2115	2016	SP4	12.2023	0.432024	26.5533	926.667	36952	30.12	84.2726	38.1021	151	41
2116	2016	SP4	10.6537	0.411415	13.3067	400	26102.4	45.8	83.4783	37.2258	155	37
2121	2016	SP6	11.8845	0.444133	18.1133	413.333	29708.6	41.3	92.5848	47.2088	139	54
2122	2016	SP6	11.5662	0.405294	24.5667	633.333	31302.1	35.7	97.9033	48.2029	139	45
2123	2016	SP6	9.08584	0.35751	15.0133	400	27392.6	32.7	118.258	50.7657	143	41
2124	2016	SP6	10.3178	0.404576	20.72	546.667	24238.3	50.7	100.211	49.0322	143	28
2127	2016	SP4	11.7325	0.874755	4.18667	333.333	28950.2	45.7	86.0771	48.3533	146	36
2128	2016	SP4	13.3228	0.420515	28.8467	740	39642.3	31.4	85.7871	48.0009	151	32
2130	2016	AD	10.8329	0.391665	11	346.667	25113.3	46.3	108.023	55.8465	138	52
2131	2016	AD	10.1541	0.366208	17.6733	566.667	24903.9	47.1	126.829	55.2752	137	45
2132	2016	SP6	11.3369	0.464499	22.4533	513.333	27161.3	42.1	93.8717	51.3064	137	48
2133	2016	SP5	9.14203	0.419317	12.9867	333.333	21794.8	46.5	103.857	44.0765	147	39
2135	2016	AD	11.5455	0.277524	17.4867	593.333	51548.5	19.15	91.4006	49.103	145	42
2137	2016	SP6	11.3913	0.395624	17.8867	400	26392.1	43.7	98.889	53.8968	141	48
2139	2016	SP4	11.916	0.711592	9.8	600	29925.2	42.7	93.3985	47.191	160	18
2140	2016	SP4	14.0335	0.487563	18.4667	406.667	34739.8	40.8	91.3421	48.0392	150	27
2141	2016	SP4	11.5924	0.442044	16.8	480	28314.6	45.4	87.5038	52.9874	142	42
2144	2016	SP6	12.9988	0.423873	18.9667	386.667	30442.1	45.5	104.434	51.8122	140	45
2145	2016	SP4	13.0496	0.435987	24.6667	733.333	30825.3	42.6	85.7445	43.5227	158	18
2146	2016	SP4	10.5779	0.389116	25.0667	820	32676.7	32	90.1607	49.8234	155	29
2149	2016	SP4	12.5937	0.415591	19.7933	613.333	32043.6	38.8	93.1042	47.1894	155	27
2150	2016	SP4	12.4206	0.444978	20.6933	480	28436.1	46.8	81.8291	44.2704	155	25
2151	2016	SP6	9.62405	0.436791	17.8	400	23518.7	43.2	104.714	45.4734	139	37
2152	2016	SP4	11.6457	0.434056	14.3533	453.333	30601.1	37.59	90.5204	47.7346	150	31
2153	2016	SP4	11.092	0.400471	16.3133	433.333	26904	41.7	90.8484	44.4214	155	33
2156	2016	SP4	11.5606	0.438309	17.3867	433.333	24992.4	48.1	92.0199	43.0365	146	39
2159	2016	SP4	11.7715	0.376944	21.4667	593.333	30312.7	41.4	102.998	48.6089	142	39
2160	2016	SP6	8.67871	0.363003	15.2533	400	26211.6	31.6	111.286	39.416	145	44
2162	2016	SP4	12.9606	0.467931	25.38	606.667	30125	45.8	93.2631	41.3447	152	38
2163	2016	SP4	13.3723	0.415527	25.8	646.667	30164.2	45.2	96.3151	52.0824	153	37
2164	2016	SP4	13.6954	0.487582	23.1333	613.333	31601	45.1	91.6558	46.293	152	29
2165	2016	SP4	13.6456	0.484654	18.38	413.333	28271.9	49.5	84.9057	43.953	146	48
2167	2016	SP4	13.2102	0.43025	22.4	720	35283.3	37.7	95.9868	42.4841	154	39
2168	2016	SP4	12.3039	0.448629	17.3533	706.667	33698.5	35.5	88.8252	42.7387	161	29
2169	2016	SP4	13.2015	0.459059	20.9133	613.333	30467.9	44.3	89.4786	45.9751	146	40
2170	2016	SP4	12.2844	0.410077	20.0533	520	30122.1	44.4	96.0499	50.9108	155	30
2171	2016	SP4	12.7815	0.462722	19.2	473.333	32375.1	40	88.87	43.6387	151	39
2174	2016	SP4	10.2613	0.396417	15.7667	413.333	24759.9	43	82.1679	46.8685	156	29
2175	2016	SP4	13.5117	0.444784	25.7933	760	31448.7	43.9	88.6819	49.9971	149	42
2177	2016	SP4	10.3914	0.383471	11.5733	346.667	28334.6	34	93.3153	44.5728	155	30
2178	2016	SP6	12.5272	0.425307	21.7	366.667	26683.5	49.9	114.434	48.4965	138	54
2179	2016	SP4	11.2811	0.401071	12.52	426.667	29642.3	38.4	90.9927	50.4554	150	38
2180	2016	SP4	11.4315	0.44772	17.6533	526.667	31259.8	37.3	93.8787	38.53	160	30
2181	2016	SP6	11.6863	0.375946	14.5067	246.667	26435.2	47.6	100.353	52.4647	140	41
2182	2016	SP4	12.2031	0.414855	18.86	613.333	32467.6	35.2	85.2076	49.2513	155	33
2183	2016	SP6	13.3274	0.421787	28.1467	640	32759	41.7	102.804	47.6971	144	45
2184	2016	SP4	11.5824	0.44069	11.3133	386.667	30459.2	40.7	90.4122	38.8925	150	38
2185	2016	AD	11.0548	0.420537	19.82	566.667	29407.1	38.4	85.5011	47.6207	147	42
2186	2016	AD	12.0348	0.41785	14.1733	386.667	28687.9	44.7	90.5204	54.3642	141	39
2187	2016	SP6	10.488	0.818752	5.19333	280	26518.5	43.5	102.576	45.5072	140	43
2188	2016	SP6	11.5451	0.415991	19.3	566.667	31508.3	37.4	101.172	48.0163	139	52
2189	2016	SP4	11.6065	0.435859	19.42	506.667	27524	45	96.6485	46.4602	154
2190	2016	SP6	11.1173	0.378173	15.3133	540	24733.9	52.3	92.8894	50.9513	137	53
2191	2016	SP4	12.6496	0.437003	20.5133	380	28056.9	49.7	88.87	51.2509	143	46

## Sheet: 2017
Genotype	year	Subpopulation	Yield	HI	Biomass	NSm2	NGm2	TKW	PH	GA	GS65	GFD	LAI_A	NDVI_A	RDVI_A	MSAVI_A	MTVI2_A	TCARI/OSAVI_A	GNDVI_A	LAI_PA	NDVI_PA	RDVI_PA	MSAVI_PA	MTVI2_PA	TCARI/OSAVI_PA	GNDVI_PA
3	2017	SP2	4.74288	0.259937	16.2013	526.889	11946.8	38.3862	141.667	28.7581	152	31	5.48496	0.984919	0.615419	0.75036	0.871792	0.0313315	0.919009	0.997351	0.511464	0.333984	0.335111	0.260503	0.0765666	0.569556
10	2017	SP2	5.85378	0.276649	13.196	436.474	11873.8	47.0088	148.667	30.8652	164	25	5.62857	0.98189	0.644463	0.809535	0.891046	0.0867618	0.906222	1.76868	0.731081	0.487475	0.520215	0.505819	0.0641151	0.656007
11	2017	SP2	5.99082	0.269788	15.3627	445.011	13109	43.8409	142	30.1793	149	37	5.73842	0.996175	0.616471	0.757626	0.905774	0.0433405	0.932161	1.48166	0.741837	0.538258	0.585296	0.566498	0.076364	0.675619
12	2017	SP2	4.24497	0.295181	17.806	529.735	9941.39	42.3487	114.333	27.2401	164	25	5.35389	0.948723	0.610225	0.734336	0.854218	0.0626557	0.912545	1.52291	0.722003	0.480839	0.509762	0.493103	0.0754208	0.645723
17	2017	SP2	5.07957	0.298072	15.522	509.71	12635.7	40.1277	128.333	25.6999	165	26	5.34652	0.961026	0.618175	0.74642	0.85323	0.0846062	0.906527	1.4997	0.714904	0.489458	0.522814	0.492107	0.0623523	0.665528
27	2017	SP2	4.64692	0.233615	13.3553	471.565	14167.4	33.8526	134	25.4672	167	30	5.44544	0.990119	0.622317	0.765281	0.866494	-0.0114974	0.907163	1.72252	0.72612	0.508166	0.549187	0.521285	0.0602965	0.665427
35	2017	SP2	5.73405	0.297113	14.7307	557.286	13883.9	40.4825	140	28.5266	164	26	5.5024	0.969192	0.6358	0.786181	0.87413	0.084752	0.899314	2.07321	0.716547	0.482378	0.513345	0.491468	0.06207	0.652364
55	2017	SP2	5.6738	0.288251	16.2567	519.496	14474	37.9949	134.333	26.5342	165	25	5.58491	0.988108	0.614495	0.747983	0.885193	-0.043676	0.935334	1.6274	0.753819	0.503214	0.537281	0.525318	0.0725209	0.668724
56	2017	SP2	4.80694	0.235752	16.26	493.587	13933.2	35.204	135.667	28.3818	167	26	5.55959	0.994169	0.629405	0.783766	0.881798	-0.0750743	0.908717	0.934158	0.655381	0.463041	0.48658	0.43105	0.0630874	0.642969
61	2017	AD	5.39831	0.261018	16.3667	525.065	12914.6	40.8154	122.333	26.0158	155	30	5.22353	0.960389	0.598831	0.70806	0.836741	0.0485064	0.910512	1.85175	0.676887	0.451775	0.472479	0.437332	0.0669159	0.639509
62	2017	SP3	5.69045	0.314789	19.772	625.177	15094	38.7752	111.333	29.7775	154	31	5.44217	0.978673	0.614308	0.746541	0.866055	0.0464703	0.917956	1.86752	0.687599	0.470548	0.496687	0.459229	0.0732914	0.64914
64	2017	AD	7.42685	0.374359	22.23	635.452	16040.7	44.5844	118.333	26.3185	147	36	5.31398	0.9666	0.605157	0.724097	0.848868	0.0553683	0.910471	1.53488	0.679245	0.451691	0.473506	0.443629	0.0838625	0.630923
65	2017	SP1	6.50103	0.323118	22.8853	612.847	13861.5	45.0357	134.333	26.3863	152	31	5.49298	0.98484	0.614121	0.74705	0.872867	-0.0053813	0.917327	1.46302	0.688472	0.476953	0.505445	0.474327	0.0825008	0.639658
68	2017	SP3	5.92137	0.305791	14.9427	560.435	15340.3	37.6359	134.333	25.8497	155	30	5.47929	0.973863	0.617364	0.753611	0.871031	0.031791	0.920828	2.15504	0.67922	0.449189	0.468037	0.443414	0.0794004	0.619898
121	2017	SP3	4.90496	0.256367	9.03133	515.428	12941.8	37.2472	148	22.8937	150	32	5.28924	0.965763	0.601139	0.715442	0.845551	0.0589773	0.904719	1.4023	0.673357	0.466082	0.492167	0.465884	0.0866236	0.621082
123	2017	SP3	5.74222	0.329994	14.5073	503.862	14074.1	39.7515	131	22.5224	159	28	5.5806	0.994181	0.608522	0.735221	0.884614	-0.0652683	0.922333	1.61213	0.719478	0.476548	0.503791	0.491272	0.0803158	0.63883
124	2017	SP1	5.88698	0.24282	15.622	520.962	12188.4	46.3158	141.333	31.8811	155	30	5.33751	0.94782	0.623046	0.756493	0.852022	0.0914342	0.896909	1.34455	0.649544	0.436276	0.453304	0.418857	0.0689796	0.608341
129	2017	SP3	5.89955	0.332495	12.72	519.271	16571.8	35.2868	126.333	21.0482	151	33	5.38895	0.975543	0.613354	0.744278	0.85892	0.0542348	0.91881	1.50517	0.668145	0.436318	0.454225	0.419098	0.0788903	0.628668
136	2017	SP2	5.21682	0.350014	12.2833	457.807	11749.6	42.6038	106	21.8779	148	29	5.07502	0.922048	0.593541	0.698691	0.816829	0.0784787	0.895942	1.28421	0.565471	0.380448	0.390378	0.336501	0.0662607	0.58409
138	2017	SP2	-	-	-	-	-	-	-	-	148	30	-	-	-	-	-	-	-	-	-	-	-	-	-	-
139	2017	SP1	5.12639	0.24155	16.1927	498.747	9745.99	51.2239	140	29.8499	156	30	5.26145	0.944095	0.619958	0.744505	0.841825	0.0950807	0.895769	2.07519	0.669463	0.456322	0.477935	0.450644	0.0774346	0.61726
142	2017	SP1	4.34068	0.261182	15.8893	492.034	9024.28	46.6698	137.333	30.1341	159	32	5.31274	0.91968	0.627075	0.747622	0.848701	0.140102	0.880261	1.8472	0.711972	0.49703	0.532745	0.510933	0.0718506	0.644977
143	2017	SP1	6.00428	0.300032	18.4847	561.901	11773.1	48.7074	138	30.3813	157	29	5.58426	0.986024	0.623077	0.768568	0.885106	-0.0304395	0.912701	1.48467	0.701664	0.48907	0.519972	0.497738	0.0735513	0.638043
147	2017	SP3	8.32355	0.369193	20.58	611.692	20153.9	40.2773	120.333	24.326	162	26	5.40492	0.973618	0.614725	0.749475	0.861061	0.0341961	0.929631	1.02086	0.752683	0.502263	0.544129	0.533491	0.0754353	0.668242
151	2017	SP2	4.35014	0.227631	12.8453	478.277	13987.6	31.4725	125.333	25.1239	166	27	5.13499	0.959278	0.591441	0.691047	0.82487	0.0499623	0.919607	1.20514	0.746424	0.490202	0.522287	0.516647	0.0703545	0.654666
160	2017	SP1	5.00306	0.265343	22.8007	564.904	11997.8	40.5606	137	27.8229	159	31	5.67205	0.989866	0.632806	0.792606	0.896875	0.0717522	0.912147	1.62817	0.699142	0.442676	0.458325	0.438509	0.0808754	0.633551
169	2017	SP1	5.41432	0.280072	9.99267	436.604	11327	46.1771	141.333	27.8259	163	26	5.38751	0.97825	0.614402	0.745566	0.858726	0.0531712	0.913268	1.92459	0.709967	0.456313	0.47827	0.453406	0.0437983	0.64936
191	2017	SP2	5.0032	0.269419	20.538	685.952	22638.9	23.281	142.333	16.7689	167	22	4.91825	0.9257	0.578078	0.664912	0.79581	0.0484348	0.917952	1.8569	0.725443	0.494966	0.530565	0.502088	0.0673674	0.672091
194	2017	SP3	5.45526	0.345364	15.9967	611.928	12988.7	40.4751	122.667	23.1791	149	35	5.60301	0.997338	0.596104	0.703751	0.887619	-0.825257	0.914714	1.75708	0.628943	0.406462	0.416325	0.385525	0.0911447	0.588143
195	2017	SP3	3.85987	0.233421	10.8673	435.102	10293	37.8728	131.333	27.0604	154	32	5.49603	0.982341	0.622535	0.765163	0.873277	0.0476415	0.917039	0.933502	0.61555	0.397943	0.406457	0.359462	0.0769694	0.603332
199	2017	AD	4.29227	0.265862	19.712	630.337	11600.7	36.9584	136.667	23.5367	162	26	5.73972	0.997063	0.608621	0.738257	0.905949	-0.098144	0.92428	1.94067	0.687589	0.466505	0.491717	0.460489	0.0724051	0.641333
200	2017	SP3	4.25508	0.325436	16.2633	599.916	9988.45	41.8327	108.667	21.1522	148	37	5.05437	0.937441	0.585844	0.678333	0.81406	0.0619925	0.905713	1.77856	0.651911	0.467137	0.488624	0.440725	0.0513852	0.640726
201	2017	SP1	5.70514	0.256595	12.0553	506.786	14191.9	39.2327	135.667	30.6916	158	27	5.50889	0.980747	0.625282	0.771554	0.875	0.0279145	0.918271	1.6329	0.691645	0.481641	0.510559	0.491479	0.0932262	0.628337
207	2017	SP3	6.60321	0.329586	16.4247	539.741	17846.5	36.1883	122.333	27.1694	151	37	5.33749	0.982171	0.595041	0.700257	0.85202	-0.00396531	0.921619	1.9557	0.705897	0.498062	0.531988	0.513698	0.0684809	0.639017
213	2017	SP2	5.57701	0.268853	13.296	464.344	11546.6	47.1318	154.667	28.6006	165	28	5.45352	0.975715	0.618346	0.754792	0.867576	0.0617919	0.916494	1.54659	0.724366	0.47739	0.506286	0.474557	0.0553425	0.675336
214	2017	SP2	5.94454	0.285313	17.3307	487.738	12256.8	45.4548	154.667	26.7258	168	27	5.53929	0.975096	0.629927	0.779315	0.879076	0.0516443	0.911387	1.85367	0.765769	0.530872	0.580116	0.576301	0.0633123	0.67178
216	2017	SP2	4.75916	0.248811	12.8907	494.644	16757.6	28.9944	152	22.7566	166	23	5.37134	0.981417	0.602644	0.71911	0.856558	0.0160208	0.922165	1.67489	0.767864	0.507726	0.54986	0.557218	0.0909762	0.65342				Yield	HI	Biomass	NSm2	NGm2	TKW	PH	GA	GS65	GFD
225	2017	SP1	5.62457	0.331102	13.5427	504.595	14167.7	39.619	134.333	25.8607	162	31	5.38186	0.968729	0.609885	0.736103	0.857968	0.0280199	0.931648	1.54247	0.760536	0.543435	0.590421	0.585551	0.0806151	0.66765			Min	2.96	0.12	6.45	253	7438	23.28	70.19	16.24	132	22
226	2017	SP2	4.97469	0.271213	14.928	557.231	13230.6	37.038	131.333	29.6856	164	27	5.56169	0.982242	0.632303	0.786282	0.88208	0.0595517	0.906418	1.95295	0.717058	0.515777	0.553156	0.524619	0.0629175	0.664294			Max	11.82	0.52	24.516	820	33852	58.8	163.66	35.7	168	53
227	2017	AD	6.12279	0.277484	16.5007	542.665	14509	41.9501	142.667	27.9483	164	29	5.74183	0.995031	0.619506	0.762453	0.906232	-0.0748293	0.930043	1.09866	0.779013	0.544722	0.594794	0.602356	0.0842054	0.670928			Mean	7.38	0.36	16.06	509	17876	41.29	108.4	26.589	154.5	32.38
228	2017	AD	6.47405	0.298638	17.3767	542.61	14104.7	44.0992	136	29.0372	154	32	5.33446	0.976879	0.601826	0.716434	0.851613	0.0312849	0.925464	1.89761	0.715739	0.485765	0.516314	0.497197	0.064841	0.647522			SD	2.39	0.08	3.23	99	5817	5.45	24.27	2.84	6.29	3.95
230	2017	SP2	6.51662	0.350368	13.2147	513.648	14481.4	43.3115	129	25.3994	159	30	5.28779	0.971176	0.606373	0.726609	0.845357	0.0161628	0.928666	2.17431	0.711982	0.449059	0.465269	0.444418	0.0733628	0.644205			CV (%)	32.3848	22.2222	20.1121	19.4499	32.5408	13.1993	22.3893	10.6811	4.0712	12.1989
235	2017	SP2	5.64779	0.319197	16.3327	534.117	11409.7	47.1955	120.333	27.0832	162	28	5.50112	0.973743	0.627285	0.772046	0.873959	0.043189	0.916473	1.31834	0.765918	0.504601	0.540791	0.529954	0.0792456	0.675594
240	2017	AD	5.98818	0.297961	13.3753	503.731	15926	35.9793	146	26.0043	158	31	5.41381	0.971887	0.613291	0.744424	0.862253	0.0553969	0.913266	1.19412	0.711274	0.446239	0.462717	0.443299	0.0547015	0.641532
247	2017	SP2	3.229	0.289167	11.1147	520.962	9173.31	36.665	122	25.4245	154	36	5.33671	0.961758	0.608788	0.729947	0.851915	0.0693035	0.906245	1.67819	0.657775	0.465515	0.48952	0.434068	0.0498773	0.653339
248	2017	SP2	6.77859	0.402651	12.8233	474.174	15370.9	42.6253	94.3333	18.8105	154	32	4.99973	0.907831	0.586467	0.682212	0.806734	0.0762864	0.895994	1.53404	0.654943	0.410402	0.417192	0.383968	0.0709978	0.619278
264	2017	SP2	5.51481	0.266165	19.384	574.832	15318.9	36.4062	140.667	24.9656	166	27	5.45805	0.975756	0.619259	0.756627	0.868184	0.0687152	0.912667	2.00891	0.665019	0.414632	0.424228	0.389077	0.0517848	0.628803
270	2017	SP1	5.38446	0.289358	16.1807	573.677	14320.4	37.7233	115.667	27.2373	162	27	5.34845	0.962983	0.620611	0.751069	0.85349	0.0771096	0.903007	1.32005	0.711379	0.492638	0.525549	0.499164	0.0579527	0.6536
274	2017	AD	5.53123	0.252881	15.736	537.041	13556.9	40.7671	121.667	25.4503	153	33	5.30353	0.987734	0.602366	0.715534	0.847466	0.00800726	0.920346	1.91138	0.554498	0.346838	0.346299	0.278725	0.0763292	0.580892
277	2017	SP1	5.27379	0.314845	13.9307	485.871	10484.7	48.4019	148.333	27.0321	153	31	5.33573	0.966421	0.604025	0.720508	0.851783	0.0424355	0.91192	1.8338	0.68748	0.466275	0.491919	0.458686	0.0631882	0.64332
288	2017	AD	5.66519	0.281036	16.4273	601.783	14234.2	38.6299	122	28.4108	162	24	5.67441	0.989704	0.629864	0.786377	0.897192	-0.00813171	0.914688	1.66737	0.679075	0.461282	0.484879	0.445641	0.0675339	0.644398
294	2017	SP2	4.13033	0.2326	16.81	559.291	9695.61	42.0366	118	27.5107	161	27	5.47926	0.956522	0.644295	0.788645	0.871028	0.124705	0.895293	1.24037	0.675368	0.456318	0.479454	0.450343	0.0774718	0.626092
297	2017	SP2	3.48072	0.168128	11.7053	430.756	10579.7	33.4698	147.667	27.0712	164	24	5.51501	0.979676	0.626699	0.774481	0.875821	0.0616701	0.912628	2.29442	0.723313	0.505303	0.544045	0.515378	0.0685361	0.671039
303	2017	SP2	4.43268	0.251266	14.086	501.726	12664.8	36.5271	137	27.4921	167	24	5.53564	0.979875	0.627023	0.773096	0.878587	0.0306582	0.908498	1.71267	0.736699	0.518617	0.561163	0.541604	0.0679633	0.667992
304	2017	SP2	4.76515	0.275251	18.032	537.45	13812	34.5825	138.333	25.4503	167	26	5.62127	0.990232	0.618676	0.759685	0.890067	0.026335	0.916916	1.38671	0.760407	0.526782	0.568776	0.55966	0.0748714	0.674129
322	2017	SP1	4.90777	0.280457	11.7927	453.705	10015.9	45.9938	138.333	28.0076	151	31	5.44415	0.971056	0.615946	0.749057	0.866321	0.0352898	0.916549	1.78174	0.582759	0.375254	0.381193	0.326949	0.0977008	0.590799
323	2017	SP3	4.44558	0.227981	12.542	540.372	-	39.3311	133.667	25.0724	154	31	5.34725	0.969953	0.609238	0.73364	0.853329	0.0551235	0.917233	1.44966	0.590343	0.395137	0.405493	0.363354	0.0947996	0.577104
324	2017	SP3	4.79028	0.311157	18.6787	613.48	11405.4	40.9631	117.333	22.3037	159	28	5.11895	0.973936	0.588189	0.682561	0.822719	0.0117509	0.930634	1.86015	0.651066	0.445779	0.467083	0.432802	0.0741159	0.613562
327	2017	SP3	4.36312	0.23756	18.4627	562.346	14212.1	31.8033	117	22.6442	154	29	5.25376	0.950542	0.598698	0.709332	0.840794	0.071227	0.907839	0.895483	0.656618	0.460619	0.484018	0.453146	0.082067	0.61358
332	2017	SP2	8.47537	0.411325	18.472	592.602	21294.9	39.3431	121.667	27.7191	153	34	5.34069	0.954537	0.616642	0.745612	0.852449	0.0779663	0.903999	1.09029	0.729634	0.466627	0.491657	0.476935	0.0818771	0.64691
333	2017	SP3	5.0502	0.374226	9.47733	462.792	11967.3	40.7941	114.667	22.8045	148	34	5.19796	0.966697	0.590154	0.691105	0.833313	0.0261129	0.917093	1.00588	0.622912	0.413976	0.427192	0.379255	0.0778269	0.618685
341	2017	SP3	3.93079	0.311644	16.7007	601.783	13554.5	29.4953	134	19.048	156	29	5.55687	0.986083	0.613454	0.744824	0.881433	-0.0900999	0.914751	1.81521	0.580839	0.366196	0.3693	0.326107	0.0878041	0.572438
344	2017	SP3	3.45554	0.219879	15.172	603.285	11219.3	31.8959	138	21.7295	153	29	5.37842	0.962397	0.620592	0.75518	0.857507	0.0559659	0.912539	1.88073	0.544464	0.38666	0.399611	0.338744	0.056579	0.580624
346	2017	SP3	3.87319	0.287783	20.6753	651.086	12575.3	32.0833	123	24.1108	152	31	5.42151	0.982358	0.609616	0.737837	0.863284	-0.0285129	0.91496	2.21154	0.575081	0.368829	0.373876	0.319058	0.0777548	0.582835
348	2017	SP3	3.55663	0.125799	9.49133	380.678	10339.1	34.4077	125.667	26.3307	148	35	5.46919	0.96896	0.629622	0.77485	0.869678	0.0872225	0.904342	1.47235	0.649411	0.443487	0.463335	0.42877	0.0827265	0.61302
350	2017	SP1	4.5048	0.291391	20.282	580.68	10146	42.9106	129.667	28.6157	153	30	5.48795	0.980867	0.620434	0.76079	0.872193	0.0660973	0.90856	1.4542	0.704737	0.519114	0.555051	0.521626	0.0673774	0.660638
354	2017	SP1	5.15848	0.284871	15.5907	588.534	13755.9	38.7485	117	27.0334	150	33	5.27829	0.96983	0.59925	0.712041	0.844083	0.0589422	0.916403	1.83266	0.625382	0.417474	0.430926	0.376576	0.0708711	0.625851
355	2017	AD	4.10728	0.210804	11.8973	452.014	12637.8	33.2634	127.333	24.9643	152	30	5.3527	0.988585	0.601671	0.716	0.854059	0.00692728	0.913241	1.71177	0.530937	0.379243	0.389398	0.303664	0.048046	0.593846
359	2017	AD	5.37687	0.274259	13.1773	497.568	12621.8	41.6906	131.667	25.7628	152	31	5.48867	0.982198	0.616978	0.752482	0.87229	0.000793138	0.920376	2.36164	0.645113	0.470406	0.496488	0.454879	0.0759301	0.625998
360	2017	SP1	4.64877	0.284055	21.93	604.707	10423.3	43.3593	137.667	27.3694	153	32	5.42869	0.972669	0.62749	0.769967	0.864248	0.0618175	0.91595	1.81916	0.602816	0.431066	0.44996	0.387224	0.0581766	0.625769
361	2017	SP2	6.48978	0.328143	17.6813	519.216	13436.4	46.7856	132.333	27.5962	155	32	5.49162	0.98168	0.617973	0.754064	0.872685	0.0445083	0.913225	1.81129	0.749779	0.522744	0.561356	0.542636	0.0739594	0.680791
367	2017	SP1	4.46564	0.25305	16.6687	589.398	10103.3	42.7619	122.333	32.6781	162	30	5.67937	0.985047	0.642909	0.811842	0.897858	0.0763099	0.91083	1.132	0.670369	0.504955	0.53142	0.487308	0.0613271	0.65172
368	2017	SP2	5.77746	0.320012	19.3847	591.222	12532.5	44.5543	133.667	29.3249	159	27	5.29849	0.958778	0.610104	0.73401	0.84679	0.0547664	0.912008	1.57081	0.714974	0.469336	0.496188	0.467814	0.0695576	0.661563
369	2017	AD	5.51669	0.299407	19.7947	571.907	12950	41.4774	131.667	29.8487	162	27	5.42313	0.96567	0.626415	0.766081	0.863502	0.0795603	0.907534	2.01265	0.679614	0.442439	0.460073	0.433866	0.0743498	0.625461
370	2017	SP2	7.17065	0.38414	10.366	433.68	17404.5	41.2889	105.667	27.3796	151	35	5.31552	0.978321	0.603383	0.721191	0.849074	0.0483429	0.922318	0.863314	0.687456	0.451528	0.473238	0.437114	0.077816	0.648102
371	2017	SP3	6.04975	0.233674	11.6173	563.08	23002.9	27.1159	127.333	25.644	163	27	5.57349	0.99059	0.618919	0.757837	0.883662	-0.0523266	0.916921	1.32191	0.737305	0.497556	0.534401	0.529996	0.0735552	0.645505
374	2017	SP1	4.55027	0.186699	13.7333	522.196	11044.3	40.6013	129	31.31	164	25	5.56598	0.98502	0.619401	0.76023	0.882654	0.0303852	0.916475	1.21406	0.668826	0.430257	0.445876	0.419573	0.0795301	0.613984
375	2017	SP2	5.31284	0.273835	24.46	650.862	13282.1	38.6951	142	28.1486	166	26	5.44056	0.984012	0.620373	0.760743	0.86584	0.0383854	0.922095	1.41477	0.723258	0.50032	0.538659	0.52272	0.0648046	0.651338
379	2017	AD	4.57996	0.280561	14.5447	522.196	11865.2	38.197	138.667	30.3539	164	30	5.50437	0.97839	0.630392	0.778685	0.874394	0.0639565	0.90948	1.99937	0.578935	0.412869	0.429371	0.369923	0.0779032	0.601215
387	2017	SP2	6.64199	0.426647	15.8867	515.192	13895.4	45.859	118.667	22.3705	150	32	5.22054	0.962135	0.59817	0.706855	0.83634	0.040027	0.916797	1.34106	0.664513	0.431629	0.446393	0.411391	0.0626456	0.627453
391	2017	SP2	6.00119	0.309036	15.996	530.18	13455.6	43.0999	125	23.3777	162	29	5.23509	0.972828	0.599023	0.709709	0.83829	0.0479362	0.921364	1.09396	0.733267	0.477334	0.50653	0.482284	0.0716357	0.671233
393	2017	SP1	4.66485	0.181628	14.37	501.671	11433.5	40.4736	116.333	30.091	161	29	5.64208	0.993118	0.632984	0.787579	0.892858	-0.0749503	0.897442	0.874413	0.642528	0.403058	0.411354	0.369249	0.0818599	0.61291
399	2017	SP3	5.17171	0.286563	11.2273	463.711	13126.2	39.6867	136	24.9795	154	34	5.19084	0.976529	0.587301	0.682938	0.832357	0.0398393	0.924462	1.2729	0.668257	0.48267	0.510045	0.472896	0.0640464	0.633651
401	2017	SP3	4.61577	0.319931	16.664	598.45	10835.1	42.0982	128	24.1197	150	33	5.3375	0.95509	0.613419	0.739153	0.852021	0.0663161	0.911464	1.61411	0.616844	0.410514	0.42292	0.384201	0.0795108	0.592125
405	2017	AD	4.47734	0.292427	19.0247	610.556	10660.3	40.8023	127	27.8129	151	31	5.43253	0.980013	0.610681	0.739106	0.864763	0.0564026	0.916726	1.31377	0.64481	0.448366	0.468725	0.434178	0.0825822	0.608963
410	2017	SP1	4.59852	0.245351	13.6947	548.738	11583.2	38.294	132.667	24.9381	152	31	5.77018	0.996044	0.618529	0.759788	0.910032	-0.503077	0.911873	2.44895	0.69208	0.482982	0.512482	0.491221	0.0743314	0.628885
419	2017	SP3	4.71191	0.314519	24.0007	699.34	10612.4	43.019	123.667	23.133	164	27	5.38798	0.983723	0.600507	0.715293	0.858789	0.0164199	0.935165	1.60464	0.648676	0.44858	0.469447	0.425599	0.073174	0.626535
420	2017	SP2	5.04528	0.243517	17.7893	559.291	10030.4	48.2908	146	28.6455	163	25	5.51847	0.971333	0.62928	0.775156	0.876285	0.110669	0.899061	1.53493	0.728352	0.538084	0.582881	0.5655	0.0687267	0.661858
421	2017	SP3	3.72182	0.288446	21.268	635.086	8179.82	43.4255	122.333	25.3786	154	32	5.28118	0.972575	0.599732	0.710789	0.84447	0.0130243	0.915102	2.19063	0.572668	0.379532	0.387277	0.315566	0.0686742	0.617067
426	2017	AD	4.6663	0.310808	21.2993	516.292	9523.06	46.628	139	23.0785	132	53	5.60829	0.992239	0.614031	0.747108	0.888327	-0.143077	0.909941	1.72647	0.653682	0.447416	0.467674	0.4247	0.0556999	0.631861
428	2017	SP3	5.13547	0.382025	6.45333	405.451	14265.2	36.3346	84	16.2384	148	33	5.2325	0.901948	0.608311	0.725315	0.837943	0.0970048	0.894194	1.54166	0.574346	0.355931	0.357134	0.298117	0.0556682	0.602026
429	2017	SP3	5.38712	0.371522	11.4053	482.947	13638.3	38.3194	124.333	17.0375	152	31	5.11828	0.952961	0.592815	0.694434	0.822629	0.0814529	0.909088	1.32066	0.672699	0.457625	0.481284	0.454589	0.0734081	0.618715
432	2017	SP1	4.78094	0.270959	17.3753	601.095	10990.7	41.754	141	28.5531	158	27	5.49508	0.988833	0.60944	0.735508	0.873149	-0.0375759	0.918584	1.82074	0.646881	0.421173	0.434813	0.403834	0.0701261	0.606984
433	2017	SP1	5.23646	0.304322	17.878	662.783	14709.1	35.5199	130.333	27.9304	155	30	5.3537	0.950275	0.616973	0.748161	0.854194	0.0671558	0.90741	2.00803	0.643001	0.385522	0.387207	0.365249	0.0938502	0.582454
434	2017	SP1	3.85278	0.232636	19.1487	598.17	11135.2	34.6155	117.667	28.767	162	32	5.39935	0.969228	0.616981	0.752846	0.860313	0.0508005	0.923187	1.29278	0.647827	0.453404	0.473596	0.430107	0.0654582	0.622134
438	2017	AD	4.65776	0.255799	15.4053	500.807	12257.3	37.5243	128.333	23.6217	158	30	5.44764	0.987671	0.607261	0.733181	0.866789	0.025611	0.926268	1.64982	0.599775	0.399618	0.410539	0.354598	0.0720093	0.606972
440	2017	SP1	4.53558	0.198657	16.9773	574.776	10747.8	41.2568	139.667	27.2114	158	28	5.631	0.990551	0.622901	0.769356	0.891372	-0.0471546	0.914805	1.50225	0.71622	0.475806	0.503307	0.499491	0.0802165	0.62363
441	2017	SP1	4.17036	0.186438	15.1007	458.496	12123.1	35.2624	132.333	30.3867	162	25	5.50975	0.978475	0.639272	0.787105	0.875116	0.0441383	0.899926	1.45033	0.707281	0.488542	0.521642	0.495151	0.0688982	0.647922
442	2017	SP1	5.43176	0.244639	13.68	576.601	14219.3	38.0396	127.667	27.4103	159	29	5.55383	0.972044	0.626625	0.773168	0.881026	0.0611187	0.91535	1.80966	0.645396	0.442944	0.461685	0.423725	0.0804781	0.615732
443	2017	SP1	5.54598	0.234412	17.556	641.17	16857.1	33.2857	124	26.8244	160	28	5.40495	0.986182	0.599996	0.714564	0.861064	0.0245396	0.937859	1.92181	0.62769	0.387922	0.391762	0.348233	0.0734267	0.610975
444	2017	SP1	5.70841	0.277939	9.88467	495.089	16171.1	35.1954	132.333	30.517	156	29	5.628	0.990057	0.631545	0.789649	0.89097	-0.0342453	0.913736	1.92183	0.680278	0.476761	0.507159	0.475245	0.0689996	0.637514
445	2017	SP1	5.01095	0.263681	14.5453	668.407	17338.9	29.5431	126.667	29.8746	155	29	5.62056	0.984798	0.628699	0.781053	0.889973	0.00348468	0.91527	1.44981	0.641956	0.411675	0.422098	0.3852	0.0722963	0.610924
446	2017	AD	4.38102	0.485798	16.1947	638.01	12135.8	35.4587	122.667	25.9674	159	28	5.66642	0.993806	0.620614	0.767749	0.896121	0.00658735	0.919449	1.98102	0.591833	0.371463	0.374176	0.321166	0.0828542	0.597211
448	2017	SP1	4.88947	0.26048	12.2133	524.331	12285.1	39.3393	133	30.7307	159	28	5.27721	0.943944	0.617395	0.74023	0.843938	0.0865534	0.906885	2.09862	0.673183	0.447441	0.46874	0.435812	0.0689582	0.625265
449	2017	AD	4.83812	0.22356	21.8793	661.404	18825.4	27.0056	134.667	23.575	163	27	5.66661	0.983696	0.641597	0.808082	0.896146	0.0248826	0.921882	1.38765	0.616626	0.384708	0.386483	0.342776	0.0551339	0.612044
450	2017	SP1	4.20203	0.216812	15.5527	551.383	11295.8	36.496	145	22.853	151	35	5.26342	0.960361	0.604431	0.721086	0.842088	0.0621326	0.905986	2.10636	0.521683	0.331743	0.334249	0.262602	0.0628399	0.583569
451	2017	AD	5.22692	0.295065	15.0227	582.45	12686.7	40.2612	128.667	25.8232	150	32	5.3788	0.982012	0.603766	0.721095	0.857559	-0.00242116	0.923423	2.01618	0.684876	0.456461	0.477035	0.437239	0.0746845	0.656719
456	2017	AD	5.89925	0.295656	18.9387	631.025	14283.9	39.707	126.667	26.3479	163	29	5.61987	0.988594	0.633447	0.793636	0.889881	-0.0378237	0.913305	1.19856	0.732145	0.496097	0.532117	0.517236	0.0808274	0.6561
458	2017	SP1	4.89516	0.289935	15.3207	537.041	10711.5	44.1738	126.667	27.0899	154	31	5.50545	0.976833	0.628605	0.776356	0.874539	0.0333665	0.915702	2.50861	0.505688	0.315197	0.315159	0.246155	0.0815554	0.559251
459	2017	SP1	4.30383	0.250158	18.94	591.458	11416	36.9911	136	28.216	161	27	5.49216	0.976074	0.621955	0.765254	0.872758	0.0482036	0.919183	1.26838	0.674331	0.451432	0.472427	0.441411	0.0635841	0.628381
460	2017	SP1	5.51242	0.285013	15.2133	592.602	18253	29.9923	134.667	25.7034	153	33	5.64377	0.989358	0.620202	0.763789	0.893084	-0.0781643	0.912973	1.63018	0.640547	0.462188	0.486312	0.446073	0.0695167	0.618958
461	2017	SP1	6.33318	0.307255	15.8327	537.041	14263.9	43.0838	136.333	30.4741	158	29	5.56302	0.978128	0.628767	0.779294	0.882257	0.0390789	0.913596	1.71107	0.729288	0.517412	0.553248	0.541969	0.0623968	0.646794
466	2017	SP2	4.81223	0.27183	17.9573	553.129	10195.4	45.1019	141.333	25.0269	165	26	5.27807	0.978963	0.592401	0.694338	0.844054	0.00564975	0.918503	0.91594	0.734651	0.514548	0.557217	0.538701	0.0652785	0.666316
469	2017	SP2	5.18423	0.255253	14.3413	483.392	10008.2	49.128	154.333	27.859	167	26	5.56636	0.991314	0.619683	0.762373	0.882706	-0.0719793	0.917368	1.86948	0.738671	0.500131	0.538748	0.52053	0.0669641	0.671121
474	2017	SP2	5.33329	0.288143	12.7067	472.428	12011.9	43.9631	131	27.6873	166	27	5.82148	0.999623	0.626021	0.783824	0.916911	-1.75294	0.91348	1.89014	0.75762	0.503484	0.546025	0.53874	0.0726079	0.663978
475	2017	SP2	4.59375	0.287989	17.4173	576.837	11659.3	39.4871	128.667	26.4271	164	29	5.35597	0.956967	0.610531	0.736971	0.854498	0.0592618	0.917925	1.74737	0.723308	0.482322	0.511309	0.484885	0.0655176	0.665999
520	2017	SP2	5.24255	0.298456	19.2167	583.604	10179.7	49.4883	149	28.3226	166	27	5.46919	0.981512	0.620751	0.760085	0.869678	0.0612411	0.907546	1.98999	0.689533	0.465196	0.492229	0.466288	0.0715623	0.634419
524	2017	SP2	5.44256	0.292819	20.3493	535.662	9684.26	52.7313	156.667	27.0066	159	29	5.30229	0.973113	0.602423	0.716977	0.8473	0.0713715	0.899572	1.50731	0.759296	0.51189	0.554613	0.566418	0.0806083	0.642622
525	2017	SP2	5.53291	0.261038	16.7153	603.155	15284.3	36.3141	118.667	30.2544	154	31	5.32568	0.962008	0.61615	0.746341	0.850437	0.0755146	0.909701	1.06192	0.659917	0.425414	0.439664	0.411004	0.0661054	0.608825
527	2017	SP1	6.29471	0.29244	15.5907	537.041	14846	41.1646	136.333	25.9227	158	29	5.16338	0.945897	0.592757	0.695027	0.828676	0.0712515	0.904938	0.720391	0.737079	0.547167	0.589668	0.579166	0.067245	0.65724
531	2017	SP2	4.54085	0.285847	14.3153	536.817	13474.3	33.2193	137.667	24.0999	166	24	5.08819	0.954351	0.598154	0.706315	0.818595	0.0260761	0.929974	1.96079	0.708813	0.470272	0.497791	0.484393	0.0862158	0.632004
534	2017	SP2	5.89358	0.290686	13.1207	433.55	12952.9	43.8133	116	22.81	162	27	5.31673	0.969546	0.608184	0.730693	0.849237	0.0366672	0.916356	0.902465	0.721561	0.47683	0.504637	0.489775	0.0699338	0.642111
536	2017	SP2	6.12285	0.340079	20.7207	548.458	17493.8	36.4078	112.333	24.1496	164	31	5.49258	0.982194	0.618667	0.757746	0.872814	0.0411468	0.921004	1.46953	0.743471	0.497461	0.532571	0.51785	0.0736987	0.664832
540	2017	SP2	3.58056	0.393777	16.6693	497.647	9373.18	36.7317	124.333	21.4058	159	28	5.07159	0.955185	0.593672	0.696085	0.816369	0.0468459	0.907734	1.63643	0.686523	0.422814	0.430498	0.409127	0.0752143	0.621904
541	2017	SP1	5.64897	0.349264	17.9807	519.905	12780.5	43.5801	133	25.1487	149	33	5.40484	0.976132	0.610053	0.735262	0.86105	0.0255004	0.923662	1.32205	0.652259	0.414224	0.422128	0.400769	0.0825058	0.595759
543	2017	SP1	6.17774	0.323292	16.134	499.026	14267.3	41.9501	129.667	24.4627	155	33	5.16057	0.956039	0.588349	0.686945	0.828299	0.0556433	0.908692	1.4907	0.651333	0.469097	0.489968	0.445171	0.0407006	0.632205
552	2017	SP2	4.76418	0.260702	16.6167	537.041	11480	40.2762	149.667	25.3864	153	33	5.36906	0.967022	0.610015	0.734993	0.856253	0.0334663	0.916412	1.30929	0.716422	0.502495	0.536285	0.51278	0.0619561	0.653391
553	2017	AD	5.0509	0.243186	18.4167	649.628	15589.2	32.9769	134.667	30.2202	161	29	5.42904	0.977577	0.612838	0.744976	0.864295	0.0392046	0.927499	1.06434	0.665607	0.428708	0.443907	0.414371	0.0794472	0.61582
554	2017	SP2	5.36898	0.24622	17.242	522.829	12573.7	41.9041	141.667	30.3565	167	28	5.43388	0.983609	0.608214	0.73334	0.864944	0.0352582	0.921939	1.49247	0.66155	0.421453	0.434348	0.396168	0.0654541	0.626645
558	2017	SP1	5.47072	0.310489	15.8073	532.973	12518.8	42.3135	140	25.661	161	30	5.47104	0.984237	0.613116	0.745519	0.869926	0.0267863	0.911353	1.25713	0.742837	0.522784	0.564475	0.542336	0.067931	0.678351
562	2017	SP2	5.33759	0.254394	24.3113	567.828	11967.7	43.1391	146	29.1564	168	31	5.88691	0.997493	0.628854	0.787476	0.925683	-0.18864	0.928887	1.43168	0.764255	0.504012	0.542284	0.540894	0.0776295	0.667411
568	2017	SP2	5.93955	0.25283	18.7293	597.306	16637.4	35.0163	143.333	28.2319	165	28	5.46387	0.984622	0.617657	0.75663	0.868964	0.0633538	0.925111	1.24934	0.628756	0.38471	0.385672	0.34888	0.09554	0.597493
576	2017	SP2	5.74299	0.320528	18.4987	552.071	11768.4	46.4174	133.333	24.9805	161	27	5.58865	0.988474	0.617849	0.757343	0.885694	-0.0480679	0.906896	1.5115	0.723424	0.481305	0.511893	0.498669	0.0749766	0.644835
582	2017	SP2	5.01404	0.284107	11.498	425.921	11344	42.3723	140	24.5537	153	31	5.47982	0.982301	0.612394	0.74224	0.871102	0.0139985	0.910659	0.826027	0.693113	0.458113	0.480088	0.454536	0.0530015	0.633572
586	2017	SP1	5.37784	0.248325	18.1107	548.514	13116.7	39.9264	148	26.5108	158	29	5.86753	0.998477	0.617758	0.75954	0.923085	-0.321945	0.926295	1.26287	0.725178	0.522588	0.563185	0.559119	0.0874712	0.636954
595	2017	SP2	4.94511	0.167111	12.75	518.038	19093.1	27.1661	140.333	26.2506	167	28	5.38403	0.97586	0.606752	0.728576	0.858259	0.0448125	0.917454	0.8801	0.688424	0.469788	0.496752	0.457128	0.0753498	0.652461
601	2017	SP2	4.58082	0.287501	17.746	548.458	10803.8	40.085	153	25.2821	161	27	5.50672	0.981588	0.619289	0.758901	0.87471	0.0259246	0.924269	1.31467	0.612805	0.375344	0.376306	0.341983	0.105549	0.581862
606	2017	SP2	5.19638	0.258251	21.7953	637.931	13497.1	38.14	145.333	26.9366	167	28	5.41226	0.962763	0.617749	0.751563	0.862044	0.061767	0.916216	1.77405	0.735362	0.482715	0.516895	0.497821	0.0692666	0.661518
614	2017	SP2	5.19116	0.322505	11.1027	424.541	12661.4	39.5175	140.333	24.8189	163	27	5.11384	0.949945	0.591264	0.692845	0.822033	0.0364012	0.920264	1.17814	0.723547	0.478929	0.509096	0.487033	0.0590851	0.659394
625	2017	SP1	4.33467	0.257831	11.258	468.326	11407	37.283	145.667	25.6502	155	30	5.74257	0.988341	0.632889	0.792859	0.90633	-0.0274596	0.911926	1.36778	0.725774	0.520273	0.561406	0.538195	0.0720875	0.663585
629	2017	AD	6.99147	0.401724	14.4627	548.514	17699.9	39.1339	112.667	26.4825	153	33	5.36425	0.982556	0.601387	0.715251	0.855607	0.027115	0.923001	0.74757	0.713035	0.453089	0.472018	0.455707	0.0903016	0.640704
631	2017	SP3	3.83118	0.293521	9.796	484.405	10525.2	36.1357	139	22.5362	153	30	5.10807	0.934211	0.59095	0.691644	0.82126	0.0739669	0.906373	1.59501	0.613064	0.40419	0.415625	0.376028	0.0734221	0.591991
633	2017	SP3	3.52827	0.259194	15.808	623.755	12467.4	28.6235	118.333	25.8275	154	30	5.46496	0.986188	0.608302	0.733976	0.86911	-0.00855286	0.919502	1.32996	0.567136	0.40818	0.422209	0.345586	0.0429972	0.61529
634	2017	SP3	3.59487	0.286559	20.0633	626.313	10359.9	33.9892	142.333	25.858	155	29	5.62182	0.984423	0.644746	0.813515	0.890142	0.021507	0.931693	0.937721	0.570638	0.389556	0.400884	0.34875	0.0598913	0.585284
638	2017	SP3	3.03486	0.321269	16.2647	557.92	7438.39	39.4079	121	24.531	153	29	5.46646	0.977418	0.614701	0.746806	0.869312	0.0245552	0.915757	1.12667	0.566631	0.347585	0.347026	0.294487	0.0802925	0.587023
641	2017	SP1	4.41961	0.287755	16.616	591.588	11880.7	37.0817	140	22.7653	158	30	5.23269	0.964667	0.595999	0.703008	0.837969	0.0576904	0.910482	1.22549	0.670989	0.451235	0.473706	0.446169	0.0830754	0.619309
643	2017	AD	4.24379	0.287916	15.1827	502.359	12229.9	34.2715	145.333	25.7229	149	34	5.49323	0.987734	0.608684	0.732761	0.872901	0.00196531	0.929482	1.49757	0.516085	0.331794	0.335165	0.275485	0.0919479	0.551948
644	2017	SP3	3.24392	0.195774	9.24533	462.792	12573.3	27.4128	134	25.1187	154	32	5.44719	0.977642	0.613807	0.747434	0.866729	0.0637438	0.91721	0.932897	0.601291	0.388209	0.395837	0.348381	0.0904432	0.596364
648	2017	SP1	4.96913	0.292607	17.286	642.034	11973.8	40.2377	131	28.4045	158	29	5.51036	0.993259	0.605408	0.724881	0.875197	-0.0733383	0.930117	1.02496	0.566738	0.357659	0.359895	0.307701	0.0841501	0.584036
653	2017	AD	5.92292	0.292411	16.7527	557.92	14919.2	38.7804	144.333	21.0581	161	26	5.33575	0.970553	0.606464	0.726297	0.851786	0.0615741	0.91425	1.44328	0.72572	0.507722	0.54594	0.530202	0.074339	0.652107
657	2017	SP2	6.11945	0.355433	16.1493	554.307	16765.6	36.446	131	24.744	154	34	5.52249	0.985888	0.616647	0.753684	0.876823	0.0531436	0.917405	1.91962	0.672579	0.488545	0.514901	0.476431	0.0800778	0.640412
661	2017	SP1	4.44989	0.254535	15.068	608.689	10324.6	41.5364	133.667	27.6339	161	26	5.48354	0.961689	0.626578	0.77056	0.871602	0.0617514	0.903626	1.81091	0.726972	0.497236	0.53118	0.512919	0.0792134	0.655763
672	2017	SP3	5.57397	0.330085	9.98933	462.922	13762.9	39.2539	142	26.7626	155	30	5.25278	0.968247	0.610363	0.733927	0.840662	0.0820296	0.920547	1.28561	0.711979	0.479722	0.510525	0.494134	0.0754111	0.639634
675	2017	AD	4.5319	0.236263	15.748	542.89	11245.4	40.1361	137.333	24.9278	160	28	5.27292	0.950186	0.604026	0.720358	0.843362	0.0452083	0.908756	1.23661	0.748199	0.511157	0.545711	0.543837	0.088197	0.649543
678	2017	SP2	5.85266	0.304579	8.648	386.526	10778.4	51.5869	154.667	26.7867	164	25	5.64618	0.988865	0.625804	0.775364	0.893408	-0.0325049	0.896076	1.2858	0.766659	0.507778	0.550354	0.562008	0.0634724	0.652091
682	2017	AD	6.1664	0.317593	10.1933	468.326	16756.5	36.4686	120	24.7978	159	25	5.3659	0.981957	0.604606	0.721906	0.855829	-0.0111455	0.923438	1.51911	0.682368	0.45856	0.483286	0.45238	0.0757067	0.63463
684	2017	AD	4.78325	0.297567	14.5513	523.965	11388.7	40.7267	133.333	26.1384	159	29	5.60802	0.987011	0.627342	0.779882	0.888291	0.00722223	0.917126	1.3701	0.547688	0.3283	0.32289	0.264741	0.0682265	0.579156
688	2017	SP3	3.85489	0.198668	12.3087	397.087	9244.35	41.2515	122.667	26.9869	167	25	5.65602	0.994975	0.622654	0.770844	0.894726	-0.357988	0.897571	2.14188	0.610791	0.388994	0.396224	0.340116	0.0777293	0.60933
689	2017	SP2	5.38532	0.33738	11.4213	417.148	11531.7	45.5071	124	23.0542	146	31	5.05828	0.930441	0.58569	0.68189	0.814584	0.077698	0.903537	1.89297	0.532333	0.332173	0.333123	0.265091	0.0646762	0.580588
694	2017	SP3	4.83599	0.286092	12.1033	604.707	14392.8	33.2374	116.667	25.4388	164	30	5.19085	0.972656	0.591765	0.69255	0.832358	0.0398078	0.922149	1.52974	0.710425	0.527125	0.562717	0.531068	0.0626598	0.662607
698	2017	SP3	2.96998	0.291483	24.516	760.827	8684.15	34.3906	104.667	22.8496	165	30	5.61258	0.997342	0.614472	0.754853	0.888902	-0.167624	0.9273	1.72842	0.655863	0.43931	0.45915	0.412706	0.0674567	0.63116
699	2017	SP3	4.76923	0.199433	12.218	500.492	12452.3	38.6767	122.333	25.6449	166	27	5.63591	0.99011	0.623657	0.773696	0.89203	0.0442049	0.922373	1.47843	0.720535	0.500421	0.536345	0.512482	0.0689274	0.656875
705	2017	SP3	4.89917	0.327067	17.6967	641.17	11420	41.9093	124.667	22.8776	162	28	5.62789	0.995813	0.604574	0.727095	0.890955	-0.236594	0.932756	1.65597	0.634197	0.425674	0.440888	0.394634	0.0738662	0.620894
707	2017	SP3	4.47176	0.277411	18.2593	641.17	11349.7	38.9349	123.667	22.8673	163	25	5.06223	0.951552	0.58298	0.674102	0.815115	0.06472	0.914342	2.03213	0.634551	0.452002	0.474099	0.429493	0.0812614	0.620285
708	2017	SP3	3.70115	0.306753	16.93	621.619	10425.8	36.2231	125.333	22.8185	163	28	5.36985	0.994037	0.603195	0.719393	0.856358	-0.0189448	0.926195	1.71763	0.732938	0.483884	0.519913	0.506425	0.0838558	0.648479
710	2017	SP3	5.0889	0.320811	16.078	588.664	11645.1	42.731	107	23.0455	162	26	5.54761	0.979269	0.622793	0.764822	0.880191	0.0634299	0.900733	1.35932	0.661399	0.475253	0.50311	0.466643	0.0696526	0.629947
712	2017	SP3	4.04159	0.283095	11.452	506.786	11195.5	35.7502	127.333	26.8756	164	31	5.52673	0.977622	0.632474	0.781982	0.877393	0.0716113	0.913738	2.34636	0.725102	0.531338	0.576027	0.548602	0.0700876	0.674255
713	2017	SP2	5.35634	0.260576	10.354	430.756	13225.5	39.8876	163.667	29.3167	153	34	5.41569	0.985087	0.608917	0.734498	0.862504	0.01597	0.925218	1.45128	0.732273	0.536477	0.582471	0.575016	0.0663186	0.651695
714	2017	SP3	5.01302	0.281001	15.962	627.413	12439.3	39.1708	112.667	25.0476	163	27	5.4349	0.987176	0.607095	0.729261	0.865079	0.0194584	0.927037	1.6968	0.682674	0.450126	0.469437	0.450293	0.0874968	0.613041
715	2017	SP3	4.41137	0.225918	12.388	561.901	13657.5	32.1701	114	25.1695	164	24	5.58807	0.969478	0.636982	0.792981	0.885616	0.0736006	0.904638	1.24379	0.649941	0.459288	0.480234	0.450011	0.0979649	0.607113
2001	2017	SP6	7.65421	0.454795	13.87	373.333	17759.2	43.1	85.5262	22.8393	147	36	4.43223	0.955483	0.576797	0.668335	0.707468	0.0595279	0.887879	0.997351	0.53651	0.332216	0.327308	0.274524	0.0771336	0.559897
2002	2017	SP4	11.2999	0.482975	15.37	473.333	28463.1	39.7	82.9571	23.8181	149	38	4.22013	0.942465	0.573263	0.658756	0.700014	0.0526678	0.898329	1.76868	0.65381	0.404011	0.409127	0.374739	0.0896247	0.617108
2004	2017	SP4	8.72306	0.422801	16.4727	493.333	23199.6	37.6	84.7565	23.2443	155	32	3.85715	0.946943	0.567055	0.642154	0.685789	0.0554266	0.901181	1.48166	0.618128	0.378289	0.377648	0.336703	0.0804479	0.607448
2005	2017	AD	10.0686	0.428303	18.118	513.333	24984.2	40.3	100.836	31.4822	152	34	4.77172	0.968934	0.584905	0.690201	0.718691	0.0589791	0.88736	1.52291	0.618223	0.377559	0.376147	0.342212	0.0999767	0.584156
2006	2017	AD	10.1325	0.434329	17.4507	573.333	24010.8	42.2	89.1999	27.9444	150	36	4.2111	0.942795	0.573829	0.66005	0.699533	0.044733	0.909736	1.65917	0.636877	0.400409	0.405847	0.359018	0.0407123	0.629614
2007	2017	SP4	9.95538	0.480259	15.146	413.333	25858.1	38.5	81.4358	26.041	155	35	3.65429	0.879655	0.559904	0.627531	0.679756	0.0623529	0.889125	1.4997	0.616182	0.37943	0.379712	0.337684	0.0634181	0.601474
2008	2017	SP4	10.2124	0.43	16.738	393.333	23916.7	42.7	82.5801	24.2271	156	35	3.85317	0.901216	0.566277	0.641574	0.688419	0.0452139	0.903027	1.97923	0.701356	0.423114	0.428055	0.402226	0.0953299	0.646896
2009	2017	SP4	9.34255	0.458539	19.3033	766.667	24650.5	37.9	70.3087	25.1002	153	33	4.46964	0.955583	0.576465	0.668206	0.706981	0.0520615	0.900449	1.72252	0.647454	0.400368	0.404155	0.367286	0.0644215	0.623139
2010	2017	SP4	11.1806	0.478264	20.396	533.333	29040.5	38.5	82.9096	23.7767	156	34	4.17496	0.946576	0.57233	0.656553	0.699554	0.0502409	0.902067	2.07321	0.693635	0.433905	0.447932	0.414416	0.088993	0.654784
2012	2017	SP4	10.4373	0.481079	14.4287	366.667	24850.7	42	83.7338	26.8881	153	34	3.94362	0.910135	0.567516	0.64403	0.689699	0.0584286	0.891871	1.6274	0.633033	0.385211	0.385807	0.3549	0.0691672	0.594229
2014	2017	SP6	9.27627	0.456206	12.4447	340	17635.5	52.6	96.5822	26.1552	144	37	4.17193	0.901156	0.575376	0.662417	0.700122	0.0690808	0.885999	0.934158	0.536171	0.320941	0.312559	0.266999	0.0812514	0.553893
2016	2017	AD	9.17141	0.461711	15.2	486.667	19555.3	46.9	81.6594	26.0319	147	38	3.9622	0.906733	0.567502	0.644768	0.691507	0.0620798	0.887583	1.35506	0.588136	0.36393	0.362705	0.319999	0.0865798	0.580912
2017	2017	SP4	11.0644	0.436564	16.9567	473.333	28516.4	38.8	93.3693	28.707	152	36	4.50549	0.975594	0.576383	0.668702	0.70757	0.0473922	0.901431	1.85175	0.661753	0.41082	0.417227	0.382548	0.0908405	0.623182
2018	2017	SP4	9.54342	0.40994	20.564	600	29364.4	32.5	84.7758	25.6507	162	33	4.52257	0.974476	0.577243	0.670172	0.710171	0.0401851	0.913722	1.86752	0.677091	0.417914	0.42587	0.384482	0.0339771	0.671817
2019	2017	SP4	10.5008	0.456056	12.2353	286.667	20793.7	50.5	87.509	29.4182	154	35	3.98026	0.907479	0.569653	0.648918	0.691972	0.0533531	0.897072	1.53488	0.63384	0.382872	0.380815	0.34472	0.0497816	0.612893
2021	2017	SP6	9.53731	0.400468	16.2427	413.333	18885.8	50.5	94.1232	30.3199	146	35	4.21935	0.92725	0.574272	0.660756	0.700011	0.0574924	0.892766	1.46302	0.584317	0.373046	0.376766	0.333081	0.0797699	0.574843
2022	2017	SP4	9.61676	0.440221	17.152	506.667	20288.5	47.4	81.3851	27.2754	155	35	4.28766	0.940287	0.575051	0.663305	0.701405	0.0558365	0.896996	2.15504	0.685411	0.441431	0.456899	0.421376	0.0622596	0.645275
2023	2017	SP4	8.81834	0.463946	17.9547	473.333	19861.1	44.4	82.284	28.692	147	37	4.17255	0.901939	0.572606	0.65725	0.698603	0.0652466	0.887667	1.4023	0.583733	0.359096	0.359042	0.32364	0.0748998	0.563546
2025	2017	SP4	9.58752	0.452341	16.1073	580	25982.5	36.9	77.1534	28.3929	153	34	4.29188	0.949156	0.574862	0.662826	0.702134	0.0503692	0.900292	1.61213	0.630248	0.384163	0.385486	0.350643	0.0647423	0.612878
2026	2017	SP6	10.5616	0.390907	18.608	380	20914.1	50.5	98.1008	30.8765	147	35	3.95511	0.879761	0.569793	0.649504	0.691679	0.0645603	0.885468	1.34455	0.585864	0.364453	0.363461	0.318992	0.0937638	0.579188
2027	2017	SP6	7.77543	0.362586	8.48533	253.333	17591.5	44.2	87.6146	29.7868	146	35	4.21778	0.932695	0.573741	0.659578	0.699251	0.0604566	0.892096	1.35169	0.592645	0.35615	0.352349	0.3178	0.102867	0.568272
2028	2017	SP4	9.75332	0.433395	15.244	480	24262	40.2	78.4001	28.6493	153	32	4.27379	0.946384	0.57535	0.663805	0.701566	0.0538576	0.898468	1.50517	0.615969	0.379078	0.380066	0.339991	0.0632755	0.604601
2029	2017	SP6	8.90577	0.410772	16.624	700	22376.3	39.8	84.7836	24.915	147	38	4.05849	0.910248	0.569318	0.649785	0.696076	0.0587642	0.891873	1.28421	0.591684	0.358064	0.35347	0.30891	0.0676333	0.595993
2030	2017	SP4	9.45595	0.410674	17.55	580	26413.3	35.8	87.5078	26.751	158	33	4.24822	0.947442	0.572791	0.657421	0.699935	0.0511212	0.900678	2.07519	0.690868	0.434584	0.447273	0.411061	0.0731516	0.656584
2031	2017	SP4	9.85754	0.441872	18.0867	426.667	22661	43.5	87.3923	28.7653	151	36	4.67758	0.964443	0.585184	0.689359	0.715513	0.0528737	0.897727	1.8472	0.659822	0.407445	0.412995	0.381761	0.0980008	0.613462
2032	2017	SP4	8.96561	0.450112	11.9333	340	20705.8	43.3	79.5032	26.3708	156	33	3.60075	0.867458	0.560397	0.627959	0.678688	0.0615692	0.888766	1.48467	0.636968	0.378913	0.37444	0.338601	0.079972	0.620708
2033	2017	SP6	9.01628	0.455284	15.5127	400	20036.2	45	88.1265	24.3063	146	35	3.96775	0.908405	0.569367	0.648115	0.690562	0.0662365	0.885619	1.02086	0.539139	0.323809	0.318434	0.277334	0.050837	0.552861
2034	2017	SP4	9.08814	0.401149	15.208	506.667	23066.3	39.4	93.3503	25.3181	153	36	3.68546	0.930336	0.561658	0.628459	0.680169	0.0567035	0.897032	1.20514	0.582922	0.346445	0.339975	0.298636	0.0457738	0.590981
2037	2017	SP6	9.9672	0.34014	17.3693	613.333	26229.5	38	88.0652	28.5995	144	39	4.75599	-	0.572426	0.656985	0.69808	0.0561	0.905151	1.62817	0.624333	0.384533	0.386804	0.348165	-	0.621277
2038	2017	SP4	8.81698	0.433119	11.8967	393.333	21878.4	40.3	76.8143	24.4982	156	33	3.97867	0.91318	0.569325	0.648748	0.690942	0.0553744	0.897289	1.92459	0.66986	0.425178	0.435426	0.393667	0.063849	0.652146
2039	2017	SP4	9.58853	0.346402	13.5527	426.667	20981.5	45.7	85.3788	27.6379	153	34	4.03719	-	0.570063	0.651133	0.693043	0.055032	0.898647	1.8569	0.624333	0.409256	0.414034	0.379136	0.0621343	0.633156
2040	2017	SP4	9.08103	0.431302	21.068	820	25725.3	35.3	73.1642	23.9065	153	33	4.64278	0.982615	0.578397	0.675242	0.713248	0.0561	0.910105	1.75708	0.660422	0.399297	0.400742	0.369679	0.0705778	0.627707
2042	2017	SP6	8.64401	0.433452	14.3807	493.333	18997.8	45.5	92.1909	25.6583	147	36	3.76585	0.845772	0.562992	0.634884	0.685391	0.0681236	0.881463	0.933502	0.537514	0.316558	0.30676	0.266956	0.109056	0.550242
2046	2017	SP4	10.8557	0.478728	18.6007	593.333	24340.1	44.6	77.583	25.7308	148	37	4.46238	0.972449	0.57425	0.662785	0.706773	0.0429436	0.910652	1.94067	0.67354	0.419507	0.428297	0.396796	0.0961442	0.625452
2047	2017	SP4	9.01105	0.454141	12.7347	346.667	20620.3	43.7	73.6899	24.5958	158	35	3.42439	0.800366	0.554392	0.617144	0.672068	0.0629084	0.886448	1.77856	0.648036	0.404278	0.410505	0.37473	0.0609325	0.622161
2048	2017	SP4	9.75118	0.445393	17.1713	520	23900	40.8	83.0516	21.9115	156	36	3.66282	0.844413	0.559765	0.628768	0.680761	0.0556879	0.896165	1.6329	0.635941	0.382893	0.382003	0.347162	0.0824294	0.617343
2052	2017	SP4	9.84455	0.433289	17.1587	633.333	31452.2	31.3	80.3386	22.9545	154	35	4.02712	0.942026	0.569562	0.649583	0.693483	0.0507278	0.903668	1.9557	0.684875	0.426658	0.436136	0.399119	0.0669419	0.655293
2053	2017	SP6	8.50581	0.406225	14.2007	420	20595.2	41.3	97.454	25.0388	149	36	4.04086	0.94535	0.56971	0.649296	0.692604	0.053564	0.898851	1.54659	0.634958	0.380606	0.377905	0.343321	0.0875701	0.606616
2054	2017	SP4	9.87197	0.449416	20.9487	626.667	19433	50.8	79.7227	26.7966	152	36	3.9405	0.907378	0.565438	0.640836	0.689346	0.0584642	0.892223	1.85367	0.651702	0.417908	0.428628	0.384722	0.0979343	0.635865
2055	2017	SP4	10.2297	0.433833	15.602	606.667	29395.7	34.8	76.1462	27.1535	152	34	4.24608	0.934934	0.573276	0.659371	0.699295	0.0501186	0.903846	1.67489	0.643119	0.396708	0.399907	0.361387	0.0839376	0.623887
2056	2017	SP4	10.192	0.481113	14.278	386.667	21411.8	47.6	77.3258	27.0293	155	37	3.69151	0.845524	0.560172	0.63	0.680377	0.0611592	0.887636	1.54247	0.621079	0.380335	0.380034	0.343343	0.0691668	0.602295
2060	2017	SP6	8.84408	0.454733	18.122	540	19919.1	44.4	70.1955	24.2792	147	36	4.10419	0.900054	0.572881	0.657639	0.697197	0.0710477	0.882188	1.09866	0.545949	0.34194	0.339542	0.286572	0.0982194	0.571896
2061	2017	SP4	10.6276	0.480602	19.6587	720	29852.8	35.6	77.9044	26.1497	152	38	4.38809	0.965859	0.574515	0.662969	0.7057	0.0457595	0.905257	1.89761	0.675848	0.413897	0.419828	0.385263	0.0561652	0.640352
2062	2017	SP4	11.305	0.458388	20.6913	586.667	28404.6	39.8	83.7677	24.5474	155	36	4.60445	0.988816	0.569716	0.653363	0.7056	0.0561	0.906832	2.17431	0.70379	0.448023	0.465862	0.428061	0.0873574	0.667526
2063	2017	AD	9.0829	0.464964	16.916	533.333	24816.7	36.6	72.8762	23.8919	154	35	4.02762	0.926352	0.571684	0.653866	0.693976	0.043318	0.91259	1.31834	0.621099	0.357442	0.346976	0.316391	0.0485302	0.601061
2064	2017	SP4	9.68111	0.460838	14.9293	480	22566.7	42.9	83.7588	22.1049	158	35	3.48929	0.873389	0.559288	0.624749	0.672325	0.0639479	0.887591	1.47575	0.612608	0.379698	0.379826	0.334077	0.115899	0.608237
2065	2017	SP6	9.62944	0.449001	14.9547	433.333	23203.5	41.5	94.4668	28.9703	147	35	4.34209	0.917206	0.577737	0.669411	0.706515	0.0590198	0.893282	1.19412	0.552527	0.340167	0.338109	0.296268	0.0762006	0.560154
2067	2017	SP6	10.0481	0.410983	19.3147	666.667	26652.9	37.7	96.3606	28.5623	152	35	4.46945	0.961538	0.578601	0.672802	0.707385	0.0591432	0.889761	1.67819	0.640723	0.395467	0.398516	0.361573	0.0924799	0.610048
2069	2017	SP4	8.68288	0.418578	17.706	453.333	16139.2	53.8	81.0596	27.2927	153	33	4.02559	0.911917	0.567704	0.645855	0.690827	0.0611647	0.891332	1.53404	0.619301	0.375423	0.374296	0.336849	0.0648218	0.603183
2070	2017	SP4	9.95488	0.46426	22.8967	620	22024.1	45.2	99.2198	26.7485	155	35	4.59421	0.95745	0.58244	0.682454	0.712125	0.0566154	0.897656	2.00891	0.674434	0.431707	0.444657	0.404704	0.0645119	0.653367
2073	2017	SP4	8.99587	0.468254	10.5	333.333	21781.8	41.3	73.1351	21.9434	151	35	3.47735	-	0.572426	0.656985	0.69808	0.0561	0.877541	1.32005	0.624333	0.384533	0.386804	0.348165	-	0.619866
2074	2017	SP4	7.12045	0.323495	17.1667	613.333	19508.1	36.5	102.266	28.2568	161	32	4.09021	-	0.572426	0.656985	0.69808	0.0561	0.899235	1.91138	0.624333	0.384533	0.386804	0.348165	-	0.654678
2075	2017	SP6	9.41125	0.421729	17.7887	413.333	19855	47.4	86.6172	28.5936	148	38	4.24058	0.938967	0.575475	0.664136	0.700207	0.0574028	0.897187	1.8338	0.658129	0.412229	0.419556	0.380223	0.0647991	0.634678
2076	2017	SP4	9.17167	0.411911	13.1307	373.333	21837.3	42	79.105	24.7096	153	34	3.97631	0.935694	0.567687	0.644837	0.690375	0.0489403	0.904907	1.66737	0.637166	0.398828	0.40354	0.35907	0.082195	0.623295
2077	2017	SP6	10.3188	0.425235	13.5	333.333	21058.9	49	91.6115	28.9737	148	36	4.73643	0.982179	0.582462	0.686181	0.716037	0.0483682	0.898753	1.24037	0.585154	0.349491	0.342984	0.305015	0.0926365	0.576974
2079	2017	SP4	11.4599	0.444663	20.6433	726.667	27416.1	41.8	83.2629	27.1025	156	36	4.31815	0.964545	0.575254	0.664677	0.701931	0.0479705	0.903877	2.29442	0.701082	0.456844	0.47722	0.443248	0.0831257	0.65016
2085	2017	SP4	10.3285	0.47899	10.6933	300	22116.7	46.7	84.276	27.3941	158	37	4.16479	0.942551	0.569372	0.649421	0.697318	0.0469913	0.90226	1.38671	0.623893	0.377446	0.373754	0.324374	0.0211051	0.637971
2086	2017	SP6	10.3573	0.425477	20.772	726.667	26694.1	38.8	93.6007	26.4076	152	36	4.43194	0.959975	0.578317	0.672539	0.708832	0.0475062	0.908614	1.78174	0.660042	0.411817	0.419232	0.376998	0.0830415	0.641022
2089	2017	SP6	11.8214	0.46547	19.606	646.667	23408.7	50.5	87.219	30.1488	145	41	4.17169	-	0.572426	0.656985	0.69808	0.0561	0.897869	1.44966	0.624333	0.384533	0.386804	0.348165	-	0.603602
2090	2017	SP4	8.02993	0.434831	13.846	400	20175.7	39.8	84.0145	26.359	162	29	3.84408	0.927635	0.566615	0.642169	0.686681	0.0544969	0.898625	1.86015	0.673291	0.41569	0.422027	0.386369	0.0791574	0.63987
2091	2017	SP6	9.16982	0.409793	13.166	413.333	21475	42.7	94.5099	26.1457	144	33	4.18724	0.92479	0.572452	0.6564	0.695348	0.0697375	0.883614	0.895483	0.508282	0.313695	0.31033	0.259986	0.0810172	0.541731
2093	2017	SP4	9.18629	0.367628	10.4453	260	23081.1	39.8	88.477	25.3795	158	33	3.85819	0.887964	0.565343	0.640379	0.687394	0.0519568	0.899298	1.67493	0.639447	0.394835	0.398239	0.358845	0.0795749	0.621778
2094	2017	SP4	10.5234	0.451385	16.8947	560	28212.9	37.3	74.0182	26.6692	151	37	4.26997	0.940952	0.572902	0.658295	0.700929	0.0527225	0.900753	1.66857	0.644453	0.394148	0.395466	0.360417	0.0924538	0.613586
2097	2017	SP4	10.0145	0.474401	19.1807	606.667	25162	39.8	78.5329	26.4794	153	35	4.20348	0.952783	0.577902	0.669166	0.697807	0.0544628	0.899853	2.31611	0.696916	0.456671	0.479875	0.445072	0.0991301	0.65169
2101	2017	SP6	9.07268	0.40539	16.7213	526.667	23323.1	38.9	81.0843	26.6139	146	36	4.06112	0.921509	0.570739	0.652397	0.694056	0.0591088	0.892896	1.09029	0.547866	0.338696	0.33711	0.285762	0.037917	0.578939
2102	2017	SP6	8.75522	0.439459	10.4007	300	21725.1	40.3	82.343	23.8083	148	35	3.96209	0.892181	0.569097	0.648231	0.692673	0.0593335	0.888566	1.00588	0.547558	0.323247	0.314907	0.276462	0.0750185	0.552569
2103	2017	SP4	9.5094	0.424751	16.3547	520	25562.9	37.2	83.7798	28.2626	154	33	4.33019	0.937233	0.574779	0.662656	0.700381	0.0520044	0.901699	1.81521	0.663857	0.411752	0.417595	0.378182	0.0632721	0.643451
2104	2017	SP4	9.41528	0.428647	17.5513	486.667	23656.5	39.8	80.4369	23.6081	162	33	4.13729	0.93123	0.572584	0.6571	0.698415	0.0463022	0.907765	1.88073	0.681951	0.420017	0.42729	0.387632	0.029519	0.668442
2105	2017	SP4	9.90375	0.480549	14.378	433.333	20894	47.4	76.0356	24.0264	154	35	3.85922	0.888458	0.56707	0.643965	0.688948	0.0581038	0.895937	2.21154	0.706506	0.44491	0.460567	0.433603	0.125144	0.644591
2106	2017	SP6	8.78219	0.40822	16.22	386.667	19603.1	44.8	90.7849	29.4563	148	39	4.38717	0.947689	0.579035	0.672862	0.706798	0.0567536	0.896663	1.53444	0.637625	0.387367	0.385934	0.34603	0.100175	0.614344
2107	2017	SP6	10.325	0.425673	20.1767	506.667	22842.9	45.2	94.9333	27.781	151	35	4.70483	0.985334	0.58008	0.679588	0.716002	0.0561	0.891754	1.47235	0.621193	0.380742	0.378639	0.336885	0.0966343	0.6028
2108	2017	SP4	9.39783	0.433213	14.8133	393.333	20791.7	45.2	90.6285	20.452	149	36	3.93613	0.938362	0.566698	0.641966	0.689808	0.053339	0.898302	1.4542	0.620939	0.373322	0.370857	0.333774	0.0778081	0.607108
2109	2017	SP4	9.92891	0.425889	11.928	346.667	22262.1	44.6	83.5124	26.5971	155	34	3.83398	0.898151	0.564603	0.638208	0.686222	0.06259	0.887501	1.83266	0.654481	0.410915	0.418544	0.380386	0.0927309	0.62561
2110	2017	SP4	10.606	0.484244	17.052	433.333	22711	46.7	76.8477	26.6179	155	36	3.94166	0.918159	0.568089	0.64561	0.689492	0.053496	0.899556	1.71177	0.653335	0.399965	0.40255	0.367041	0.0734647	0.613704
2111	2017	SP4	11.5098	0.468595	19.1053	660	33852.4	34	78.9222	26.2148	154	37	5.0942	0.993161	0.580509	0.685633	0.724401	0.0561	0.909919	2.36164	0.722902	0.459849	0.481917	0.452989	0.101607	0.666281
2112	2017	SP4	10.3195	0.431241	20.2253	573.333	26125.3	39.5	90.5824	28.7718	156	37	4.1017	0.954644	0.569061	0.648606	0.69585	0.0463979	0.90701	1.81916	0.664808	0.412571	0.419766	0.381565	0.122115	0.632471
2113	2017	SP6	8.3044	0.437577	12.4687	406.667	18251.4	45.5	96.4871	25.5421	144	40	4.27784	0.937358	0.576062	0.66524	0.702172	0.0563961	0.896611	1.81129	0.651634	0.402342	0.406755	0.377503	0.0690774	0.604292
2114	2017	SP6	8.14855	0.417082	14.1827	420	19778	41.2	87.6519	21.4494	149	37	3.79816	0.873257	0.564114	0.637317	0.686267	0.0631034	0.887564	1.132	0.563012	0.337728	0.332724	0.29183	0.0730813	0.566279
2115	2017	SP4	9.84942	0.519214	14.174	426.667	24809.6	39.7	73.7186	22.5948	153	35	3.93057	-	0.572426	0.656985	0.69808	0.0561	0.891143	1.57081	0.624333	0.384533	0.386804	0.348165	-	0.612499
2116	2017	SP4	10.7997	0.440572	18.1507	513.333	25174.2	42.9	87.6442	27.3853	156	37	4.30398	0.950703	0.573407	0.659962	0.701209	0.0434047	0.911538	2.01265	0.69338	0.428359	0.437384	0.404537	0.0808727	0.654253
2121	2017	SP6	10.0583	0.443297	14.0673	400	23016.7	43.7	86.7242	25.3163	146	37	4.25526	0.942241	0.571309	0.655441	0.691822	0.0672518	0.882152	0.863314	0.514329	0.316298	0.31021	0.254624	0.068204	0.552331
2122	2017	SP6	9.46264	0.426785	17.378	666.667	22692.2	41.7	89.3033	25.169	148	38	4.18726	0.907323	0.572337	0.656708	0.696709	0.0653238	0.887177	1.32191	0.590447	0.357443	0.35445	0.314994	0.0413729	0.586815
2123	2017	SP6	8.744	0.426275	13.3513	360	21223.3	41.2	98.3373	21.6818	151	34	3.57387	0.87313	0.55796	0.622435	0.676728	0.0633138	0.887772	1.21406	0.574274	0.350289	0.347054	0.301135	0.0503477	0.591546
2124	2017	SP6	8.38037	0.401329	14.746	360	15490.5	54.1	91.6146	27.9184	146	36	4.5026	0.957683	0.581687	0.680021	0.70894	0.0486904	0.905959	1.41477	0.606135	0.36997	0.369217	0.325684	0.0522866	0.611499
2127	2017	SP4	11.5871	0.449964	22.9233	813.333	25864.1	44.8	87.0772	27.8963	149	37	4.36252	0.971496	0.573408	0.659864	0.704368	0.0453699	0.907161	1.99937	0.682726	0.432044	0.44411	0.405369	0.0886246	0.65101
2128	2017	SP4	9.72334	0.46262	17.0767	493.333	24995.7	38.9	71.869	27.2465	156	35	4.00443	0.915699	0.570212	0.650939	0.69361	0.0522301	0.898429	1.52474	0.629108	0.384713	0.383502	0.343691	0.0701334	0.610694
2130	2017	AD	8.0409	0.403758	18.27	553.333	17948.4	44.8	93.764	35.0396	146	32	4.62587	0.977892	0.579528	0.677659	0.713686	0.045532	0.897441	1.34106	0.585829	0.357126	0.354995	0.318664	0.0663163	0.573967
2131	2017	AD	6.54457	0.386341	16.8487	566.667	14479.1	45.2	108.631	35.7074	144	33	4.24679	0.953996	0.572973	0.657902	0.702095	0.0561	0.900764	1.09396	0.531058	0.334725	0.334233	0.287327	0.0880051	0.547328
2132	2017	SP6	8.52019	0.499327	17.3367	486.667	19018.3	44.8	83.4024	23.4601	143	35	4.07416	-	0.572426	0.656985	0.69808	0.0561	0.884994	0.874413	0.624333	0.384533	0.386804	0.348165	-	0.55221
2133	2017	SP5	8.74204	0.451096	13.3867	360	17732.3	49.3	86.3778	23.7453	151	33	3.69086	0.898313	0.562688	0.632683	0.679596	0.0599374	0.891296	1.2729	0.586729	0.351109	0.346924	0.308685	0.0733223	0.58846
2135	2017	AD	9.58053	0.437347	14.1947	400	26465.6	36.2	84.6986	27.384	152	33	4.49853	0.964131	0.57804	0.671627	0.708879	0.0455005	0.907676	1.61411	0.652735	0.384781	0.380108	0.351582	0.10547	0.602342
2137	2017	SP6	11.0202	0.452639	15.7653	400	28112.8	39.2	89.9251	26.2126	149	36	4.4841	0.958268	0.579539	0.67536	0.709437	0.0523943	0.901153	1.31377	0.598509	0.359506	0.355238	0.31487	0.0790574	0.589611
2139	2017	SP4	10.2773	0.415466	20.26	653.333	26625	38.6	92.0656	27.0502	161	32	4.23043	0.956707	0.57299	0.657855	0.7013	0.0432956	0.908049	2.44895	0.718973	0.472618	0.498885	0.463287	0.0789222	0.676226
2140	2017	SP4	9.12825	0.413299	13.2947	373.333	24940.6	36.6	81.6126	27.7714	156	34	3.91834	0.906097	0.568132	0.646627	0.688983	0.0519006	0.901895	1.41128	0.609202	0.368822	0.366525	0.326644	0.0647359	0.602301
2141	2017	SP4	10.2908	0.430344	15.6387	560	26118.7	39.4	83.1597	33.6827	150	35	4.40624	0.956994	0.577938	0.671191	0.706335	0.051581	0.901513	1.60464	0.638172	0.388989	0.389979	0.353128	0.0639201	0.614398
2144	2017	SP6	8.5823	0.41028	16.5367	373.333	17233.5	49.8	97.0974	28.8876	147	36	4.17519	0.924464	0.572634	0.657275	0.698309	0.061315	0.890973	1.53493	0.613332	0.379664	0.380292	0.342778	0.0981205	0.58667
2145	2017	SP4	10.708	0.448812	17.452	493.333	30594.3	35	82.0991	26.6519	159	35	3.937	0.916197	0.566846	0.64292	0.691225	0.0467306	0.908416	2.19063	0.698308	0.446981	0.46517	0.426465	0.0713065	0.670879
2146	2017	SP4	10.4672	0.455005	12.7793	406.667	24173.6	43.3	85.2798	27.0657	156	35	4.22709	0.917996	0.574508	0.661986	0.699703	0.0531757	0.897022	2.1071	0.68187	0.43878	0.455351	0.418121	0.0740711	0.646686
2149	2017	SP4	10.3749	0.460055	10.3727	346.667	23525.9	44.1	80.301	24.8309	156	34	3.99536	0.905953	0.568252	0.646817	0.692589	0.052746	0.90044	1.72647	0.649599	0.39901	0.402954	0.36629	0.0861169	0.627018
2150	2017	SP4	10.7092	0.484965	14.1673	360	25498.1	42	80.3204	23.9856	155	36	3.8252	0.873633	0.565729	0.640516	0.687014	0.054301	0.898547	1.54166	0.63407	0.379296	0.37554	0.339135	0.0745425	0.616177
2151	2017	SP6	7.83765	0.449866	17.3667	473.333	14434	54.3	95.1174	24.8792	146	35	4.21364	0.937528	0.572891	0.657721	0.698437	0.0600494	0.893026	1.32066	0.564077	0.351641	0.352217	0.307512	0.078946	0.570165
2152	2017	SP4	9.95327	0.487804	13.9113	373.333	23983.8	41.5	79.5529	22.3838	153	37	4.4041	0.939365	0.5791	0.672859	0.707376	0.0519214	0.901343	1.82074	0.676898	0.41025	0.412006	0.381855	0.0537028	0.629064
2153	2017	SP4	9.74005	0.461931	17.6347	433.333	23357.4	41.7	80.4504	25.8967	156	34	4.35485	0.94968	0.576879	0.668427	0.704982	0.0474225	0.906435	2.00803	0.678885	0.427362	0.438223	0.40385	0.0573053	0.640484
2156	2017	SP4	10.7464	0.457958	15.8253	426.667	21071.4	51	82.0715	26.6226	148	36	3.80737	0.878899	0.565345	0.639995	0.687365	0.056597	0.899253	1.64982	0.639791	0.397833	0.400587	0.359324	0.0411665	0.626224
2159	2017	SP4	9.22204	0.386496	17.456	506.667	23346.9	39.5	99.1905	27.7071	147	37	4.30317	0.965011	0.574887	0.663928	0.703281	0.0524574	0.898286	1.50225	0.612344	0.383952	0.386503	0.340689	0.0584044	0.606614
2160	2017	SP6	9.43903	0.424985	13.2773	306.667	22157.3	42.6	105.063	27.3323	152	33	4.70601	0.987191	0.577684	0.672831	0.716026	0.0561	0.897846	1.45033	0.620948	0.380102	0.37806	0.332902	0.0737977	0.613462
2162	2017	SP4	10.6753	0.454187	18.408	526.667	24884.2	42.9	87.6659	22.0668	156	37	4.10304	0.959955	0.568372	0.645921	0.697063	0.0377484	0.918519	1.80966	0.665165	0.41283	0.419555	0.379329	0.0942087	0.644696
2163	2017	SP4	10.6528	0.430756	18.8367	493.333	23108	46.1	82.6442	30.3563	156	34	4.08458	0.954496	0.57013	0.650621	0.694818	0.0481295	0.904465	1.92181	0.673182	0.419532	0.428375	0.395793	0.124795	0.626726
2164	2017	SP4	10.7869	0.487752	15.404	466.667	25805.9	41.8	81.8573	25.1734	153	36	4.47929	0.95206	0.577326	0.66983	0.707391	0.0546783	0.897664	1.92183	0.672817	0.417773	0.424891	0.39298	0.0609751	0.632829
2165	2017	SP4	10.9882	0.466529	14.2213	426.667	27888.9	39.4	73.8841	26.1104	153	37	4.03052	0.931584	0.57083	0.65252	0.694112	0.0520879	0.900588	1.44981	0.618067	0.373096	0.370597	0.33091	0.0721944	0.608445
2167	2017	SP4	10.2724	0.40273	21.9253	806.667	30302.1	33.9	90.7967	26.3002	155	36	4.50741	0.980078	0.57724	0.671312	0.710872	0.0432391	0.906553	1.98102	0.693197	0.427172	0.435906	0.403199	0.0627258	0.653638
2168	2017	SP4	9.25309	0.453067	18.2033	620	28383.7	32.6	76.7373	21.0016	161	33	3.83395	0.853166	0.567669	0.645281	0.688143	0.0675416	0.888635	2.12662	0.693529	0.440245	0.455819	0.422688	0.0968882	0.648692
2169	2017	SP4	10.6288	0.484157	19.1467	493.333	22759.7	46.7	83.019	27.6233	152	35	4.43601	0.978949	0.575196	0.664837	0.705847	0.0549052	0.897115	2.09862	0.680221	0.435603	0.451407	0.414954	0.0610937	0.647434
2170	2017	SP4	9.75747	0.463874	16.7747	466.667	20285.8	48.1	83.4022	29.2069	155	35	3.86317	0.911898	0.564243	0.637083	0.685384	0.0505357	0.901271	1.38765	0.61591	0.367405	0.362425	0.323719	0.0512992	0.612011
2171	2017	SP4	10.3406	0.470487	17.7547	620	25659.1	40.3	86.5607	27.1585	156	34	4.54904	0.955275	0.583244	0.683689	0.712728	0.0428043	0.911317	2.10636	0.687736	0.44561	0.461554	0.419191	0.0383346	0.657647
2174	2017	SP4	9.47384	0.425112	21.7793	586.667	22939.1	41.3	84.7359	27.2563	160	33	4.25085	0.930422	0.573702	0.65982	0.699498	0.0450126	0.909083	2.01618	0.698573	0.436007	0.44607	0.407935	0.0617861	0.669123
2175	2017	SP4	9.18088	0.466948	15.662	493.333	20001.9	45.9	73.5065	24.6459	153	36	3.61112	0.811104	0.5596	0.629417	0.680553	0.0638441	0.887723	1.19856	0.592464	0.343782	0.333467	0.301348	0.0838164	0.570826
2177	2017	SP4	11.6789	0.43575	20.7367	666.667	33560.2	34.8	95.2219	28.3812	156	35	4.34094	0.97676	0.575581	0.665224	0.703695	0.0398935	0.915881	2.50861	0.753895	0.488829	0.526599	0.472144	0.102117	0.686753
2178	2017	SP6	9.0723	0.439776	21.7687	460	18402.2	49.3	100.047	28.2116	145	35	4.25983	0.927054	0.576755	0.666441	0.702791	0.0543047	0.897679	1.26838	0.574794	0.35538	0.35292	0.310606	0.0951832	0.566367
2179	2017	SP4	8.70518	0.411558	13.6473	453.333	20011.9	43.5	81.7289	26.3221	152	33	4.34913	0.903357	0.576333	0.665482	0.702743	0.0664781	0.888817	1.63018	0.624724	0.390777	0.394833	0.353938	0.062549	0.611522
2180	2017	SP4	9.53806	0.420592	17.1267	593.333	27646.5	34.5	87.9728	26.0036	159	35	3.75925	0.910908	0.565397	0.638768	0.68351	0.055924	0.897216	1.71107	0.663528	0.402069	0.403632	0.367444	0.0689897	0.644154
2181	2017	SP6	9.02225	0.427028	19.432	500	18875	47.8	89.7383	29.6126	148	34	4.3231	0.95893	0.573999	0.6617	0.702131	0.0504514	0.901917	0.91594	0.515196	0.303462	0.294768	0.262963	0.112749	0.499793
2182	2017	SP4	9.50014	0.458111	16.456	513.333	23457.1	40.5	81.8149	24.2577	158	34	4.05512	0.914806	0.569441	0.649682	0.691963	0.0519143	0.901631	1.86948	0.664596	0.420512	0.42989	0.386375	0.0403715	0.645399
2183	2017	SP6	11.0661	0.407309	20.7607	620	33635.6	32.9	91.3907	28.3019	152	35	1.88698	1.00667	0.585158	0.656985	0.69808	0.0561	0.903018	1.89014	0.658759	0.420896	0.431091	0.389681	0.0895398	0.628104
2184	2017	SP4	9.67685	0.460431	15.2307	486.667	21504.1	45	84.218	24.2922	153	34	4.08776	0.925456	0.570077	0.651094	0.695549	0.0584084	0.893072	1.74737	0.655717	0.395158	0.395165	0.371156	0.0859393	0.588996
2185	2017	AD	9.82913	0.422306	21.5547	526.667	24696.3	39.8	79.2746	23.6067	152	35	4.4331	0.962788	0.579246	0.67471	0.705972	0.0544767	0.899997	1.98999	0.689389	0.424619	0.433162	0.403397	0.0908517	0.635037
2186	2017	AD	10.3444	0.434907	14.4613	473.333	22885.9	45.2	75.8448	29.1351	147	39	3.83357	0.90483	0.566282	0.641597	0.687175	0.0507803	0.899366	1.50731	0.631555	0.383867	0.382185	0.341618	0.0976195	0.614102
2187	2017	SP6	8.52189	0.412149	20.1933	626.667	23283.9	36.6	89.8087	25.299	146	35	4.26104	0.957416	0.575432	0.664528	0.699716	0.0582749	0.89566	1.06192	0.556583	0.332192	0.324036	0.282951	0.0949286	0.554499
2188	2017	SP6	8.92642	0.487892	10.2413	280	19836.5	45	88.1225	25.1055	146	32	4.17392	0.908667	0.572426	0.656985	0.69808	0.0561	0.884939	0.720391	0.624333	0.384533	0.386804	0.348165	-	0.508343
2189	2017	SP4	10.8869	0.433048	15.658	386.667	22968.1	47.4	86.8242	27.062	155	38	3.92973	0.928519	0.567265	0.643552	0.690393	0.0492441	0.9028	1.96079	0.691441	0.425366	0.433754	0.3997	0.040553	0.657171
2190	2017	SP6	8.80875	0.392532	13.8367	413.333	15758.1	55.9	85.2611	31.7641	142	35	4.36895	0.922401	0.57767	0.66782	0.702922	0.0624968	0.893464	0.902465	0.518216	0.317329	0.314256	0.261137	0.0301263	0.566501
2191	2017	SP4	10.207	0.462388	17.7513	433.333	22141	46.1	82.7182	25.4727	152	34	4.07386	0.962223	0.570414	0.651148	0.693556	0.0572099	0.894765	1.46953	0.615631	0.377929	0.378063	0.335962	0.0471034	0.606664
2495	2017	SP6	9.58081	0.394326	19.8787	540	20127.7	47.6	92.8948	27.344	148	40	4.15136	0.930693	0.573313	0.658562	0.698799	0.0488031	0.9001	1.63643	0.648591	0.393466	0.394436	0.356717	0.0521888	0.630648
2496	2017	AD	8.82545	0.452739	12.7167	353.333	19877.1	44.4	81.5842	30.0435	147	36	4.11957	0.899838	0.571812	0.655236	0.697267	0.0699221	0.882172	1.32205	0.575444	0.360849	0.360588	0.313993	0.100206	0.573494
2497	2017	SP6	9.44462	0.422386	12.0253	320	16062.3	58.8	101.566	32.2626	146	37	4.21681	0.906312	0.574694	0.661576	0.701488	0.0546985	0.896517	1.4907	0.601327	0.373697	0.375605	0.335541	0.0709447	0.596069
2498	2017	SP6	9.66291	0.412047	16.6567	440	20472.3	47.2	109.028	31.3026	148	35	4.30569	0.936423	0.577499	0.66854	0.703583	0.0558002	0.898542	1.50672	0.610015	0.378028	0.379765	0.339528	0.0636137	0.593564
2499	2017	SP6	8.85804	0.42132	15.4593	433.333	21500.1	41.2	91.0741	27.4738	148	35	4.17962	0.932459	0.574264	0.660421	0.698225	0.060828	0.89173	1.30929	0.59553	0.360542	0.357171	0.315029	0.0579185	0.597485
2500	2017	SP6	8.78329	0.409537	11.198	313.333	21267	41.3	95.4115	25.5057	148	35	3.92889	0.90713	0.567573	0.644662	0.689595	0.0551509	0.896858	1.06434	0.566891	0.336321	0.327247	0.280994	0.0810541	0.582319
2501	2017	SP6	10.8463	0.461637	17.6473	626.667	25702.1	42.2	91.4158	29.3889	146	40	4.52462	0.95728	0.580017	0.675717	0.711622	0.0458214	0.909468	1.49247	0.627319	0.370315	0.365175	0.330688	0.0806558	0.611955
2502	2017	AD	10.1804	0.443492	19.2127	453.333	23403.3	43.5	92.9305	29.7472	149	37	4.22347	0.9289	0.574722	0.66182	0.700712	0.0661743	0.888101	1.25713	0.580545	0.349473	0.344477	0.306857	0.0905983	0.567526
2503	2017	SP6	8.87077	0.409278	15.2187	420	17125	51.8	93.5896	31.6728	144	39	4.39207	0.951941	0.578128	0.671193	0.706427	0.0531784	0.900563	1.43168	0.60157	0.372575	0.372494	0.331226	0.0804045	0.590659
2504	2017	SP6	8.30841	0.368413	17.5853	473.333	17025.4	48.8	107.421	31.405	148	36	4.26824	0.948833	0.575484	0.663999	0.701796	0.0673863	0.886076	1.24934	0.591599	0.345273	0.336304	0.307456	0.0981056	0.550656
2505	2017	SP6	9.17542	0.364642	14.3447	353.333	19439.5	47.2	105.174	31.6986	149	34	4.49989	0.962879	0.576649	0.668592	0.709766	0.0525127	0.89767	1.5115	0.622718	0.375319	0.3733	0.340797	0.0851079	0.58739
2506	2017	SP6	7.27428	0.390987	19.4533	373.333	12520.3	58.1	102.174	31.4601	146	31	3.6337	0.877897	0.559797	0.626748	0.679021	0.0682143	0.881822	0.826027	0.505264	0.299822	0.292582	0.252534	0.116801	0.51692
2507	2017	SP6	7.49874	0.36094	13.4427	326.667	15149	49.5	90.2796	30.9898	143	34	4.21834	0.914678	0.572008	0.656041	0.698121	0.0683156	0.883794	0.868666	0.508232	0.30537	0.30058	0.255796	0.0383086	0.543009
2508	2017	SP6	7.864	0.382555	11.4493	326.667	17398.2	45.2	94.9258	30.1668	146	32	4.23046	0.916172	0.573472	0.659203	0.701385	0.0648841	0.887092	1.26287	0.570666	0.345953	0.343282	0.306059	0.0936749	0.558809
2509	2017	SP6	7.04659	0.44682	14.4667	353.333	15024.7	46.9	84.3933	24.1894	147	35	3.63563	0.887456	0.560625	0.628155	0.678873	0.0696535	0.881034	0.8801	0.524514	0.306733	0.296869	0.258632	0.11623	0.529158
2510	2017	SP6	10.7874	0.43598	17.354	453.333	24798.6	43.5	86.9163	29.7239	148	36	4.43717	0.97713	0.57593	0.667226	0.707018	0.0473382	0.897034	1.31467	0.59569	0.356581	0.351436	0.314648	0.0940986	0.580762
2511	2017	SP6	8.99603	0.408619	17.5893	553.333	21117.4	42.6	94.8048	29.8492	153	33	3.95372	0.94324	0.56622	0.640925	0.688499	0.056201	0.896265	1.77405	0.655737	0.406642	0.411755	0.374381	0.0893946	0.62394
2512	2017	SP6	8.99742	0.382603	17.7347	513.333	19062.3	47.2	95.7856	28.8079	147	36	4.57296	0.9705	0.576731	0.671682	0.704305	0.0555313	0.891344	1.17814	0.589163	0.351393	0.34362	0.298307	0.0899262	0.585598
2513	2017	SP6	10.661	0.429989	17.94	486.667	29450.3	36.2	95.2509	29.1507	150	36	4.2584	0.937397	0.57676	0.665957	0.699828	0.0634179	0.890894	1.36778	0.598443	0.362893	0.360107	0.321344	0.0877454	0.581616
2514	2017	SP6	7.10933	0.384249	19.0293	513.333	14275.8	49.8	97.0826	31.4737	143	33	3.85884	0.880528	0.566591	0.642489	0.686553	0.0721275	0.880485	0.74757	0.48781	0.292458	0.287197	0.241798	0.103089	0.522503
2515	2017	SP6	11.0126	0.433062	18.3453	506.667	21259.8	51.8	95.9	29.1612	147	36	4.59911	0.9519	0.581899	0.680305	0.714244	0.0569305	0.898288	1.59501	0.614498	0.3828	0.384834	0.344366	0.0833651	0.601604
2516	2017	SP6	9.23482	0.399032	15.982	473.333	18846.6	49	86.4923	29.8778	146	36	4.16378	0.922666	0.572638	0.656655	0.699144	0.0646119	0.888411	1.32996	0.586119	0.352742	0.349447	0.316527	0.0699437	0.564646
2517	2017	SP6	8.56021	0.428703	11.5853	566.667	24113.3	35.5	86.9594	24.9019	147	37	3.66892	0.867807	0.559372	0.627148	0.679225	0.0587473	0.891027	0.937721	0.53784	0.309815	0.299896	0.265574	0.0452507	0.548983
2518	2017	SP6	8.71643	0.427385	18.0587	660	22817.9	38.2	88.2259	25.018	149	34	3.84469	0.888602	0.565209	0.639428	0.688185	0.0514526	0.901138	1.12667	0.557924	0.339499	0.33661	0.28995	0.0576282	0.582616
2519	2017	SP6	10.1347	0.472713	19.6553	600	26953.9	37.6	89.5916	28.3977	146	37	4.39519	0.950438	0.578366	0.671088	0.705692	0.0584263	0.894682	1.22549	0.581562	0.346445	0.338725	0.304907	0.106486	0.551128
2520	2017	SP6	10.4427	0.421162	18.2527	460	24341.8	42.9	95.3884	30.2168	149	35	4.55544	0.949474	0.583123	0.683075	0.713191	0.0505441	0.904882	1.49757	0.622975	0.374338	0.371422	0.338564	0.0397739	0.59683
2521	2017	SP6	8.41715	0.3762	14.308	393.333	15501.2	54.3	96.6818	29.3822	146	31	4.48338	0.98001	0.574615	0.66316	0.706878	0.0561	0.893356	0.932897	0.519299	0.326405	0.322343	0.263721	0.08945	0.56266
2550	2017	SP5	9.18744	0.461049	18.7413	473.333	20103.8	45.7	85.602	25.9428	153	33	4.17789	0.94294	0.572689	0.657205	0.69807	0.0636134	0.888261	1.44328	0.604774	0.380601	0.38286	0.333316	0.095888	0.604354
2551	2017	SP5	9.4968	0.418128	18.9767	466.667	23742	40	90.6215	25.1785	155	34	4.32677	0.954835	0.573256	0.661205	0.695556	0.0545889	0.896247	2.06282	0.689833	0.431826	0.443819	0.412099	0.106735	0.637687
2552	2017	SP5	9.63771	0.43321	16.9787	406.667	21322.4	45.2	94.0928	28.8254	152	35	4.18758	0.9203	0.574782	0.662249	0.699312	0.063038	0.887457	1.91962	0.667493	0.424149	0.434765	0.393308	0.0595048	0.645356
2553	2017	SP5	8.32365	0.393371	19.9133	453.333	15471.5	53.8	107.956	28.8636	153	31	4.20004	0.929301	0.573744	0.659751	0.699454	0.0625831	0.889623	1.81091	0.644485	0.410548	0.419197	0.379056	0.0724841	0.623511
2554	2017	SP5	8.42814	0.441268	16.7427	446.667	18812.8	44.8	91.7641	23.7741	151	35	3.84081	0.878458	0.564872	0.638755	0.687293	0.061822	0.886265	1.28561	0.599657	0.359196	0.353471	0.312824	0.0864345	0.594279
2555	2017	SP5	7.48758	0.435251	16.026	493.333	19966.9	37.5	89.9946	26.8862	148	37	4.03958	0.921377	0.570793	0.651707	0.6938	0.0627073	0.890116	1.23661	0.57629	0.34709	0.343094	0.304308	0.0790498	0.577617
2556	2017	SP5	10.6904	0.396239	16.0593	413.333	27695.3	38.6	92.3271	27.2647	155	35	4.16976	0.929961	0.574008	0.659914	0.69822	0.064103	0.889068	1.7224	0.653973	0.403683	0.408741	0.368389	0.0445735	0.640116
2557	2017	SP5	8.61711	0.437921	19.4967	560	21435.6	40.2	85.3452	25.5814	149	37	4.10368	0.931371	0.57239	0.6555	0.696022	0.0652774	0.886941	1.2858	0.585046	0.353142	0.349039	0.311008	0.0828225	0.571055
2558	2017	SP5	8.33184	0.403183	21.7833	660	22159.1	37.6	85.3661	25.4879	156	31	4.16865	0.921306	0.574372	0.660431	0.697912	0.0636504	0.888149	1.90921	0.666525	0.419185	0.427362	0.392987	0.0935947	0.619509
2559	2017	SP5	8.43142	0.456234	12.5973	346.667	18989.7	44.4	82.0005	25.3695	153	34	3.6857	0.835512	0.562638	0.633463	0.68118	0.0733809	0.877364	1.51911	0.615122	0.382863	0.383404	0.34288	0.0611483	0.599115
2560	2017	SP5	8.51631	0.443851	11.6	366.667	18473.6	46.1	92.3187	29.345	153	35	3.98526	0.918266	0.567489	0.644956	0.691737	0.0626827	0.888243	1.3701	0.606554	0.367078	0.362629	0.322367	0.10264	0.585812
2561	2017	SP5	9.55849	0.415864	15.3047	433.333	20165.6	47.4	95.0825	30.1695	153	34	4.31	0.941506	0.578156	0.670547	0.703663	0.0519415	0.901384	2.14188	0.693196	0.440457	0.457508	0.42232	0.0937901	0.654096
2562	2017	SP5	9.51111	0.40544	15.7607	493.333	23085.2	41.2	96.6171	29.7998	149	36	4.59994	0.953104	0.582519	0.68228	0.714663	0.0560359	0.898601	1.89297	0.654215	0.415562	0.42614	0.387592	0.0708384	0.632563
2563	2017	AD	9.81223	0.429104	13.7573	453.333	24716	39.7	87.8406	28.8051	148	35	4.35329	0.950869	0.575349	0.664529	0.704654	0.0551441	0.898566	1.52974	0.606502	0.372355	0.372963	0.336265	0.0818257	0.584598
2564	2017	SP5	8.45297	0.401195	20.9773	486.667	19255.1	43.9	79.9349	31.1223	151	35	4.45388	0.911672	0.580436	0.675267	0.708498	0.0650705	0.88881	1.72842	0.640966	0.398267	0.402192	0.368182	0.0943608	0.605777
2565	2017	SP5	7.99642	0.422467	21.0147	553.333	19130.2	41.8	91.3216	27.4714	153	33	4.25841	0.92482	0.574769	0.66268	0.699897	0.0630455	0.890245	1.47843	0.615874	0.378836	0.377843	0.336118	0.0979147	0.598031
2566	2017	SP5	8.3144	0.419349	14.1473	466.667	21428.9	38.8	94.8797	30.7237	150	34	4.23407	0.942332	0.575674	0.663649	0.699483	0.0608037	0.892726	1.21635	0.562486	0.339693	0.337087	0.300983	0.0565666	0.560554
2567	2017	SP5	9.9799	0.46956	17.7727	480	21933.9	45.5	84.6934	30.1108	153	34	4.42759	0.928805	0.580225	0.675122	0.707703	0.0683846	0.886518	1.65597	0.634962	0.391496	0.393786	0.359255	0.092471	0.600908
2568	2017	SP5	9.33176	0.430182	19.6367	546.667	20923.2	44.6	104.494	29.2933	152	33	4.25161	0.93375	0.574801	0.661544	0.701599	0.0585183	0.89448	2.03213	0.668445	0.433302	0.447181	0.402298	0.0644855	0.656442
2569	2017	SP5	8.37579	0.434673	10.802	326.667	17341.2	48.3	88.6964	28.4514	152	34	4.18629	0.89343	0.574676	0.661443	0.699383	0.0688762	0.886014	1.71763	0.636599	0.399463	0.405576	0.36433	0.0539771	0.624954
2570	2017	SP5	8.14047	0.441006	13.2047	386.667	19382.1	42	85.1061	26.7583	149	36	4.51392	0.939598	0.580642	0.67641	0.711083	0.0621364	0.891372	1.35932	0.585531	0.356847	0.355838	0.318072	0.0565487	0.580718
2571	2017	SP4	9.9656	0.419744	11.3927	366.667	24425.5	40.8	90.6025	26.0273	156	33	4.27317	0.945111	0.573573	0.660103	0.701633	0.0472236	0.902967	2.34636	0.72111	0.455678	0.472455	0.448465	0.0795579	0.648229
2572	2017	SP5	8.50434	0.438498	16.666	446.667	19153.9	44.4	74.487	23.9909	152	35	3.8606	0.890831	0.567381	0.644113	0.687675	0.0652923	0.887467	1.45128	0.612959	0.375035	0.374234	0.33334	0.0742594	0.59885
2573	2017	SP5	8.26991	0.453527	16.0593	333.333	17708.6	46.7	86.7446	30.8478	153	34	4.39092	0.91101	0.57999	0.673331	0.706962	0.0658598	0.884536	1.6968	0.632991	0.392765	0.396157	0.362467	0.0914666	0.597188
2574	2017	SP5	7.98223	0.407754	17.316	473.333	18059.3	44.2	89.8244	31.7912	153	33	4.14531	0.913052	0.575999	0.662254	0.697128	0.0694949	0.883917	1.24379	0.58237	0.345536	0.339023	0.306603	0.0645911	0.564252

## Sheet: 2018
Genotype	year	Subpopulation	Yield	HI	Biomass	NSm2	NGm2	TKW	PH	GA	GS65	GFD	LAI_A	NDVI_A	RDVI_A	MSAVI_A	MTVI2_A	TCARI/OSAVI_A	GNDVI_A	LAI_PA	NDVI_PA	RDVI_PA	MSAVI_PA	MTVI2_PA	TCARI/OSAVI_PA	GNDVI_PA
3	2018	SP2	5.7281	0.219926	24.3753	769.964	20332.4	24.7098	120.789	38.6985	167	34	6.00858	0.948698	0.732723	0.888346	0.941996	-0.0761796	0.826983	5.05773	0.878311	0.699889	0.784647	0.798278	0.0996796	0.797302
10	2018	SP2	6.06569	0.207641	14.21	426.316	15224.3	47.5589	122.35	40.8082	175	35	6.37034	0.943458	0.804115	0.916988	0.9905	-0.140407	0.826608	5.51768	0.898351	0.715826	0.799381	0.804675	-0.0562573	0.83639
11	2018	SP2	6.45042	0.341692	16.61	563.775	17819.1	38.0476	127.449	39.6886	164	37	5.7906	0.91683	0.752519	0.867731	0.912771	0.0242898	0.826443	4.72304	0.871717	0.66575	0.764154	0.774218	0.145494	0.805224
12	2018	SP2	6.78834	0.267651	17.6307	584.485	18473.8	38.0758	114.33	34.1565	177	30	6.3656	0.94351	0.814212	0.920195	0.989864	-0.0627948	0.826597	4.93612	0.887673	0.72698	0.80247	0.816443	0.22272	0.800488
17	2018	SP2	5.96544	0.185655	15.2333	632.505	24381.7	19.6589	113.592	32.5894	175	29	6.0407	0.921121	0.774783	0.882844	0.946303	0.103933	0.826274	5.52664	0.905659	0.704579	0.799148	0.812849	-0.134763	0.823909
27	2018	SP2	5.65708	0.226031	7.966	345.139	15501.5	40.6804	112.878	31.4586	177	36	6.44273	0.92741	0.869312	0.917778	1.00021	-0.186867	0.826153	5.8627	0.898891	0.741151	0.810684	0.824423	-0.305429	0.793186
35	2018	SP2	5.38121	0.286054	12.3987	487.116	14821.9	40.7065	113.504	34.2249	176	30	6.59508	0.944762	0.864017	0.933353	1.02063	-0.325223	0.826328	5.34034	0.88879	0.665059	0.774483	0.784991	-0.276792	0.805327
55	2018	SP2	6.23692	0.250606	14.5627	475.756	17348.2	36.9439	116.996	33.5816	177	32	6.56689	0.951011	0.838978	0.934684	1.01685	-0.136939	0.826612	4.80816	0.906644	0.665042	0.780371	0.792992	-0.091004	0.834319
56	2018	SP2	5.90755	0.279644	14.278	542.565	17173.2	34.9826	107.364	36.2589	178	32	6.2102	0.932401	0.815393	0.909101	0.969029	-0.161652	0.826446	4.51847	0.897934	0.645994	0.760971	0.769328	-0.149418	0.8629
61	2018	AD	5.85702	0.275952	9.98933	428.58	17118.1	34.9831	115.28	33.2423	172	28	6.54945	0.953711	0.799255	0.926971	1.01451	-0.634623	0.826446	4.94703	0.873237	0.663334	0.768496	0.784097	-0.14084	0.781342
62	2018	SP3	5.86571	0.333327	13.7627	556.541	16947.2	35.39	110.518	32.7153	169	31	5.1331	0.883892	0.69585	0.802755	0.824616	0.173104	0.826289	4.78295	0.865084	0.672959	0.764169	0.780613	0.244653	0.779111
64	2018	AD	6.34343	0.363993	20.9593	749.128	20586.4	28.1125	99.6767	35.5858	164	40	5.89211	0.916137	0.767061	0.874568	0.926381	0.0911597	0.826294	3.54485	0.87362	0.613893	0.728174	0.748825	0.187911	0.818952
65	2018	SP1	6.11475	0.332299	21.348	613.215	16249.4	41.4348	110.749	33.0974	169	31	6.50344	0.94945	0.821835	0.928786	1.00834	-0.466068	0.826475	5.08624	0.876628	0.685495	0.780339	0.795728	0.0298272	0.760808
68	2018	SP3	5.58163	0.322303	14.44	522.781	15867.1	36.7986	96.8058	34.6124	172	28	6.41358	0.942946	0.823819	0.922332	0.996297	-0.0337445	0.826469	2.86804	0.753679	0.562395	0.677614	0.712028	0.423984	0.671396
121	2018	SP3	3.64561	0.234389	12.1573	615.286	13034.7	21.4091	109.923	26.3317	166	33	5.37949	0.910478	0.699836	0.825552	0.857651	0.000356135	0.826254	4.69264	0.841065	0.663244	0.754232	0.774711	0.272342	0.729552
123	2018	SP3	4.83401	0.270821	13.5133	567.886	15610.8	28.2448	116.109	32.8241	171	32	6.20059	0.960099	0.734037	0.903654	0.96774	-0.22402	0.826979	5.63115	0.904163	0.704328	0.802405	0.813334	-0.248587	0.82435
124	2018	SP1	5.58704	0.339593	21.802	584.276	14699.2	46.5496	102.633	41.3995	171	33	6.33679	0.927528	0.83146	0.908994	0.986002	-0.027081	0.826148	3.58986	0.810352	0.589264	0.706659	0.728772	0.295692	0.713635
129	2018	SP3	4.73705	0.278183	10.8147	522.991	14635.5	33.4966	105.363	27.3621	166	32	6.20188	0.942198	0.758776	0.896703	0.967913	-0.0303072	0.826381	2.51674	0.81467	0.540783	0.66309	0.69306	0.212191	0.764106
136	2018	SP2	7.21515	0.422557	16.0627	506.391	18654.6	41.3412	106.504	31.3154	165	33	6.312	0.937327	0.791979	0.90618	0.982678	0.00104262	0.826303	3.92823	0.87363	0.614498	0.729787	0.745543	0.119038	0.822463
138	2018	SP2	6.32155	0.422385	11.8433	493.843	17736.9	36.2194	104.986	32.6619	165	34	-	-	-	-	-	-	-	-	-	-	-	-	-	-
139	2018	SP1	5.99336	0.303841	16.7007	528.47	16203.7	41.9412	119.141	39.5182	171	31	6.49701	0.942163	0.826033	0.92211	1.00748	-0.0873868	0.826352	4.80379	0.870334	0.693489	0.785334	0.803385	0.20007	0.771888
142	2018	SP1	5.61779	0.330404	21.0933	594.977	14768.8	47.362	100.663	36.5265	171	31	6.39653	0.934552	0.819108	0.912372	0.994011	-0.313888	0.826196	4.36311	0.832572	0.639918	0.73899	0.758865	0.203865	0.728579
143	2018	SP1	5.8748	0.276511	15.9133	479.222	15613.6	44.1171	122.309	37.5151	172	30	7.01256	0.966921	0.853874	0.955407	1.07661	-0.83803	0.82641	6.18952	0.909724	0.717845	0.824745	0.851139	-1.03607	0.788804
147	2018	SP3	5.04318	0.275657	20.9773	623.674	14925.3	34.159	120.318	35.3365	173	33	6.68022	0.952765	0.837547	0.93627	1.03205	-0.259458	0.826383	4.60629	0.853085	0.664502	0.764621	0.779594	0.155637	0.756731
151	2018	SP2	5.98727	0.26987	19.948	669.546	21320.8	24.4548	109.783	33.8636	176	35	6.5563	0.965524	0.78285	0.936306	1.01543	-0.366127	0.82695	5.04264	0.893392	0.685138	0.792337	0.800174	0.0534913	0.835856
160	2018	SP1	4.85454	0.240307	11.3007	446.425	14104.3	36.0859	105.278	36.5731	171	35	6.06729	0.926748	0.786794	0.89341	0.949868	0.000878708	0.826356	4.17916	0.851504	0.62304	0.732144	0.749244	0.127396	0.764554
169	2018	SP1	5.76145	0.279722	16.8587	550.174	16151.8	38.8907	120.626	38.4548	174	35	6.23533	0.935359	0.796445	0.905779	0.972399	-0.213159	0.826385	5.12222	0.911043	0.650622	0.770918	0.791502	-0.350017	0.830348
191	2018	SP2	5.60869	0.30434	18.686	761.526	20625	21.9813	115.781	27.3986	178	28	6.24503	0.948935	0.800491	0.921857	0.973698	-0.122276	0.826942	6.04544	0.940518	0.692182	0.823078	0.845327	-1.32873	0.860645
194	2018	SP3	4.63508	0.196892	11.9793	688.786	17040.4	19.89	106.493	31.5355	166	33	6.15622	0.942983	0.750038	0.892782	0.961791	-0.0390194	0.826463	4.85424	0.865967	0.686825	0.774401	0.789421	0.161457	0.770195
195	2018	SP3	5.65077	0.307719	15.204	559.164	16976.9	32.411	112.626	35.8288	169	31	6.18369	0.937503	0.776512	0.900086	0.965474	0.00470218	0.826376	4.50708	0.848161	0.651304	0.750756	0.769001	0.227646	0.751181
199	2018	AD	5.17391	0.336836	14.894	563.081	15009.4	35.5991	114.29	34.4064	172	32	6.29195	0.939569	0.802121	0.912165	0.979989	-0.0132326	0.826405	4.37561	0.912253	0.593772	0.717266	0.766307	-0.425318	0.816598
200	2018	SP3	4.94075	0.317757	9.93467	534.837	15281.5	33.0314	105.234	29.7308	168	33	5.20222	0.897552	0.683183	0.801046	0.833883	0.151487	0.826286	4.68816	0.881394	0.672754	0.771707	0.790986	0.196474	0.788636
201	2018	SP1	5.90789	0.323405	21.7607	741.519	16667	37.8122	121.584	37.327	169	34	6.44717	0.951106	0.8123	0.927978	1.0008	-0.472859	0.826666	4.82584	0.850852	0.669268	0.757331	0.77426	0.13475	0.740728
207	2018	SP3	6.30019	0.308317	23.8933	696.623	17902.2	35.084	111.393	35.8432	169	36	6.01956	0.93119	0.768661	0.889928	0.943469	0.0172123	0.826493	4.74182	0.858871	0.693574	0.776924	0.798258	0.300316	0.752695
213	2018	SP2	5.41326	0.162771	11.496	372.55	14524.8	45.2392	124.897	39.1325	177	33	6.43102	0.944963	0.813015	0.9214	0.998635	-0.0535026	0.826522	4.2982	0.880992	0.640512	0.751844	0.766903	0.113472	0.812277
214	2018	SP2	6.48503	0.305863	23.5027	533.633	16340	45.9401	115.668	32.8621	180	33	6.23336	0.931583	0.824964	0.911116	0.972134	-0.178941	0.826419	5.27936	0.920796	0.688493	0.805773	0.811018	-0.49315	0.873266
216	2018	SP2	5.66333	0.261131	22.132	642.154	17847	29.0347	124.004	32.4443	178	33	6.352	0.94318	0.819642	0.921419	0.98804	-0.196766	0.826605	6.07429	0.929408	0.695593	0.815568	0.828117	-0.986484	0.854002				Yield	HI	Biomass	NSm2	NGm2	TKW	PH	GA	GS65	GFD
225	2018	SP1	5.81482	0.305358	19.9027	595.637	16174	39.172	106.9	29.5681	179	31	6.52467	0.957548	0.797753	0.931094	1.01119	-0.619983	0.826665	3.73202	0.801894	0.619919	0.721309	0.73526	0.306108	0.729731			Min	3.64	0.11	6.66	200	12917	17.92	70.18	21.94	141	28
226	2018	SP2	5.3548	0.307631	21.9067	699.88	15881	35.5653	105.52	34.7443	177	33	6.28764	0.938133	0.80402	0.911297	0.979412	-0.00601193	0.826445	5.24717	0.89128	0.692268	0.795682	0.815966	-0.21877	0.786139			Max	12.37	0.49	33.9	973	41628	51.32	132.8	48.29	180	71
227	2018	AD	6.05893	0.222193	18.4847	668.678	18179.1	32.8004	125.09	34.2441	172	40	6.22483	0.942942	0.772116	0.904043	0.97099	-0.097545	0.826607	5.18694	0.878688	0.698448	0.78812	0.801995	0.106505	0.795819			Mean	7.89	0.36	18.08	582	21965	36.16	101.57	35.8	168.8	34.3
228	2018	AD	7.21988	0.227417	13.5827	583.884	22679.4	28.1408	131.745	39.4401	170	32	6.20062	0.942645	0.759133	0.897388	0.967744	-0.0052803	0.826483	3.99548	0.852193	0.624161	0.733832	0.756252	0.236896	0.759784			SD	2.36	0.08	3.77	123	5950	6	12.37	4.68	4.99	3.33
230	2018	SP2	5.77345	0.31353	16.1173	602.871	17581	32.0205	111.105	31.1579	173	30	6.59422	0.971145	0.755238	0.932724	1.02052	-0.713581	0.826925	4.77246	0.876067	0.662995	0.768606	0.778876	0.0129655	0.798018			CV (%)	29.9113	22.2222	20.8518	21.134	27.0885	16.5929	12.1788	13.0726	2.95616	9.70845
235	2018	SP2	7.20739	0.319694	21.054	605.588	17937.8	42.8136	70.1847	35.8988	175	31	6.48437	0.944778	0.849046	0.930346	1.00579	-0.132427	0.826527	5.2217	0.89955	0.676433	0.784398	0.791694	-0.194173	0.833459
240	2018	AD	5.10783	0.330366	33.9053	888.641	15245.4	33.6812	101.415	35.3541	172	34	6.30775	0.942011	0.81662	0.919314	0.982108	-0.0847599	0.826536	5.85294	0.918972	0.675329	0.799725	0.82118	-1.19977	0.841445
247	2018	SP2	8.1943	0.437372	16.45	519.373	20477	41.3281	108.584	31.9373	168	36	5.7913	0.923824	0.760334	0.878492	0.912864	0.0715875	0.826648	4.86978	0.917469	0.681507	0.793737	0.802685	0.0334456	0.871563
248	2018	SP2	8.13715	0.463685	16.4413	548.312	20866	39.6934	96.0601	27.4476	170	35	6.23162	0.942378	0.792927	0.911931	0.9719	-0.0944533	0.826575	5.27825	0.902469	0.691069	0.792653	0.799337	-0.0886723	0.84158
264	2018	SP2	5.58126	0.279944	22.2253	631.151	16164	36.401	113.299	33.1944	177	32	6.73115	0.960666	0.831296	0.943826	1.03888	-0.368145	0.82662	4.95954	0.883355	0.647906	0.761186	0.783038	-0.181551	0.783936
270	2018	SP1	5.37292	0.28032	20.882	598.595	15500.6	37.8066	109.773	34.7338	175	30	6.68394	0.955552	0.83902	0.939669	1.03255	-0.603364	0.82651	5.39511	0.873846	0.68179	0.784431	0.797795	-0.297547	0.784907
274	2018	AD	5.69938	0.215876	15.596	651.459	19118.1	26.8781	111.93	35.5792	168	33	6.24428	0.935808	0.791222	0.904306	0.973597	-0.164539	0.826374	5.55472	0.883478	0.706638	0.786873	0.801006	-0.0175999	0.782136
277	2018	SP1	6.12825	0.393811	20.2447	582.73	15854.5	44.7015	114.879	33.1502	168	33	5.77173	0.911253	0.773967	0.873331	0.910241	0.0979507	0.826451	4.90254	0.882158	0.689295	0.783844	0.799043	0.153049	0.792579
288	2018	AD	5.16989	0.279024	19.7673	545.689	15005.6	38.8707	123.176	35.2475	174	29	6.26654	0.926882	0.813615	0.903129	0.976583	-0.166367	0.826344	5.82103	0.903587	0.724037	0.805272	0.82107	-0.26064	0.802863
294	2018	SP2	5.05487	0.111886	6.66067	374.319	18555.4	22.459	107.818	35.199	174	29	6.35234	0.926388	0.833928	0.908575	0.988086	0.0880456	0.826113	5.73105	0.907333	0.70117	0.806194	0.830255	-0.524029	0.791905
297	2018	SP2	5.51138	0.184451	11.1067	450.042	17139.7	29.2224	126.977	33.3031	176	30	6.36376	0.938562	0.823899	0.91781	0.989617	-0.0319686	0.826377	5.32846	0.884374	0.708025	0.797462	0.810178	-0.0908958	0.793648
303	2018	SP2	5.69131	0.289091	9.40933	434.045	15646.5	39.8074	118.512	37.2594	178	32	6.47499	0.938421	0.847174	0.923527	1.00453	-0.226022	0.826331	5.80057	0.914382	0.686201	0.797001	0.809995	-0.500979	0.831531
304	2018	SP2	5.47206	0.246815	19.2733	573.424	16416.7	31.9765	114.727	32.5793	178	31	6.36415	0.938662	0.833322	0.920426	0.98967	-0.0538775	0.826444	6.06087	0.921008	0.736009	0.826848	0.838859	-0.859242	0.832818
322	2018	SP1	5.78693	0.334596	15.716	564.643	16662.3	35.6215	116.104	37.2809	167	32	6.41541	0.947323	0.795541	0.918346	0.996543	-0.144215	0.826472	5.31762	0.866951	0.718512	0.786335	0.800157	0.150272	0.766652
323	2018	SP3	5.08723	0.219863	18.3933	605.98	16619.9	27.471	116.686	31.2865	168	33	6.30035	0.938975	0.792168	0.907991	0.981116	0.0137717	0.826419	3.2031	0.809842	0.583694	0.699963	0.726281	0.327271	0.71485
324	2018	SP3	4.16321	0.216583	12.018	486.215	12917.2	30.2506	107.549	31.1237	173	33	6.22469	0.954434	0.748596	0.905549	0.970971	-0.10399	0.826776	4.18296	0.833629	0.643204	0.739461	0.769839	0.325845	0.729368
327	2018	SP3	4.13905	0.248258	18.7567	744.643	14604.7	24.1781	118.119	37.4098	170	29	6.16622	0.942914	0.739615	0.886356	0.963132	-0.109464	0.826405	3.96382	0.806329	0.61304	0.720105	0.747177	0.384709	0.696309
332	2018	SP2	6.10948	0.413261	23.4587	707.475	18803.4	31.1154	92.3123	34.5328	168	35	6.20476	0.935831	0.789079	0.903506	0.968299	-0.0648478	0.826376	5.11406	0.892597	0.676611	0.782763	0.791538	-0.00119461	0.823973
333	2018	SP3	4.67226	0.360346	9.56333	521.235	14634.6	31.5547	103.359	28.5518	167	32	5.02454	0.901685	0.67026	0.790939	0.810061	0.129063	0.826427	4.01734	0.84191	0.62684	0.735111	0.752759	0.265409	0.765187
341	2018	SP3	4.45837	0.282614	22.1087	659.848	14167.4	28.5079	109.627	28.0822	171	32	6.03312	0.926089	0.772542	0.886636	0.945286	-0.031836	0.826296	4.52752	0.848422	0.643705	0.748978	0.768332	0.187833	0.743329
344	2018	SP3	4.52677	0.198777	13.768	659.848	16299.1	20.5411	108.489	30.7862	169	30	5.92581	0.934063	0.749949	0.883113	0.930899	-0.165532	0.826588	4.06578	0.813575	0.626507	0.723931	0.740865	0.346936	0.714622
346	2018	SP3	4.86715	0.271333	13.0787	573.424	16642.7	24.4096	105.082	31.1355	167	32	6.07625	0.933207	0.77344	0.894215	0.951069	0.0406764	0.826494	2.80859	0.765034	0.554281	0.673068	0.699723	0.35981	0.680059
348	2018	SP3	5.22393	0.260072	13.2547	598.955	18065.5	24.8802	111.777	30.6199	167	34	6.18917	0.933832	0.772487	0.894428	0.966209	0.0205338	0.826242	4.73649	0.862583	0.678457	0.76966	0.7875	0.237613	0.764382
350	2018	SP1	5.98247	0.328147	12.6773	552.229	16777.7	38.2934	107.111	36.6964	168	32	6.34623	0.946289	0.786687	0.913915	0.987267	-0.375482	0.826482	4.40471	0.823148	0.658901	0.747111	0.764101	0.292124	0.720202
354	2018	SP1	4.30175	0.235043	13.376	625.27	14435.8	27.4816	110.313	35.1898	168	32	6.22705	0.932236	0.786781	0.898897	0.971288	-0.199634	0.826344	5.06918	0.868862	0.6855	0.771052	0.783776	0.0800685	0.779488
355	2018	AD	5.31805	0.2595	9.50533	435.814	16611.1	31.0001	110.138	34.5367	166	29	6.18873	0.92646	0.792423	0.895334	0.96615	-0.216773	0.826113	3.76278	0.810242	0.608183	0.714772	0.733524	0.233606	0.729404
359	2018	AD	6.20229	0.357715	17.144	570.315	17586	36.7606	116.191	36.4609	164	35	6.27193	0.9349	0.81778	0.912328	0.977305	-0.143796	0.8264	5.14073	0.869085	0.683982	0.780155	0.796176	-0.0259596	0.764205
360	2018	SP1	5.53007	0.353982	20.1267	685.169	15291	39.4691	103.046	36.0402	168	31	6.1852	0.94137	0.77538	0.903766	0.965677	-0.288593	0.826593	3.45004	0.776465	0.592709	0.697732	0.719738	0.417707	0.686713
361	2018	SP2	6.26195	0.305954	17.7367	550.174	16511.2	43.8147	125.366	39.6869	171	29	6.18881	0.934292	0.793077	0.903439	0.966161	-0.183996	0.826479	4.87311	0.872924	0.658325	0.762327	0.780373	0.0744547	0.766217
367	2018	SP1	5.31949	0.175882	27.8687	743.948	14655.6	41.1251	105.171	39.4266	175	33	6.29016	0.935152	0.81148	0.91065	0.979749	-0.0353189	0.826311	6.13811	0.919321	0.719891	0.822009	0.841945	-0.832682	0.815966
368	2018	SP2	6.28791	0.217628	8.52	497.968	21027.3	26.1984	108.937	37.9716	173	32	6.29534	0.932641	0.814744	0.909141	0.980443	0.0556136	0.826305	4.73251	0.878425	0.681427	0.780042	0.79185	0.0937593	0.800119
369	2018	AD	6.04046	0.326431	20.8053	618.903	17178.5	35.8361	106.402	37.6378	172	31	6.17366	0.928097	0.804778	0.901405	0.96413	0.0187189	0.826311	4.69854	0.858544	0.666534	0.76028	0.770979	0.178127	0.782551
370	2018	SP2	8.04566	0.427798	12.3267	465.412	19310.2	45.5639	85.2524	33.6244	164	37	6.70509	0.967167	0.79171	0.941578	1.03538	-0.870027	0.826681	4.65338	0.895939	0.632621	0.753895	0.767168	-0.183445	0.848791
371	2018	SP3	5.25235	0.328448	6.95867	466.975	16598.1	30.7918	111.173	29.488	175	29	5.93317	0.909031	0.789186	0.877795	0.931886	0.0882329	0.826193	5.02348	0.889932	0.708085	0.795858	0.812368	0.168928	0.796462
374	2018	SP1	6.01622	0.283352	16.8713	591.36	15446	46.43	123.235	34.2532	177	28	6.51211	0.955061	0.779586	0.921451	1.00951	-0.185977	0.826543	4.41443	0.871101	0.65975	0.761268	0.782024	0.134496	0.777484
375	2018	SP2	6.18016	0.254592	17.4313	581.862	17394.5	37.7121	132.14	34.4054	177	31	6.20611	0.927917	0.821354	0.9065	0.96848	-0.101252	0.826525	6.62795	0.933928	0.736205	0.838371	0.861143	-1.51127	0.849311
379	2018	AD	5.26778	0.206842	17.1767	551.72	15964.6	31.6722	112.556	37.1177	174	33	6.44472	0.946596	0.799074	0.918753	1.00047	-0.155501	0.826373	4.90865	0.882749	0.667263	0.77197	0.782349	-0.0529086	0.791914
387	2018	SP2	7.12883	0.398663	16.764	531.219	18230.1	42.2361	110.545	30.9189	165	34	5.77932	0.923199	0.739259	0.865913	0.911259	-0.057523	0.826459	5.07795	0.913867	0.649469	0.771092	0.788191	-0.271431	0.849906
391	2018	SP2	7.30426	0.308686	20.4967	611.294	22139.1	30.4474	103.923	31.2994	175	35	6.20464	0.943914	0.783526	0.910007	0.968284	-0.0815514	0.826657	5.60436	0.91268	0.702874	0.805098	0.811894	-0.31981	0.855339
393	2018	SP1	5.57522	0.243913	23.0273	734.284	16772.3	32.1564	108.392	40.2097	175	32	6.38787	0.928776	0.826073	0.908697	0.992849	0.0274181	0.826103	4.7539	0.85869	0.682547	0.769131	0.785123	0.20899	0.764661
399	2018	SP3	5.39914	0.313969	14.91	606.19	16372.8	32.5397	105.83	34.9026	170	30	5.82028	0.941649	0.727688	0.876765	0.916749	-0.198324	0.826745	4.08951	0.818399	0.625261	0.726411	0.745848	0.325019	0.720353
401	2018	SP3	5.45748	0.370435	13.0373	580.508	14870.3	40.924	113.112	29.9876	164	37	6.0577	0.920362	0.776407	0.882848	0.948582	0.117017	0.826116	3.61168	0.792528	0.598189	0.705386	0.734405	0.365328	0.687357
405	2018	AD	4.78264	0.31178	17.0153	657.132	14488.9	33.7037	98.548	36.5216	167	30	6.16879	0.929958	0.790389	0.898015	0.963477	0.0501452	0.826164	4.30604	0.824884	0.631637	0.736896	0.758896	0.257879	0.71444
410	2018	SP1	5.09428	0.367356	24.9493	824.224	15111.1	35.6935	110.15	33.8911	169	31	6.15364	0.92611	0.770136	0.88554	0.961445	-0.0313159	0.826155	5.33581	0.859991	0.721324	0.781348	0.796792	0.221455	0.766295
419	2018	SP3	4.73093	0.267445	8.64667	474.21	15007.1	30.4566	119.269	27.9414	176	30	4.78323	0.886297	0.668245	0.779361	0.777708	0.142233	0.826593	4.17409	0.827851	0.635666	0.736303	0.756319	0.360111	0.739565
420	2018	SP2	5.64696	0.258695	14.2873	452.131	14765.5	49.3033	115.725	37.0653	175	31	6.63865	0.946127	0.836508	0.92891	1.02647	-0.0781501	0.826253	3.76964	0.876937	0.609959	0.72637	0.750452	0.133162	0.807147
421	2018	SP3	4.52077	0.327584	14.4207	511.929	13337.9	40.4939	99.3225	35.6522	171	32	6.28001	0.93965	0.808546	0.914363	0.978389	-0.273365	0.826573	3.52421	0.803298	0.590953	0.700354	0.717095	0.297825	0.716495
426	2018	AD	5.15614	0.34626	25.56	546.182	13615.7	47.3703	107.779	30.3803	175	28	6.59673	0.961126	0.796088	0.93502	1.02085	-0.292657	0.826734	4.07002	0.839218	0.628495	0.734296	0.756056	0.277505	0.742239
428	2018	SP3	6.24108	0.334085	12.65	569.807	19591	29.012	108.939	28.0333	167	33	6.50877	0.953506	0.792558	0.924457	1.00906	-0.142885	0.826595	4.57705	0.892979	0.690143	0.788027	0.800735	0.126902	0.807247
429	2018	SP3	4.77631	0.2736	9.04133	532.087	17073.5	23.7594	109.218	34.8467	169	29	5.84996	0.941167	0.730355	0.878164	0.92073	-0.184182	0.826789	4.00044	0.807957	0.623373	0.723967	0.747173	0.36467	0.698908
432	2018	SP1	6.12502	0.345685	29.5913	768.761	16038.4	42.76	120.721	35.7695	172	31	6.64187	0.945099	0.841832	0.929078	1.02691	-0.0702654	0.826271	5.2148	0.889188	0.706835	0.794367	0.808641	0.0863492	0.785158
433	2018	SP1	5.58863	0.305768	21.2193	736.205	17295	30.4767	116.187	39.3378	170	30	6.33391	0.94333	0.802835	0.916427	0.985615	-0.0689385	0.826531	4.94734	0.888112	0.676353	0.779796	0.793292	-0.0562026	0.789563
434	2018	SP1	5.11641	0.266072	16.2847	536.858	14780.8	35.7073	109.537	35.1345	174	31	6.40944	0.940888	0.835223	0.923168	0.995741	-0.137977	0.826488	4.96404	0.869242	0.666557	0.766553	0.780144	0.0231801	0.774956
438	2018	AD	4.72706	0.286035	29.924	719.815	14680.7	32.2638	112.206	32.1682	172	33	6.50932	0.958197	0.785769	0.927751	1.00913	-0.244894	0.826675	4.71596	0.858375	0.67772	0.773166	0.785817	0.148064	0.770817
440	2018	SP1	5.32163	0.233899	13.2333	511.929	15658.2	35.492	102.872	34.7541	172	32	6.41692	0.940342	0.831455	0.921655	0.996745	-0.053719	0.826437	4.82348	0.883882	0.675076	0.779102	0.794082	0.0326986	0.785345
441	2018	SP1	5.65986	0.351806	18.8693	627.894	15712.7	39.649	103.25	38.5721	172	31	6.12239	0.925469	0.808158	0.89999	0.957256	-0.157707	0.826303	3.7734	0.819275	0.609209	0.715973	0.736503	0.281232	0.723804
442	2018	SP1	5.64032	0.29806	19.3233	656.832	15735.5	39.2956	110.948	38.4602	170	31	6.30545	0.928904	0.82063	0.907242	0.981799	-0.235056	0.826164	4.59153	0.862883	0.656499	0.75642	0.770436	0.175703	0.76686
443	2018	SP1	5.24586	0.315055	12.6513	595.637	15853.4	33.0513	111.249	37.4396	172	30	6.57122	0.970869	0.743472	0.925733	1.01743	-0.3478	0.826945	4.24383	0.846617	0.663955	0.757339	0.776995	0.271858	0.746507
444	2018	SP1	5.40767	0.254324	13.7747	544.485	16660.1	31.4368	107.47	38.7269	170	31	6.45273	0.948079	0.809118	0.923639	1.00155	-0.128861	0.826546	4.46562	0.871582	0.668164	0.772411	0.789002	0.123564	0.771441
445	2018	SP1	5.59866	0.350267	22.546	721.343	16272	33.3332	111.505	36.7574	168	31	6.42904	0.947598	0.798362	0.919631	0.99837	-0.104872	0.826537	4.72627	0.880018	0.664974	0.768597	0.782868	0.072793	0.79382
446	2018	AD	4.73353	0.263457	12.8247	511.537	14579.7	29.3219	108.038	30.0667	175	30	6.31825	0.942619	0.78325	0.908462	0.983515	-0.0348103	0.826386	4.47078	0.849979	0.661842	0.760043	0.772732	0.204023	0.768208
448	2018	SP1	5.94235	0.235505	20.1367	697.617	19153.1	29.0392	119.281	34.1856	170	31	6.42585	0.938243	0.822241	0.917019	0.997942	-0.353843	0.826476	5.69186	0.91886	0.713406	0.811206	0.826852	-0.36167	0.828787
449	2018	AD	6.27636	0.239717	13.174	505.203	19005.7	31.529	109.009	28.124	175	31	6.3568	0.937296	0.801033	0.90941	0.988685	0.0238473	0.82623	5.12782	0.885843	0.685825	0.784971	0.800472	-0.0661527	0.787499
450	2018	SP1	4.85029	0.223037	13.9787	647.842	14430.1	36.2465	118.166	39.0021	167	30	6.09243	0.936691	0.771324	0.896891	0.953239	-0.206925	0.826567	4.74806	0.869573	0.657594	0.760259	0.777694	0.151652	0.762614
451	2018	AD	5.87657	0.252617	14.6353	621.653	16781.3	37.1144	124.3	36.8281	168	35	6.23614	0.930546	0.820092	0.908686	0.972507	-0.105681	0.826561	5.30377	0.881512	0.706205	0.790155	0.804547	0.0877411	0.794301
456	2018	AD	5.06306	0.294304	11.518	493.692	15501.9	33.6042	98.1093	33.5533	176	34	6.37545	0.939251	0.821356	0.917803	0.991185	-0.0377156	0.826406	5.24719	0.900778	0.661851	0.780313	0.803735	-0.449814	0.807206
458	2018	SP1	5.87265	0.269596	13.528	519.013	18417.7	30.0277	108.484	36.0335	172	31	6.40768	0.932493	0.849916	0.918371	0.995505	0.0439835	0.826279	5.89148	0.909851	0.71233	0.813377	0.834554	-0.578824	0.806803
459	2018	SP1	5.09701	0.33572	20.7573	588.402	14457.9	40.7705	111.847	36.5575	172	31	6.39971	0.949185	0.78087	0.914929	0.994437	-0.36417	0.826404	5.22711	0.864347	0.689632	0.78212	0.792891	-0.0549068	0.772229
460	2018	SP1	5.50902	0.178286	9.32467	551.929	23371.1	17.9282	97.0138	36.4964	167	33	6.45924	0.945191	0.823652	0.924662	1.00242	-0.115206	0.826424	4.13074	0.829615	0.617547	0.722175	0.743054	0.266246	0.723271
461	2018	SP1	6.0864	0.274419	14.3173	490.435	15960.2	43.3482	125.942	39.0898	172	31	6.34403	0.944685	0.805052	0.918626	0.986972	-0.0831275	0.826539	4.71242	0.88713	0.68046	0.778216	0.799589	0.124079	0.808985
466	2018	SP2	6.30512	0.303621	22.842	613.064	17045.7	40.2074	113.205	34.5159	177	34	6.59853	0.948892	0.841443	0.932967	1.02109	-0.393544	0.82641	5.83171	0.90922	0.702016	0.811534	0.824143	-0.929755	0.845121
469	2018	SP2	6.2811	0.240146	14.2827	461.795	16573.9	41.6379	101.744	35.7272	177	33	6.60942	0.955706	0.848638	0.941814	1.02255	-0.280986	0.826653	5.97064	0.918398	0.689976	0.809951	0.826103	-1.02945	0.842491
474	2018	SP2	5.67168	0.224015	15.7307	516.75	15367.8	42.1677	114.101	34.5282	177	35	6.3304	0.935441	0.818562	0.913106	0.985144	-0.258831	0.826524	6.42223	0.938732	0.759128	0.836507	0.853524	-1.08334	0.849683
475	2018	SP2	6.10638	0.300995	15.716	573.424	17950.5	33.6842	112.079	35.8118	177	34	6.49538	0.939678	0.857859	0.927087	1.00726	-0.380223	0.82634	5.48901	0.917828	0.685972	0.801444	0.811222	-0.544723	0.85029
520	2018	SP2	5.81626	0.251763	16.6327	506.391	15014.4	47.3369	121.477	30.1944	177	36	6.3859	0.937407	0.824333	0.916754	0.992586	-0.0302837	0.826424	5.58867	0.901759	0.738243	0.809269	0.821846	-0.0103626	0.814604
524	2018	SP2	6.02419	0.363734	15.672	495.539	15523.6	49.0217	110.702	38.5062	171	35	6.21302	0.933263	0.807686	0.907517	0.969407	-0.161941	0.826482	5.31165	0.886707	0.694232	0.786072	0.798683	-0.132333	0.788684
525	2018	SP2	5.70321	0.333078	16.75	634.768	16607.9	34.9591	106.432	36.9387	167	33	6.88208	0.964613	0.830118	0.948277	1.05911	-0.744504	0.826504	4.70969	0.820657	0.652302	0.737289	0.751259	0.217541	0.723878
527	2018	SP1	5.79076	0.259865	15.1927	583.884	16997.7	32.6202	119.279	36.0858	171	30	6.40795	0.936684	0.806673	0.910673	0.995542	0.0344165	0.826231	4.98681	0.871514	0.682733	0.7734	0.791812	0.16327	0.76363
531	2018	SP2	6.10536	0.333706	20.9533	602.363	16891.2	38.552	117.698	32.5919	178	32	6.44978	0.945468	0.824928	0.925299	1.00115	-0.112472	0.826481	2.96111	0.809908	0.561066	0.684044	0.705806	0.226367	0.744706
534	2018	SP2	6.17096	0.34242	23.2707	659.848	17464.9	35.4871	113.137	30.8115	175	31	6.41589	0.95195	0.799456	0.924975	0.996607	-0.429516	0.826683	6.03365	0.930993	0.696371	0.818121	0.83177	-1.10014	0.875725
536	2018	SP2	8.99328	0.435403	20.1487	592.714	22143.9	41.2601	114.942	34.7703	177	34	5.76631	0.932291	0.731299	0.869556	0.909514	0.0229127	0.826784	5.08745	0.907342	0.693549	0.795326	0.80302	0.0310612	0.855494
540	2018	SP2	8.36328	0.407479	26.2007	646.974	24198.8	32.9896	114.275	30.0286	172	34	5.3438	0.906003	0.706876	0.827856	0.852866	0.125589	0.826518	4.82066	0.891483	0.671996	0.779739	0.788322	0.0796509	0.838124
541	2018	SP1	5.83821	0.320201	14.7753	532.087	17465.3	33.2053	115.351	30.8415	165	34	5.27237	0.913193	0.688332	0.817197	0.843289	0.106188	0.826465	4.92528	0.868442	0.706969	0.782852	0.809572	0.260917	0.770911
543	2018	SP1	6.2753	0.282029	14.6813	540.475	18682.5	32.1586	122.467	38.3936	168	35	6.19081	0.938503	0.794551	0.908373	0.966429	-0.190268	0.826591	4.89612	0.863377	0.655828	0.762455	0.7787	0.0471339	0.759964
552	2018	SP2	5.30649	0.224863	15.5173	577.041	16711	28.7762	111.355	38.6936	170	34	6.10198	0.9367	0.773348	0.897826	0.954519	0.0066359	0.826518	3.52669	0.787084	0.601539	0.710992	0.732861	0.387546	0.691473
553	2018	AD	5.6048	0.272568	9.676	461.795	17496.6	30.8966	107.594	39.0469	171	34	6.26696	0.944366	0.785915	0.911459	0.976639	-0.0854304	0.826557	4.75505	0.876307	0.668177	0.77397	0.795383	0.0448646	0.763541
554	2018	SP2	5.65444	0.276995	20.2013	562.421	15551.9	42.3774	109.245	34.6192	180	33	6.45568	0.942645	0.82809	0.923159	1.00194	-0.355871	0.826426	5.70647	0.897966	0.702985	0.802474	0.81182	-0.628295	0.826671
558	2018	SP1	5.69309	0.279233	14.7513	528.47	16083.7	37.0219	128.611	30.7184	175	34	4.83905	0.85793	0.675804	0.769834	0.785192	0.225331	0.825874	4.9808	0.902647	0.690904	0.793604	0.807742	0.0823866	0.826541
562	2018	SP2	4.98867	0.22858	14.62	537.46	15452.9	32.2669	114.273	37.3522	178	35	6.1638	0.941996	0.784035	0.908095	0.962808	-0.151615	0.826685	4.86151	0.871675	0.675989	0.775367	0.788627	0.128392	0.786559
568	2018	SP2	5.19318	0.24902	14.3453	640.233	17726.7	24.6095	123.13	38.0824	173	34	6.4277	0.954206	0.765365	0.914135	0.99819	-0.136537	0.826582	4.72136	0.888012	0.700596	0.789679	0.802835	0.158658	0.806513
576	2018	SP2	6.19327	0.259608	11.4387	514	17116.1	39.2618	121.104	34.6077	173	32	6.50645	0.948321	0.81873	0.9267	1.00875	-0.139703	0.826523	4.90782	0.884757	0.676521	0.779558	0.796186	0.0782111	0.793943
582	2018	SP2	4.46711	0.279914	14.98	552.229	14159.4	31.014	117.56	34.2698	170	33	6.30613	0.946412	0.786164	0.913851	0.981891	-0.107938	0.826534	4.53497	0.87248	0.639112	0.750288	0.765722	-0.00170051	0.789252
586	2018	SP1	6.05627	0.165035	9.22	494.052	24835.6	19.4415	117.413	35.3626	172	34	6.48371	0.952848	0.80068	0.926422	1.0057	-0.181374	0.826564	5.22244	0.889298	0.720616	0.800766	0.815025	0.0836913	0.797718
595	2018	SP2	5.6612	0.305495	22.458	660.749	16357.3	35.8095	106.615	30.4474	178	33	6.37605	0.938914	0.826091	0.918773	0.991265	-0.0123693	0.826351	4.35735	0.884096	0.640532	0.752977	0.776454	0.0584129	0.815062
601	2018	SP2	5.94871	0.306577	19.89	617.042	15557.8	43.5759	126.271	34.1864	172	31	6.34394	0.942509	0.815869	0.919621	0.98696	-0.251982	0.826546	5.93266	0.907009	0.725751	0.806931	0.819604	-0.324787	0.812867
606	2018	SP2	5.58868	0.161566	17.3693	485.062	16774.7	33.8871	100.244	31.4095	177	35	6.11934	0.935151	0.781256	0.899641	0.956847	-0.0982466	0.826543	5.48661	0.910286	0.697845	0.80554	0.818553	-0.129828	0.831208
614	2018	SP2	6.16159	0.254152	16.78	544.334	18184.7	34.0413	123.564	33.0509	177	32	6.89465	0.972799	0.797114	0.9511	1.0608	-1.1222	0.826751	4.77026	0.873573	0.645908	0.754879	0.765608	-0.142061	0.814711
625	2018	SP1	5.51862	0.279144	19.18	586.347	16433.2	34.3363	113.486	33.2622	169	31	6.3352	0.939272	0.796724	0.909973	0.985789	-0.0146826	0.826353	4.72062	0.839723	0.674398	0.758792	0.780348	0.334239	0.730224
629	2018	AD	5.64208	0.363145	21.446	736.054	18593.8	27.1256	109.339	35.5163	170	33	6.4517	0.96601	0.754508	0.924548	1.00141	-0.313401	0.826933	5.29941	0.899845	0.642885	0.764386	0.791179	-0.63844	0.816881
631	2018	SP3	4.54586	0.209118	16.0047	649.237	16016.8	23.1264	98.1989	33.1259	171	29	6.46639	0.94921	0.803124	0.923028	1.00338	-0.142379	0.826465	3.69722	0.816849	0.593614	0.705353	0.732059	0.237883	0.718765
633	2018	SP3	4.57345	0.321081	21.3993	793.931	15048.3	27.2961	105.597	33.5672	170	30	6.46957	0.953586	0.797453	0.926228	1.0038	-0.247726	0.826629	2.59311	0.713167	0.514309	0.63694	0.667229	0.400146	0.637398
634	2018	SP3	4.41607	0.275031	16.4213	643.85	14375.7	27.7255	107.789	30.9848	169	32	6.10703	0.939481	0.769153	0.898869	0.955197	-0.108555	0.826586	4.32753	0.820987	0.646303	0.737559	0.75734	0.320473	0.71678
638	2018	SP3	4.14885	0.225355	9.93267	528.095	14188.3	23.888	106.44	35.2718	169	30	6.25145	0.929641	0.793229	0.898785	0.97456	0.0326969	0.826139	3.58431	0.796279	0.596748	0.704883	0.729255	0.37244	0.703741
641	2018	SP1	5.1598	0.194182	9.36733	513.133	19589.9	21.736	114.618	32.6731	172	31	5.87617	0.920855	0.762412	0.876702	0.924244	0.0446325	0.826557	4.56122	0.872006	0.651573	0.755924	0.773547	0.192659	0.788039
643	2018	AD	5.20822	0.339853	21.5107	651.085	15410.9	33.6502	120.193	32.0143	165	32	6.24465	0.940004	0.788816	0.907818	0.973648	-0.00969626	0.826562	4.43096	0.851453	0.658936	0.75627	0.780001	0.279536	0.740503
644	2018	SP3	4.49277	0.19466	9.56667	443.409	15090.9	26.7586	109.304	35.0522	168	31	6.0458	0.934311	0.774283	0.89574	0.946987	-0.146763	0.826533	4.32297	0.845238	0.62319	0.736796	0.755111	0.19143	0.750919
648	2018	SP1	5.36356	0.261673	16.52	635.128	15590	35.9446	112.252	39.9764	171	31	6.27485	0.96171	0.746095	0.913687	0.977696	-0.216444	0.826955	4.49375	0.848765	0.651068	0.755104	0.773935	0.22867	0.75205
653	2018	AD	5.2822	0.209995	10.7273	548.611	19856.3	21.251	119.428	26.3081	172	30	6.56723	0.952378	0.814886	0.930158	1.0169	-0.534197	0.826456	5.27948	0.886151	0.695943	0.788326	0.797758	-0.103843	0.792189
657	2018	SP2	6.76979	0.328465	19.8967	757.516	22226.8	26.5359	109.62	31.8016	169	37	6.03922	0.96178	0.710671	0.886789	0.946105	-0.514735	0.827063	5.59953	0.904483	0.715137	0.806107	0.81476	-0.374373	0.824062
661	2018	SP1	5.19927	0.296676	15.7933	528.095	14349.5	43.9432	105.383	37.2972	175	33	6.53534	0.939129	0.857651	0.926504	1.01262	-0.0189308	0.826278	5.43847	0.893168	0.723094	0.801146	0.81217	-0.0217809	0.806137
672	2018	SP3	6.48347	0.336734	12.57	519.672	18018.5	36.4833	124.406	35.1369	171	30	6.63584	0.956441	0.823462	0.937079	1.0261	-0.177827	0.826604	4.49387	0.844491	0.662421	0.756759	0.778542	0.268743	0.735331
675	2018	AD	5.15887	0.26636	19.5607	580.659	14252.7	42.3541	112.431	34.7862	173	30	6.29261	0.933184	0.826362	0.913088	0.980077	-0.18569	0.826403	3.13809	0.753301	0.574781	0.683731	0.701786	0.440012	0.67321
678	2018	SP2	6.84149	0.274071	13.1533	489.833	17799.8	39.4065	123.306	38.0548	172	36	6.30508	0.937996	0.804197	0.911214	0.98175	0.0258503	0.826474	4.40588	0.885222	0.647138	0.759116	0.77787	0.12226	0.798979
682	2018	AD	6.13217	0.318222	12.2073	571.01	18474.1	32.3576	105.231	33.3986	172	31	5.79014	0.917804	0.749312	0.866844	0.912708	0.0673029	0.826482	4.73449	0.863059	0.671691	0.763983	0.782291	0.193891	0.770181
684	2018	AD	4.90796	0.240885	13.504	538.947	15416.7	30.8022	107.481	35.6293	172	31	6.19538	0.931407	0.80419	0.904483	0.967042	-0.136108	0.82639	4.63216	0.861216	0.634755	0.748159	0.76685	0.10082	0.760749
688	2018	SP3	5.45113	0.236299	14.9307	457.518	16561.1	32.8249	110.903	32.4154	177	32	6.75696	0.952731	0.834083	0.935444	1.04234	-0.465712	0.826212	5.92087	0.897956	0.695728	0.801525	0.821387	-0.827241	0.79701
689	2018	SP2	6.64813	0.405891	17.8207	527.602	17427.6	40.6982	119.548	31.4333	162	35	5.41939	0.897047	0.726869	0.835251	0.863	0.149072	0.826432	4.22406	0.87276	0.638857	0.747691	0.765973	0.181696	0.802874
694	2018	SP3	4.73262	0.23447	13.4913	555.846	15074.9	29.706	105.518	30.0898	178	30	6.35544	0.924991	0.852067	0.9118	0.988502	0.108774	0.826122	5.24443	0.907061	0.679788	0.791977	0.809938	-0.265077	0.812962
698	2018	SP3	4.94782	0.242492	7.092	505.898	17655.2	23.4992	114.233	27.9649	175	33	5.8272	0.897973	0.785046	0.866501	0.917677	0.131213	0.826199	4.61444	0.891507	0.655464	0.765276	0.786622	0.139675	0.801162
699	2018	SP3	4.69549	0.292899	14.8127	714.71	15097.8	29.8487	115.191	32.4167	175	31	6.35954	0.928183	0.84048	0.911983	0.989051	-0.23374	0.826174	4.6645	0.893232	0.655011	0.767016	0.782626	-0.0244478	0.810572
705	2018	SP3	4.77526	0.355028	14.9533	604.06	13808.2	38.5199	108.929	29.3832	176	31	6.42043	0.931214	0.862608	0.919935	0.997215	0.0243611	0.82626	5.03686	0.886172	0.675647	0.777614	0.791411	0.00443176	0.798149
707	2018	SP3	4.92772	0.296291	12.3173	507.919	14468.5	32.923	108.081	31.4034	176	30	6.30844	0.921132	0.83921	0.905063	0.9822	0.103955	0.826027	4.23455	0.855395	0.63878	0.745394	0.763097	0.205683	0.766842
708	2018	SP3	5.03674	0.301893	16.9613	707.774	15597.1	30.4902	112.145	31.1196	175	30	6.32455	0.941456	0.804487	0.914959	0.98436	-0.0581963	0.826415	4.54494	0.841414	0.659549	0.754662	0.776292	0.245494	0.727026
710	2018	SP3	4.08043	0.304472	28.946	884.123	12945.9	29.3929	107.679	28.5941	176	29	6.4886	0.928203	0.86203	0.916999	1.00635	0.0511524	0.826034	4.09657	0.840202	0.628494	0.734821	0.753118	0.235591	0.751572
712	2018	SP3	5.11348	0.258599	18.7607	631.302	15207.1	33.1623	112.878	33.403	175	33	6.52688	0.932053	0.848599	0.917645	1.01149	0.0360708	0.82606	4.39769	0.857156	0.661498	0.760982	0.781509	0.253967	0.74853
713	2018	SP2	6.93258	0.402685	26.192	576.891	17517.7	43.471	132.867	36.0577	171	33	6.28323	0.937571	0.805551	0.911221	0.978821	0.0350398	0.826471	5.68016	0.92752	0.656523	0.78834	0.823969	-0.85029	0.83837
714	2018	SP3	5.40611	0.22765	11.2527	574.627	17089.2	30.2368	117.535	29.9942	176	32	5.74521	0.915921	0.751726	0.866459	0.906685	0.0702853	0.826497	4.46679	0.862473	0.656476	0.753925	0.782232	0.248766	0.770879
715	2018	SP3	4.61384	0.233631	9.57133	468.129	14795.8	27.8371	102.747	30.9897	175	33	6.3851	0.918743	0.852374	0.906166	0.992479	0.150635	0.825959	4.28975	0.850232	0.653937	0.752667	0.773049	0.28188	0.748887
2001	2018	SP6	10.1222	0.448039	19.4264	406.667	28854.7	35.2179	93.546	31.1172	162	37	6.1392	0.939965	0.7724	0.909931	0.976304	-0.0424453	0.829302	5.20696	0.908675	0.694017	0.816203	0.826948	0.102517	0.840625
2002	2018	SP4	9.81426	0.450954	19.5937	606.667	27639.6	35.3012	95.6938	36.5512	165	35	6.11706	0.945396	0.778389	0.912802	0.972586	-0.830102	0.852342	5.16459	0.906543	0.679085	0.807008	0.826035	-0.4794	0.839848
2004	2018	SP4	11.124	0.494214	19.7872	880	34191.4	32.3663	87.5347	32.0388	171	36	6.57146	0.962275	0.773432	0.922649	0.99976	-1.26481	0.90791	5.44021	0.930502	0.702298	0.842103	0.829116	-1.14522	0.898612
2005	2018	AD	8.94816	0.419339	19.7064	600	22977.6	37.4751	98.3081	41.1438	165	38	6.49143	0.947557	0.785525	0.917609	0.998753	-0.81127	0.818174	5.15936	0.904375	0.684275	0.807917	0.826153	-0.240374	0.827632
2006	2018	AD	8.05121	0.420574	19.6747	826.667	21682.2	35.6986	92.2357	44.3415	164	41	6.14987	0.942729	0.775521	0.912187	0.975059	-0.251442	0.85779	4.97434	0.906006	0.665782	0.791814	0.824245	-0.202305	0.855464
2007	2018	SP4	11.3141	0.461829	19.718	713.333	30714.3	36.8609	92.5958	38.1186	169	36	0.101797	0.965823	0.772449	0.930748	0.98963	-	0.893199	5.18544	0.92102	0.680708	0.815318	0.826676	-0.636253	0.875205
2008	2018	SP4	11.1572	0.410969	19.878	833.333	30836	36.2917	85.9178	39.7428	141	71	7.51964	0.966012	0.769339	0.929791	1.06675	-	0.909844	2.54591	0.947575	0.694112	0.81035	0.826249	-	0.922968
2009	2018	SP4	9.31894	0.433951	19.3535	433.333	28727.1	31.9818	82.3478	33.0463	168	35	6.62442	0.961922	0.772951	0.924348	1.00813	-1.96212	0.907693	5.735	0.945557	0.709515	0.86592	0.832503	-3.89836	0.901832
2010	2018	SP4	9.793	0.447217	19.6887	713.333	30596.2	31.8318	84.564	31.8606	169	35	6.37575	0.955411	0.772153	0.91807	0.993544	-0.282305	0.876812	5.17871	0.920099	0.679225	0.815153	0.826385	-0.480145	0.88683
2012	2018	SP4	11.5475	0.477517	19.7646	600	32974.4	35.3125	91.1102	36.5412	165	40	6.56786	0.958274	0.788074	0.923625	1.0017	-3.27819	0.870708	5.56704	0.925448	0.713303	0.842448	0.828857	-0.885644	0.864919
2014	2018	SP6	8.20926	0.446906	19.5337	566.667	21126.6	38.1216	99.2658	38.5496	161	36	6.26756	0.945433	0.776884	0.912066	0.974553	-0.862127	0.844206	4.90452	0.878462	0.664912	0.782356	0.823572	-0.0300554	0.800428
2016	2018	AD	10.3625	0.471214	19.5281	520	27098.1	37.992	87.7955	39.2628	162	37	6.37795	0.943551	0.784021	0.917849	0.993139	0.00765539	0.828137	5.2646	0.910881	0.702533	0.825151	0.828111	0.132287	0.833507
2017	2018	SP4	11.1281	0.420717	19.3664	380	31106.7	35.8806	94.1327	40.2042	166	38	6.07654	0.944311	0.783259	0.913557	0.970378	-0.649978	0.866183	5.37775	0.920124	0.706488	0.837741	0.828555	-0.515882	0.866334
2018	2018	SP4	9.24284	0.403896	19.5123	580	26418.5	34.3278	85.915	36.7248	172	34	6.49837	0.956076	0.76929	0.917882	0.990332	-1.48054	0.902035	5.0888	0.922674	0.666864	0.798831	0.825623	-0.46517	0.897464
2019	2018	SP4	10.7565	0.438546	20.2214	973.333	27040.4	40.2198	94.2232	39.5562	166	39	6.5419	0.958889	0.767043	0.919294	1.00014	-1.9627	0.875427	4.79546	0.879859	0.641291	0.763139	0.82192	0.106745	0.832168
2021	2018	SP6	10.6239	0.459684	19.6168	546.667	24728.1	42.928	97.6475	41.7253	161	36	6.33828	0.944855	0.775445	0.913722	0.988428	-0.195495	0.823893	4.80307	0.876663	0.65141	0.769002	0.822253	0.0415532	0.802063
2022	2018	SP4	10.7059	0.44868	19.3578	353.333	27382.8	38.9755	86.0934	35.3703	170	37	6.52205	0.958731	0.783611	0.92472	1.00215	-0.398298	0.874425	5.1546	0.90536	0.704311	0.821473	0.826806	-0.109913	0.846033
2023	2018	SP4	10.8582	0.459465	19.6559	580	26635.2	40.5956	93.321	42.5635	163	38	6.16505	0.940991	0.78355	0.91262	0.970767	-0.61582	0.844058	5.07263	0.906922	0.679856	0.803859	0.825614	-0.236661	0.835107
2025	2018	SP4	11.0838	0.439465	19.5101	440	29540.1	38.2107	87.7228	40.9388	166	38	6.41177	0.955803	0.779697	0.920946	0.995354	-1.60697	0.865838	5.24631	0.932603	0.676388	0.820143	0.827872	-0.617776	0.888192
2026	2018	SP6	10.8266	0.438117	19.733	513.333	24383.1	46.8489	100.79	44.9711	164	37	6.18093	0.944947	0.778918	0.913449	0.979356	-0.57336	0.823921	4.965	0.893133	0.671268	0.791094	0.824366	-0.119788	0.823599
2027	2018	SP6	9.375	0.398915	19.7642	693.333	23284	39.653	91.3891	40.0551	163	35	6.10656	0.94607	0.771279	0.911778	0.976358	-0.730333	0.816965	4.81274	0.878072	0.656238	0.780682	0.823922	0.17258	0.821318
2028	2018	SP4	11.4353	0.446892	19.829	793.333	31170.5	36.7761	90.1223	38.3417	168	35	6.48052	0.957011	0.780307	0.921446	0.997374	-0.777931	0.87601	5.50772	0.931164	0.723251	0.85161	0.830232	-0.705837	0.877537
2029	2018	SP6	9.87869	0.443532	19.4853	540	28354.5	33.9227	91.5245	37.1871	163	38	6.54583	0.951953	0.782358	0.920597	1.00297	-0.320808	0.83105	4.87563	0.879346	0.668555	0.784433	0.823727	0.0599289	0.814934
2030	2018	SP4	9.91286	0.374423	19.6592	906.667	30018.1	32.5371	92.1905	39.4413	171	36	6.41135	0.950177	0.785626	0.917197	0.985634	-1.75097	0.867118	5.29861	0.917343	0.709184	0.832029	0.827542	-0.812185	0.863678
2031	2018	SP4	9.51418	0.414331	19.4804	420	25346.8	37.185	91.2778	37.695	166	37	6.39819	0.950531	0.781563	0.917251	0.986682	-1.31949	0.848865	5.11761	0.900908	0.684329	0.808346	0.825998	0.0540071	0.837878
2032	2018	SP4	11.1283	0.445137	19.827	833.333	29544	37.475	87.7836	26.3787	171	40	6.54674	0.967771	0.771944	0.924799	1.00245	-0.314367	0.903738	4.95776	0.909314	0.674925	0.803191	0.824772	-0.0675654	0.890106
2033	2018	SP6	10.2496	0.418755	19.5794	546.667	31161.3	32.7072	93.7657	35.7408	161	36	5.92047	0.935132	0.770844	0.903188	0.953845	-0.351088	0.823769	4.99557	0.89549	0.674437	0.796949	0.824917	0.0980844	0.827806
2034	2018	SP4	9.28386	0.398298	19.6688	860	27390.1	33.122	95.116	39.5827	168	36	6.46591	0.965573	0.76579	0.920101	0.996323	-0.382616	0.895815	4.72355	0.908416	0.628602	0.75887	0.82182	-0.0286609	0.900911
2037	2018	SP6	8.60522	0.432102	19.6249	780	25553.8	33.4942	89.7361	30.1527	161	39	6.09245	0.947037	0.767813	0.908206	0.966886	-0.612631	0.844112	4.80698	0.895642	0.656694	0.779701	0.822981	0.138069	0.855328
2038	2018	SP4	10.3311	0.419266	19.5859	626.667	26788.8	38.6342	86.0499	35.1388	171	34	6.98493	0.963952	0.776517	0.927344	1.02796	-5.90189	0.901704	5.34881	0.931402	0.691673	0.834125	0.828625	-0.734076	0.898781
2039	2018	SP4	11.3538	0.48626	19.3486	393.333	25277.9	45.5154	87.035	39.6429	167	38	6.42609	0.957561	0.772836	0.919893	0.997292	-0.378478	0.878258	5.33361	0.929534	0.703844	0.832587	0.828093	-0.00184352	0.881688
2040	2018	SP4	11.1359	0.434018	19.5985	666.667	32620.7	34.2199	83.2261	32.1321	168	35	6.70432	0.963262	0.772096	0.925502	1.0146	-2.22194	0.896635	5.33521	0.931532	0.691508	0.833576	0.828609	-0.935882	0.894447
2042	2018	SP6	10.1435	0.435175	19.7666	726.667	28444.7	36.134	98.7189	33.1882	163	36	5.91464	0.936309	0.770769	0.905295	0.962812	-0.31163	0.82011	5.03366	0.897022	0.671151	0.797232	0.82531	-0.145026	0.825584
2046	2018	SP4	10.7289	0.461323	19.5974	706.667	29306.5	36.95	84.3043	35.3458	165	36	6.4201	0.961856	0.766461	0.920791	0.998183	-0.815296	0.89987	5.2247	0.928585	0.68576	0.823202	0.827475	-0.522439	0.887043
2047	2018	SP4	9.46306	0.410673	19.6236	780	31532.5	29.6714	84.9958	40.3743	171	35	6.46339	0.961886	0.781152	0.925042	0.993984	-0.691809	0.900747	5.51931	0.923977	0.709464	0.835603	0.827952	-0.684838	0.883395
2048	2018	SP4	11.9806	0.467434	19.7481	706.667	33964.5	35.8059	90.2413	33.9456	171	35	7.67593	0.969559	0.775303	0.933474	1.06987	-	0.903854	5.31187	0.938194	0.685706	0.828731	0.828412	-1.01967	0.91069
2052	2018	SP4	10.1752	0.429135	19.5182	600	31549.2	31.8988	86.3456	21.9432	169	34	6.05397	0.950405	0.759823	0.906483	0.970904	-0.0888399	0.871796	5.23717	0.926027	0.703638	0.834439	0.827746	-0.393967	0.884507
2053	2018	SP6	8.00932	0.385217	19.9047	860	23836.8	32.5674	101.094	36.5159	165	34	6.07716	0.94489	0.7685	0.909566	0.968782	-0.0921697	0.848664	5.31972	0.927829	0.708365	0.840786	0.828897	-0.0108682	0.869396
2054	2018	SP4	11.5575	0.4459	19.394	453.333	29179.7	40.606	88.3936	32.4181	165	37	6.54596	0.959076	0.769336	0.920365	1.00274	-1.58431	0.865882	5.26777	0.927362	0.707906	0.838205	0.828342	-0.0220779	0.868447
2055	2018	SP4	10.7944	0.405549	19.5969	666.667	32362.6	33.5308	86.9512	38.9811	168	35	6.30127	0.953636	0.772428	0.916693	0.984692	-0.890309	0.879533	5.37352	0.935856	0.701739	0.84147	0.829139	-0.95025	0.891893
2056	2018	SP4	10.1031	0.396521	19.6018	673.333	31877.8	31.6592	86.4379	41.142	169	37	6.16784	0.949118	0.781725	0.917076	0.979878	-0.621563	0.870405	5.41493	0.933603	0.696849	0.838579	0.828912	-0.420949	0.881617
2060	2018	SP6	10.2324	0.485474	19.6132	520	26217.1	39.4596	77.9471	31.5019	163	36	6.11608	0.941318	0.780262	0.912014	0.977464	-0.474884	0.81523	5.22137	0.900647	0.714039	0.827417	0.827697	-0.109433	0.810211
2061	2018	SP4	10.9209	0.470993	19.8714	900	30604.4	35.309	82.8112	38.186	165	40	6.45761	0.961526	0.776876	0.924063	0.998936	-0.33839	0.897231	5.44808	0.938421	0.71029	0.847985	0.829945	-0.682062	0.888441
2062	2018	SP4	10.7406	0.431287	19.5864	680	34020	31.5689	84.1572	29.6826	170	35	6.47417	0.9642	0.773222	0.923172	0.999173	-0.358672	0.904685	5.23227	0.924545	0.693652	0.827764	0.82752	-0.167481	0.883607
2063	2018	AD	10.4229	0.442214	19.6576	673.333	30899.4	33.6315	91.5283	32.6507	167	36	6.37425	0.959567	0.770817	0.919201	0.991537	-0.37594	0.900931	5.24247	0.935806	0.673046	0.818813	0.827232	-0.828094	0.918092
2064	2018	SP4	11.7584	0.465096	19.4999	713.333	31134.9	38.6797	83.3637	30.6815	172	34	5.91401	0.948935	0.761031	0.905593	0.963742	-0.188896	0.878351	5.21441	0.917471	0.694043	0.823497	0.827073	0.0609365	0.859159
2065	2018	SP6	10.5199	0.454584	19.6777	566.667	26108.8	42.1383	100.179	29.5685	163	34	6.2311	0.941504	0.776035	0.912852	0.978957	-0.00919197	0.82155	5.24615	0.930193	0.689431	0.826832	0.828191	2.39928e-05	0.859077
2067	2018	SP6	9.84155	0.410488	19.679	606.667	26435	36.7896	93.3043	39.9477	166	37	6.53164	0.94735	0.78674	0.919929	1.00271	-0.241537	0.821078	5.19933	0.91323	0.697425	0.820939	0.827084	-0.349669	0.843907
2069	2018	SP4	11.3555	0.441941	19.7852	686.667	24024.3	48.3331	92.617	36.3898	166	38	6.22146	0.955563	0.7651	0.914823	0.98233	-0.39575	0.88961	5.3719	0.940997	0.689391	0.835743	0.828765	-0.452282	0.89982
2070	2018	SP4	10.82	0.442909	19.7283	700	27965	38.968	93.1149	39.7805	171	35	6.25913	0.953716	0.775031	0.91774	0.984314	-0.97677	0.889395	5.37211	0.916506	0.702115	0.830661	0.828013	-0.625213	0.863497
2073	2018	SP4	10.31	0.441507	19.5586	446.667	30659.3	33.6058	82.9853	36.2464	169	36	6.29031	0.957885	0.764547	0.915859	0.986021	-0.869167	0.903711	5.2768	0.931078	0.685624	0.825859	0.827795	-0.643854	0.895593
2074	2018	SP4	7.97904	0.317006	19.4234	673.333	25494.5	30.488	104.688	41.6228	173	36	6.39927	0.958964	0.76813	0.917618	0.992967	-0.443031	0.878988	5.39236	0.922798	0.707295	0.834015	0.828631	-0.871354	0.854298
2075	2018	SP6	9.55139	0.418804	19.6045	480	25379.4	37.9392	98.5763	40.4764	164	39	6.58754	0.950069	0.779717	0.916973	0.993241	-1.24861	0.824951	5.11803	0.907771	0.690465	0.81306	0.825974	-0.583729	0.838194
2076	2018	SP4	11.1618	0.423826	19.5303	520	30478.4	37.1984	88.0298	26.8068	169	35	6.35283	0.960432	0.770805	0.919298	0.989308	-0.205505	0.89567	5.45442	0.9393	0.714668	0.851054	0.829787	-1.03231	0.908005
2077	2018	SP6	10.1329	0.420323	19.446	380	23124.7	45.9563	93.9051	41.0486	162	38	6.34887	0.950123	0.774167	0.915924	0.987966	-0.195997	0.857919	5.12714	0.909439	0.686293	0.814048	0.826021	-0.170169	0.858334
2079	2018	SP4	10.0362	0.416255	19.4918	626.667	29401.4	33.7954	91.4295	36.7096	169	34	6.77789	0.965894	0.771622	0.925211	1.01255	-1.42057	0.893534	5.24335	0.922137	0.708177	0.831487	0.827567	0.142814	0.85879
2085	2018	SP4	11.6389	0.447665	19.5396	560	31455.5	37.4732	91.6903	38.0103	171	37	6.53291	0.961559	0.775894	0.924529	1.00508	-1.59417	0.891665	5.27972	0.921363	0.679316	0.820854	0.82742	-0.305682	0.884503
2086	2018	SP6	9.05476	0.394354	19.7162	860	29817.7	29.7709	95.6046	40.8042	168	36	6.11857	0.942986	0.774876	0.91141	0.974852	-0.25516	0.849274	5.01794	0.907415	0.662035	0.79249	0.824831	-0.101433	0.849861
2089	2018	SP6	9.31252	0.43275	19.4185	453.333	23246.3	40.0751	98.7882	43.9919	161	37	5.84551	0.930172	0.770564	0.901079	0.950693	-0.253991	0.808949	4.78197	0.857565	0.652606	0.765308	0.822397	0.151055	0.765009
2090	2018	SP4	9.95648	0.442093	19.5484	620	24798.4	39.2764	86.432	44.357	172	37	6.41048	0.954414	0.78624	0.920611	0.992255	-1.59598	0.880213	5.61212	0.934116	0.716426	0.855686	0.831124	-1.95729	0.892588
2091	2018	SP6	9.77265	0.466194	19.508	533.333	23726.7	41.2286	92.8168	31.4076	160	35	6.30905	0.939983	0.778777	0.91263	0.985113	-0.0833031	0.810137	5.15241	0.887069	0.705198	0.814609	0.826815	0.17514	0.802368
2093	2018	SP4	10.478	0.4133	19.4072	366.667	29875.1	35.6216	88.3388	30.1522	172	34	6.03861	0.949584	0.766669	0.908589	0.966246	0.0140415	0.873382	5.32536	0.927622	0.709718	0.836977	0.828873	0.0655669	0.863983
2094	2018	SP4	10.3419	0.45491	19.7128	753.333	31137.3	33.2437	85.7332	37.7584	166	38	6.48475	0.958385	0.781721	0.923907	1.00104	-1.12696	0.896889	5.49177	0.93228	0.705952	0.847616	0.830014	-1.32825	0.879988
2097	2018	SP4	10.8956	0.489857	19.6259	600	29073.9	37.8705	82.7413	35.6684	167	35	5.75017	0.932842	0.778412	0.905346	0.948287	-0.178353	0.840028	5.27871	0.912891	0.69393	0.82324	0.827237	-0.358525	0.854698
2101	2018	SP6	8.3069	0.436142	19.4515	533.333	23060.6	34.462	91.7644	34.9089	162	36	6.05764	0.945867	0.759582	0.904467	0.963072	-0.87784	0.844862	4.89646	0.878762	0.663275	0.780171	0.823461	0.00350883	0.80252
2102	2018	SP6	9.19758	0.413913	19.5243	513.333	24902.7	36.4362	88.0322	36.7795	163	36	6.07411	0.941155	0.768444	0.907498	0.973899	-0.0161945	0.828625	5.05673	0.898863	0.673577	0.803969	0.826284	0.15744	0.827429
2103	2018	SP4	10.0181	0.44071	19.4643	560	26023.9	37.848	87.5518	38.0538	170	33	6.83714	0.961561	0.773695	0.924551	1.0169	-3.75718	0.898254	5.25861	0.917552	0.698179	0.828697	0.827817	-0.302041	0.860909
2104	2018	SP4	9.90559	0.421358	19.6123	626.667	27821.8	35.0344	85.4541	31.6019	173	38	6.34943	0.957966	0.766445	0.916974	0.986659	-0.793304	0.903634	5.45565	0.936642	0.69438	0.841051	0.829043	-1.20268	0.905597
2105	2018	SP4	10.2385	0.448294	19.4399	373.333	28168.6	36.3493	83.5148	36.1301	169	35	6.38106	0.960305	0.765475	0.919577	0.992424	-1.28954	0.908639	5.30692	0.928603	0.703904	0.837887	0.828326	-0.65792	0.882944
2106	2018	SP6	8.69684	0.412546	19.4876	466.667	22203.9	39.9164	95.1813	38.2074	163	37	6.28768	0.950705	0.768489	0.912001	0.982993	-1.07538	0.825326	4.94702	0.881376	0.657676	0.779961	0.823615	0.118709	0.81718
2107	2018	SP6	10.1334	0.445453	19.5986	486.667	25221.3	40.029	97.1175	27.7402	167	37	6.29786	0.949556	0.775504	0.915778	0.982594	-0.13299	0.857056	5.02206	0.894785	0.686242	0.803444	0.825083	-0.0508057	0.834852
2108	2018	SP4	12.0701	0.45369	19.5945	540	28740.7	43.0222	93.2693	36.9587	163	37	6.57128	0.960905	0.776852	0.922834	1.00316	-0.394802	0.883413	5.255	0.917402	0.7037	0.830613	0.827437	-0.32322	0.861966
2109	2018	SP4	10.082	0.415179	19.7705	920	25040.6	39.9836	89.5426	41.3913	169	35	6.43145	0.951589	0.782612	0.917792	0.987808	-1.50034	0.866263	5.23966	0.913539	0.701238	0.825262	0.827255	-0.523962	0.852832
2110	2018	SP4	10.0156	0.42599	19.4919	653.333	28001.1	35.1712	78.9927	34.8329	170	34	6.99212	0.972044	0.773616	0.931617	1.03353	-1.66794	0.905666	5.3384	0.926887	0.703925	0.8355	0.828394	-0.047426	0.882979
2111	2018	SP4	10.3047	0.43938	19.6279	686.667	32022.3	32.0836	83.1259	34.2328	169	35	6.41319	0.957163	0.772765	0.919327	0.993182	-1.45165	0.88505	5.25768	0.921227	0.67787	0.816119	0.826857	-0.732095	0.877739
2112	2018	SP4	11.2451	0.42663	19.5044	520	32218.4	35.1082	94.7198	43.325	169	37	6.3557	0.955439	0.776766	0.920558	0.993804	-0.193167	0.882075	5.1978	0.92969	0.684587	0.823321	0.827063	-0.28256	0.906592
2113	2018	SP6	9.41229	0.443297	19.6739	666.667	25126.5	37.7383	89.4232	32.1128	161	36	6.46885	0.951848	0.777247	0.917552	0.996231	-0.998062	0.833568	5.12675	0.906028	0.685593	0.811607	0.826126	-0.272289	0.833868
2114	2018	SP6	10.1008	0.429948	19.5137	546.667	27793.9	36.9576	88.5079	32.4087	165		6.23121	0.949165	0.768891	0.912826	0.985067	-0.185829	0.849309	5.10517	0.901788	0.67456	0.802368	0.826004	-0.0368529	0.826274
2115	2018	SP4	9.13042	0.462153	19.63	746.667	27316.1	32.703	89.2682	36.5097	166	35	6.29568	0.951192	0.777213	0.917574	0.987319	-0.851488	0.864167	5.12708	0.908661	0.686585	0.813425	0.826109	-0.248126	0.852658
2116	2018	SP4	11.2328	0.369629	19.5425	473.333	31062.3	36.4015	93.3436	35.79	171	34	6.27944	0.953081	0.777988	0.917584	0.981678	-0.922281	0.89728	5.29811	0.926497	0.679323	0.819283	0.827376	-0.660222	0.892098
2121	2018	SP6	11.2922	0.453214	19.5938	513.333	31342.1	36.7362	89.7673	36.0542	164	35	6.49902	0.953384	0.776217	0.920123	1.0037	-0.0989234	0.828598	5.10492	0.898759	0.689676	0.811722	0.826431	0.0537825	0.813996
2122	2018	SP6	11.1857	0.423372	19.7282	826.667	35391.6	31.4325	95.1642	34.9317	163	36	6.47877	0.949322	0.78817	0.921821	1.00197	-0.250356	0.823191	5.0477	0.902537	0.676174	0.806663	0.826194	0.148244	0.844133
2123	2018	SP6	7.31066	0.415706	19.4816	453.333	18898.1	36.6706	103.568	34.4083	168	35	6.09218	0.940479	0.774157	0.909106	0.969549	-0.360417	0.843105	5.19688	0.902366	0.700259	0.816602	0.826735	-0.422784	0.821999
2124	2018	SP6	9.05234	0.435876	19.6583	580	19334.2	47.5179	96.4015	31.3268	163	38	6.45558	0.951331	0.775522	0.915839	0.987455	-1.92828	0.850553	5.06076	0.910576	0.672341	0.801851	0.825503	-0.145655	0.856865
2127	2018	SP4	10.3985	0.424568	19.6631	913.333	26662.3	38.718	90.0024	34.0849	165	37	6.0388	0.944349	0.767926	0.907636	0.960833	-0.717182	0.86689	5.01731	0.906163	0.668599	0.796225	0.824822	-0.176974	0.861374
2128	2018	SP4	10.4163	0.428113	19.5617	566.667	30271.9	34.3332	78.8004	41.9512	169	37	6.27884	0.956725	0.769163	0.916562	0.985598	-0.271641	0.895442	5.0137	0.901869	0.672868	0.798838	0.825009	-0.028603	0.851195
2130	2018	AD	9.4572	0.39645	19.2151	220	24841	38.3093	93.97	47.6906	162	36	6.09083	0.933958	0.78159	0.90881	0.972768	-0.30518	0.797146	5.04376	0.912663	0.661459	0.798574	0.825401	-0.0852586	0.85906
2131	2018	AD	7.30368	0.361826	19.9092	906.667	17751.6	42.2201	105.326	45.6414	160	37	6.21641	0.946133	0.775697	0.912288	0.977265	-1.00426	0.816848	4.60796	0.872474	0.614765	0.735024	0.820012	0.125713	0.83016
2132	2018	SP6	8.93823	0.491721	19.4321	340	24048.8	37.0276	91.2402	27.2845	161	36	5.78135	0.936844	0.765409	0.902098	0.953669	-0.34514	0.822717	4.91094	0.881094	0.668291	0.790202	0.824678	0.164378	0.811451
2133	2018	SP5	9.93279	0.463413	19.4567	506.667	24235.6	43.0979	94.2594	27.4697	166	37	6.22646	0.948372	0.77628	0.914811	0.97979	-0.169013	0.861922	5.24233	0.923765	0.696772	0.82709	0.827482	-0.00423365	0.881995
2135	2018	AD	10.6669	0.44822	19.6416	693.333	31211.9	33.9565	90.0769	38.4517	164	37	6.4333	0.958439	0.776062	0.921951	0.997063	-0.371936	0.89052	5.4745	0.942007	0.694272	0.844668	0.829905	-1.13568	0.903659
2137	2018	SP6	11.7483	0.4479	19.7003	513.333	30859.5	38.9539	91.982	37.8026	163	36	6.01457	0.938578	0.776638	0.909805	0.971308	-0.302922	0.82263	5.14177	0.89903	0.697767	0.814966	0.826515	0.146806	0.821805
2139	2018	SP4	10.7296	0.408261	19.5005	560	30659.5	35.2223	89.3266	36.5552	172	34	7.02704	0.966873	0.782742	0.930735	1.03543	-7.25961	0.89136	5.27262	0.926189	0.710311	0.840515	0.8284	-0.048407	0.875931
2140	2018	SP4	10.3045	0.467422	19.5379	540	28953.3	35.249	82.62	31.7367	168	37	6.59013	0.966865	0.762881	0.921612	1.00743	-0.894496	0.903834	4.94033	0.889743	0.660919	0.788025	0.824429	0.157641	0.833757
2141	2018	SP4	9.74707	0.431253	19.5721	573.333	25039.8	38.9001	89.8019	43.9198	163	37	6.13437	0.942288	0.780754	0.911745	0.974165	-0.687369	0.836341	5.15646	0.906523	0.67847	0.806572	0.825785	-0.27051	0.84973
2144	2018	SP6	9.79248	0.425066	19.7266	526.667	23822.8	40.1968	92.0927	44.1755	162	37	6.24556	0.944624	0.783953	0.913256	0.978273	-1.13864	0.828799	5.22543	0.908276	0.682499	0.812932	0.826365	-0.662163	0.848785
2145	2018	SP4	11.125	0.442511	19.4789	520	30362.1	37.1023	86.5013	35.1574	173	35	6.54451	0.961702	0.764515	0.921003	1.00412	-1.5174	0.901504	5.24616	0.930181	0.688861	0.825337	0.827134	-0.040051	0.895613
2146	2018	SP4	9.69538	0.410311	19.6018	826.667	29860.6	32.0939	86.5475	39.492	171	37	6.55464	0.95265	0.788463	0.924513	1.00573	-0.226745	0.860326	5.37863	0.924026	0.728697	0.846957	0.828999	-0.504751	0.862737
2149	2018	SP4	10.977	0.434519	19.6547	713.333	29641.7	37.2514	87.9205	33.1792	169	35	6.41677	0.961884	0.774285	0.922391	0.996444	-0.178608	0.897179	5.06852	0.915048	0.677277	0.809967	0.826019	0.13314	0.867171
2150	2018	SP4	11.6045	0.448256	19.6609	580	31973.9	36.1922	86.9715	37.0959	170	36	7.06335	0.967381	0.766469	0.928964	1.0364	-4.83593	0.915516	4.97203	0.915754	0.648039	0.782375	0.824173	-0.444668	0.888378
2151	2018	SP6	8.02153	0.433136	19.6127	573.333	20946.4	38.7083	100.583	31.2838	163	35	6.23892	0.94586	0.771387	0.912197	0.981663	-0.0591187	0.845927	4.80377	0.874114	0.658523	0.774017	0.822758	0.0737058	0.805244
2152	2018	SP4	9.18343	0.441322	19.8244	706.667	30076.2	29.7703	86.4481	22.8156	169	37	6.2016	0.9487	0.772192	0.913166	0.976452	-0.231995	0.864209	5.17257	0.909011	0.70061	0.820793	0.826654	-0.23476	0.857302
2153	2018	SP4	10.2216	0.476986	19.6716	546.667	26814	38.6173	84.1612	24.0723	171	36	6.27803	0.961706	0.769127	0.918097	0.980613	-0.405502	0.889696	5.24698	0.907075	0.68782	0.809367	0.825348	-0.174293	0.858492
2156	2018	SP4	10.5046	0.431576	19.7835	720	25983.8	42.1883	89.0711	37.0546	165	35	6.65965	0.962854	0.769067	0.923468	1.00995	-1.8373	0.891686	5.12549	0.910681	0.684847	0.81279	0.826278	-0.0378007	0.854244
2159	2018	SP4	10.4526	0.370766	19.6814	580	29493.2	35.6357	101.271	35.0562	164	36	6.24356	0.951942	0.777164	0.917641	0.985447	-0.796186	0.867726	5.06958	0.910877	0.679076	0.809296	0.826201	0.00865653	0.859233
2160	2018	SP6	7.57153	0.381545	19.5539	446.667	22596.8	32.084	100.573	42.2735	165	36	6.03225	0.943917	0.769789	0.909128	0.967271	-0.851219	0.847109	5.05658	0.903674	0.680706	0.802261	0.825136	-0.394948	0.82457
2162	2018	SP4	11.505	0.423974	19.7875	773.333	30832	37.6491	91.8141	34.3247	170	35	6.66004	0.96794	0.758122	0.923624	1.01351	-1.46362	0.929809	4.80092	0.915965	0.646306	0.765798	0.822874	-0.0999096	0.885732
2163	2018	SP4	11.0223	0.421113	19.7179	646.667	27668	39.5817	92.3077	42.7329	170	34	6.60259	0.961274	0.775764	0.923071	1.0056	-0.977043	0.889273	5.15095	0.917681	0.676797	0.810856	0.82606	-0.189638	0.877954
2164	2018	SP4	10.9636	0.444773	19.5806	673.333	28919.3	38.0905	91.6671	33.4345	169	36	7.28993	0.963258	0.774376	0.927755	1.043	-	0.886962	5.30183	0.937114	0.715508	0.844196	0.828489	0.0156131	0.887254
2165	2018	SP4	10.8151	0.461976	19.5939	580	30177.8	35.2912	83.5716	34.6311	168	36	6.37358	0.956012	0.762623	0.915518	0.986885	-1.26371	0.875026	5.14068	0.922117	0.685064	0.820081	0.827293	0.0443384	0.876667
2167	2018	SP4	10.765	0.434364	19.5306	553.333	29679.6	36.645	92.7751	29.584	170	36	6.61918	0.958936	0.779049	0.923413	1.0065	-1.72775	0.873012	5.20161	0.926347	0.690564	0.825591	0.827142	-0.213879	0.89417
2168	2018	SP4	9.70606	0.456714	19.6593	766.667	32724.3	29.0116	84.0528	26.2971	175	36	6.40692	0.949437	0.785855	0.917999	0.98965	-0.501642	0.858811	5.57017	0.9315	0.745766	0.861952	0.830792	-0.904138	0.871527
2169	2018	SP4	12.3718	0.482204	19.6576	666.667	30895.4	40.8016	85.4169	39.5244	164	39	6.70541	0.962908	0.786781	0.928019	1.01392	-0.706587	0.883574	5.42416	0.93299	0.708562	0.842591	0.828899	-0.946139	0.88543
2170	2018	SP4	11.0999	0.457371	19.8623	853.333	27427.9	40.9202	94.5066	39.392	168	36	7.33478	0.964983	0.781564	0.929493	1.0488	-	0.896397	5.17282	0.930326	0.678704	0.816339	0.826963	-0.0937314	0.892704
2171	2018	SP4	10.884	0.472101	19.607	566.667	29553.8	37.2409	93.4446	33.7081	170	36	7.00243	0.964647	0.766609	0.926144	1.02955	-5.28073	0.888663	5.41441	0.944213	0.714939	0.84855	0.829154	-0.0265112	0.888542
2174	2018	SP4	11.087	0.44635	19.6206	633.333	27544.4	40.9955	88.4641	36.9741	173	39	6.90489	0.966599	0.767432	0.927779	1.02834	-4.00963	0.908594	5.22254	0.915983	0.678361	0.816148	0.826689	-0.253839	0.877938
2175	2018	SP4	10.1199	0.433333	19.6141	673.333	28856.9	34.8706	83.36	39.5291	167	37	6.48256	0.954718	0.773315	0.917245	0.986199	-0.25981	0.869629	4.96264	0.899475	0.672464	0.79532	0.824453	-0.00121456	0.836254
2177	2018	SP4	10.6632	0.403872	19.8041	880	33402.3	31.6813	93.3775	38.3065	171	35	6.50656	0.953919	0.782163	0.919923	0.99274	-1.76465	0.877114	5.32219	0.923017	0.690618	0.829747	0.827897	-0.824111	0.889094
2178	2018	SP6	9.96705	0.442417	19.4769	393.333	23540.9	43.9396	102.644	35.6454	160	36	6.02886	0.934134	0.771563	0.906071	0.970561	0.0170677	0.822307	4.91186	0.879643	0.659416	0.78361	0.824319	0.188312	0.809566
2179	2018	SP4	10.7034	0.427987	19.4221	393.333	28276.7	38.14	91.7642	39.8281	166	36	6.58494	0.956958	0.78264	0.922434	1.00487	-2.13313	0.861447	5.20393	0.903901	0.687057	0.81105	0.825967	-0.405484	0.846257
2180	2018	SP4	9.98921	0.354885	19.4262	640	41628.7	24.3662	91.4456	38.9809	170	36	6.83329	0.959657	0.775617	0.923074	1.01271	-4.50332	0.891904	5.36698	0.926629	0.690419	0.834398	0.828557	-1.18871	0.89157
2181	2018	SP6	9.77163	0.424265	19.5961	426.667	22847.1	43.3493	98.8174	44.0063	162	36	7.23086	0.972006	0.776644	0.932724	1.04763	-4.49726	0.889514	4.95845	0.895883	0.660213	0.787655	0.82408	0.096169	0.847576
2182	2018	SP4	9.35017	0.442691	19.5932	633.333	25368.9	35.4831	82.9593	40.8401	172	34	6.47947	0.955447	0.773672	0.918631	0.990427	-2.0718	0.891222	5.16299	0.918128	0.675032	0.811332	0.826676	-0.657953	0.869395
2183	2018	SP6	10.9092	0.406058	19.8003	620	28423.3	38.1878	99.8592	40.7798	166	36	6.36934	0.950489	0.782404	0.918217	0.990721	-0.5115	0.86795	5.30504	0.916425	0.697598	0.825139	0.827595	-0.631232	0.855153
2184	2018	SP4	10.0537	0.444003	19.5287	566.667	27386.2	36.2016	94.1391	29.1836	168	36	6.35224	0.955465	0.774738	0.918918	0.990904	-0.226953	0.876005	5.08742	0.913919	0.675816	0.808912	0.826174	-0.107806	0.864239
2185	2018	AD	10.0808	0.454095	19.5724	506.667	26141.3	38.2701	85.4385	33.8634	166	35	6.62908	0.956875	0.782871	0.922824	1.00737	-0.314343	0.844006	5.1445	0.913054	0.689016	0.817809	0.826532	-0.139775	0.854128
2186	2018	AD	10.0175	0.42968	19.5978	580	26484.3	37.6063	84.6821	45.346	163	37	5.9516	0.940948	0.771634	0.908339	0.961073	-0.138627	0.860125	5.2214	0.914276	0.693075	0.821745	0.826929	-0.368335	0.86093
2187	2018	SP6	9.25266	0.444423	19.586	526.667	25659.2	36.7866	95.1842	22.5242	163	35	6.01993	0.941379	0.764687	0.905239	0.967136	-0.0367297	0.841143	4.93047	0.893549	0.663599	0.790655	0.82441	0.0304592	0.840349
2188	2018	SP6	8.29482	0.464431	19.6353	593.333	23528	34.8664	90.4034	33.5252	162	37	6.23495	0.946687	0.777122	0.913343	0.97789	-1.25684	0.822352	5.22621	0.905938	0.669909	0.79657	0.824766	-0.571876	0.843982
2189	2018	SP4	10.7032	0.443507	19.7199	720	27988.4	38.1685	89.9215	32.5961	169	37	6.51431	0.95799	0.77173	0.920765	0.996771	-1.6815	0.891731	5.00933	0.911248	0.666945	0.798901	0.825469	0.0513973	0.869054
2190	2018	SP6	9.21343	0.456916	19.4326	493.333	21157.8	44.2219	81.2314	45.9915	161	36	5.71667	0.919409	0.77531	0.897993	0.948052	-0.0323382	0.778023	4.81936	0.868549	0.646246	0.763804	0.822262	0.0641532	0.794105
2191	2018	SP4	10.0793	0.437547	19.5655	440	25083.4	40.1463	88.3054	42.511	165	36	6.16129	0.948487	0.774629	0.914052	0.977791	-0.86346	0.856786	4.9918	0.905112	0.672338	0.796963	0.825132	-0.0938823	0.846395
2495	2018	SP6	9.15565	0.387886	19.3322	386.667	22658.4	40.5083	91.7449	42.3092	163	38	5.99321	0.942535	0.76407	0.904746	0.964989	-0.410084	0.815608	4.93191	0.883771	0.650516	0.778572	0.823488	0.119604	0.824959
2496	2018	AD	10.4109	0.452597	19.452	453.333	28405.2	37.0127	91.436	40.2912	166	34	6.61604	0.952213	0.787938	0.92439	1.0085	-0.205162	0.837197	5.24936	0.915649	0.706111	0.828888	0.827834	-0.098006	0.847313
2497	2018	SP6	9.32157	0.38426	19.5498	500	21518.8	43.1228	97.604	47.9087	160	37	6.07082	0.935432	0.778159	0.908031	0.972133	-0.623608	0.794035	4.78195	0.880643	0.647967	0.76791	0.822489	0.00240903	0.808385
2498	2018	SP6	9.46958	0.432908	19.3908	426.667	24433.7	39.8988	106.382	38.6377	163	35	5.99564	0.935067	0.768379	0.904585	0.962909	-0.070641	0.822627	4.95411	0.892472	0.662281	0.787912	0.82445	0.13679	0.823331
2499	2018	SP6	9.46248	0.423615	19.6976	606.667	24855.8	38.3646	91.3055	39.0111	164	37	6.31352	0.950311	0.77784	0.91676	0.987384	-1.19793	0.846038	5.23091	0.9173	0.694754	0.82471	0.827186	-0.590901	0.861488
2500	2018	SP6	9.03551	0.397834	19.4872	673.333	30481.9	28.7188	95.6186	37.2883	163	35	6.25189	0.946168	0.778906	0.913644	0.976423	-0.787711	0.842879	4.90826	0.88311	0.658986	0.783843	0.823823	0.103559	0.824909
2501	2018	SP6	9.58994	0.423753	19.6256	666.667	27311.2	35.0474	91.3943	36.3572	161	39	6.34921	0.95138	0.775931	0.917915	0.989481	-0.165783	0.854341	4.75021	0.880991	0.651821	0.771301	0.822381	0.0283805	0.833965
2502	2018	AD	8.20405	0.424363	19.6417	533.333	23747.1	34.7794	99.916	39.6384	164	38	6.48722	0.94792	0.78474	0.920889	1.00048	-0.0711972	0.813278	5.02476	0.900568	0.67153	0.796706	0.825386	0.00838278	0.818618
2503	2018	SP6	8.69022	0.406144	19.7528	653.333	18167.5	47.1533	89.6465	46.7051	160	38	5.96966	0.940382	0.7693	0.906845	0.962925	-0.6405	0.834015	4.63004	0.881016	0.63116	0.74758	0.821	-0.112178	0.820871
2504	2018	SP6	8.38099	0.399944	19.511	433.333	21554.5	38.0032	96.6159	40.8094	165	35	5.80481	0.935679	0.76114	0.898048	0.954727	-0.330213	0.785897	4.77067	0.884639	0.641467	0.766496	0.823189	0.133591	0.820171
2505	2018	SP6	8.55728	0.365292	19.6378	613.333	23509	35.7956	103.355	43.457	164	35	6.25009	0.941633	0.769936	0.909504	0.982712	-0.184191	0.809593	4.87652	0.900488	0.640526	0.771239	0.823169	-0.181241	0.836088
2506	2018	SP6	10.1236	0.426429	19.4458	253.333	21608	51.3202	103.496	38.7896	162	36	6.03465	0.93022	0.765031	0.901873	0.970913	0.112117	0.789948	4.96975	0.894993	0.660065	0.788944	0.82494	0.0532659	0.821445
2507	2018	SP6	10.0046	0.432655	19.7189	606.667	22519.1	45.4791	92.6605	43.334	160	36	6.15762	0.940933	0.764911	0.906952	0.980415	-0.00228291	0.807385	5.00561	0.89982	0.670028	0.797729	0.825193	-0.00156907	0.829197
2508	2018	SP6	9.382	0.40197	19.407	400	23683.7	38.4597	101.461	43.4131	160	37	6.13495	0.939247	0.773821	0.910544	0.978105	0.00531035	0.808865	5.04484	0.892038	0.672243	0.803104	0.826498	0.215427	0.809853
2509	2018	SP6	10.4557	0.444456	19.5055	386.667	27147.2	39.157	91.8696	38.4892	163	35	6.7282	0.965881	0.778517	0.926781	1.01372	-0.358151	0.867064	4.93485	0.896284	0.666676	0.78938	0.824296	0.0187978	0.824906
2510	2018	SP6	9.99438	0.438972	19.6792	566.667	25733.4	38.8059	93.6267	43.3725	163	36	6.33246	0.946274	0.77906	0.916614	0.98999	-0.0824361	0.828734	5.20905	0.915844	0.690624	0.820053	0.827308	0.0821536	0.85695
2511	2018	SP6	8.86678	0.383815	19.3656	293.333	24440.9	35.8932	97.8596	41.9713	165	36	6.49943	0.956614	0.770916	0.919329	1.00002	-1.81236	0.845936	4.69711	0.88572	0.637458	0.762887	0.822186	0.149031	0.843669
2512	2018	SP6	8.94605	0.426569	19.6165	673.333	23416.3	38.6782	96.8313	41.3293	161	37	6.05656	0.942621	0.765231	0.905962	0.968647	-0.0972589	0.838728	4.79774	0.875432	0.643654	0.770246	0.822948	0.215078	0.813801
2513	2018	SP6	9.48346	0.449919	19.6047	520	26979.3	34.4586	98.8463	39.72	164	36	6.30144	0.946781	0.781279	0.915472	0.983393	-0.508451	0.845205	5.01788	0.886821	0.67338	0.79676	0.825213	0.215245	0.81029
2514	2018	SP6	9.26306	0.404651	19.4809	386.667	22161.9	43.6973	104.817	47.7975	159	35	6.02996	0.938152	0.771817	0.906302	0.968126	-0.520247	0.807203	4.82541	0.876007	0.651408	0.771186	0.822881	-0.0369605	0.800872
2515	2018	SP6	8.25503	0.396989	19.5911	600	21365.5	39.5831	95.5805	43.7422	163	36	6.4439	0.951353	0.77859	0.92016	0.999558	-0.0814127	0.836105	5.10314	0.886827	0.696318	0.809169	0.826456	0.114214	0.795686
2516	2018	SP6	6.93382	0.390379	19.4726	526.667	17001.7	37.4446	101.135	44.8278	163	36	6.08838	0.935968	0.771473	0.905953	0.972301	-0.249538	0.784259	4.55153	0.85087	0.610504	0.7355	0.820406	0.202322	0.79983
2517	2018	SP6	10.0106	0.43098	19.5678	593.333	29046.8	34.3371	95.2017	36.787	164	38	6.32912	0.955493	0.770167	0.915918	0.988701	-0.155312	0.863664	4.88038	0.902074	0.654616	0.782696	0.823968	-0.0176745	0.856553
2518	2018	SP6	9.29735	0.431959	19.3805	506.667	24192.7	38.3752	94.6191	41.6008	163	40	6.08225	0.943653	0.771283	0.909328	0.9679	-0.451467	0.846702	5.04946	0.893309	0.682868	0.802176	0.825163	0.127116	0.833416
2519	2018	SP6	9.69111	0.431597	19.6574	613.333	29452.2	32.6049	94.2918	40.4877	162	34	6.1975	0.946013	0.774812	0.912872	0.980792	-0.725604	0.816223	4.96719	0.892966	0.661836	0.791534	0.824622	0.101048	0.821694
2520	2018	SP6	8.72661	0.401996	19.5742	566.667	23864.9	36.8765	96.8443	39.0511	165	34	6.43197	0.949427	0.780057	0.918922	0.99448	-0.14355	0.829106	5.0608	0.911846	0.668335	0.803158	0.826363	0.178924	0.83001
2521	2018	SP6	9.46123	0.402653	19.4265	420	20991.7	48.0788	98.465	38.964	160	34	6.22002	0.945942	0.768384	0.910754	0.981511	0.0328428	0.831307	5.14382	0.900628	0.686405	0.811084	0.826874	0.173168	0.819444
2550	2018	SP5	9.79601	0.414285	19.4374	346.667	24326.9	41.395	93.7746	34.9672	168	34	5.95801	0.939904	0.771726	0.908221	0.966379	-0.422545	0.825686	4.89718	0.890232	0.660146	0.784466	0.824035	0.0396856	0.829698
2551	2018	SP5	10.198	0.427717	19.4389	380	26322.6	39.708	96.9875	31.8308	169	35	6.53008	0.956833	0.784356	0.924755	0.999979	-0.231439	0.868929	5.38226	0.939288	0.713463	0.849312	0.82952	-0.183435	0.894331
2552	2018	SP5	9.70567	0.40615	19.7265	573.333	23950.8	41.9273	96.0095	37.4245	167	36	6.14564	0.940943	0.78459	0.914069	0.97928	-0.344555	0.832818	5.13215	0.921824	0.681734	0.813553	0.826389	-0.308817	0.87274
2553	2018	SP5	9.35572	0.425503	19.7604	613.333	18596.7	51.142	80.7066	44.1974	167	33	6.56595	0.952886	0.782347	0.920914	1.0042	-0.42233	0.839063	5.13194	0.911186	0.682224	0.810088	0.826273	-0.307836	0.84767
2554	2018	SP5	9.4895	0.43452	19.612	500	22676.2	43.5291	91.0759	23.9174	168	36	6.45192	0.952955	0.776748	0.919668	0.998457	-0.141322	0.850268	4.88971	0.895377	0.658892	0.784526	0.823594	-0.035144	0.851085
2555	2018	SP5	9.06858	0.417675	19.5966	640	24387.1	37.3871	98.2547	37.3702	165	36	6.37862	0.946894	0.774037	0.913368	0.978758	-0.185346	0.85947	5.04675	0.907214	0.678933	0.80318	0.825062	-0.217856	0.848894
2556	2018	SP5	11.0791	0.41871	19.5217	420	27332.3	40.3899	99.4221	41.56	168	37	6.25332	0.937577	0.779267	0.909205	0.967624	-0.292325	0.838253	5.29634	0.917008	0.709326	0.831407	0.827659	-0.58315	0.853624
2557	2018	SP5	9.46022	0.431848	19.5354	460	22297.9	44.6069	91.4979	36.5946	164	35	6.24802	0.940203	0.778871	0.913067	0.983494	-0.158529	0.829196	4.94829	0.879974	0.668916	0.787353	0.824153	0.0998146	0.809231
2558	2018	SP5	10.5354	0.452304	19.5222	526.667	29217.6	36.7626	88.418	30.6034	171	32	6.32123	0.950912	0.77415	0.916092	0.989178	-0.0477687	0.849736	5.29816	0.920356	0.712776	0.836663	0.828722	0.148349	0.839497
2559	2018	SP5	10.3408	0.430288	19.5582	540	26698.1	39.0236	92.3208	38.6726	168	36	6.36693	0.947865	0.783633	0.917789	0.986373	-0.140472	0.841947	4.94425	0.882875	0.670385	0.793839	0.824751	0.236511	0.814593
2560	2018	SP5	10.0944	0.424078	19.5339	560	23655.7	44.8408	95.7514	40.3948	166	36	6.38182	0.947967	0.780869	0.917886	0.993827	-0.183802	0.84486	5.06478	0.906867	0.681023	0.807364	0.825641	0.126193	0.851726
2561	2018	SP5	9.80261	0.421591	19.4239	380	22381.8	45.1132	95.0631	38.4201	167	36	6.42257	0.951563	0.78704	0.921637	0.996375	-0.85945	0.85658	5.18519	0.929317	0.680643	0.815685	0.826935	-0.608777	0.891636
2562	2018	SP5	8.80024	0.425359	19.4344	426.667	22399.6	39.3093	88.6815	40.3052	166	35	6.21997	0.945202	0.772069	0.912327	0.982383	-0.070546	0.821588	5.06902	0.912809	0.669242	0.80155	0.825762	-0.182812	0.850746
2563	2018	AD	10.3269	0.430928	19.4454	540	27982.7	36.6023	95.0337	35.6319	163	35	6.39441	0.950563	0.779456	0.91664	0.988532	-0.77105	0.851687	5.19911	0.917584	0.685887	0.817578	0.826794	-0.148093	0.860698
2564	2018	SP5	9.11801	0.437376	19.6179	506.667	22584.2	41.6887	87.6587	44.2487	167	37	6.23658	0.948402	0.781875	0.915941	0.980909	-0.958752	0.843332	5.16944	0.914125	0.696634	0.822841	0.827031	0.0139605	0.859864
2565	2018	SP5	8.48799	0.434712	19.6992	546.667	20253.2	42.4611	93.5149	41.453	167	36	6.65128	0.956712	0.781664	0.922308	1.00915	-2.30066	0.838781	5.38905	0.932181	0.709261	0.842229	0.829049	-0.0431289	0.867164
2566	2018	SP5	9.99644	0.46193	19.7077	553.333	24759.1	42.4899	103.838	34.2941	165	36	6.26665	0.944033	0.778581	0.914025	0.978776	-0.036828	0.835571	4.9734	0.872585	0.67767	0.795899	0.8252	0.28752	0.788374
2567	2018	SP5	9.60076	0.478584	19.7504	553.333	23344.3	43.046	90.451	38.6643	167	36	6.47928	0.949384	0.785678	0.922314	0.999667	-0.0612368	0.833974	5.15215	0.910738	0.686236	0.814716	0.82679	0.142398	0.849043
2568	2018	SP5	9.41151	0.426134	19.6122	633.333	21622.7	43.3732	104.654	43.2166	164	38	6.31834	0.9478	0.782767	0.91527	0.980007	-1.44692	0.854506	4.99171	0.913343	0.65668	0.786781	0.824692	-0.41696	0.871244
2569	2018	SP5	10.2782	0.441304	19.6527	640	21603.1	48.4724	96.7391	39.8795	166	36	6.62204	0.95769	0.787535	0.924582	1.01002	-0.971407	0.853448	5.22224	0.919119	0.679381	0.817255	0.827111	-0.246654	0.870125
2570	2018	SP5	9.47484	0.458269	19.6053	606.667	22519.1	42.8699	95.5982	34.9906	163	35	6.2227	0.950008	0.770722	0.913413	0.981065	-0.805675	0.837732	5.21086	0.906748	0.68529	0.812455	0.826446	0.0241121	0.846218
2571	2018	SP4	10.9176	0.408165	19.6669	746.667	32293.5	33.7135	95.216	35.7184	171	32	6.91786	0.964316	0.785096	0.928286	1.02816	-3.93148	0.877903	5.61522	0.951917	0.704567	0.861622	0.831877	-1.74186	0.914589
2572	2018	SP5	10.0761	0.452351	19.5638	526.667	24789.4	41.7979	91.4111	29.183	167	36	6.12482	0.946296	0.778912	0.914596	0.976271	-0.591795	0.856334	5.1015	0.911169	0.694605	0.819217	0.826423	0.0759464	0.857081
2573	2018	SP5	9.81971	0.427071	19.365	200	22740.9	44.1794	90.9609	48.2989	166	37	5.89291	0.93536	0.771078	0.905021	0.960199	-0.444458	0.824907	5.07178	0.904372	0.676835	0.802395	0.825552	-0.243377	0.832265
2574	2018	SP5	9.92906	0.38191	19.4929	446.667	23760	41.1003	94.9224	45.8687	168	37	6.16249	0.940154	0.784936	0.911534	0.970573	-0.558659	0.825196	5.11372	0.889676	0.662818	0.782334	0.823182	-0.14771	0.826668
