# Supplementary material for: Identification of Quantitative Trait Loci Hotspots Affecting Agronomic Traits and High-Throughput Vegetation Indices in Rainfed Wheat
Source: Front Plant Sci. 2021 Sep 20;12:735192. doi: 10.3389/fpls.2021.735192 (PMC8489662; doi:10.3389/fpls.2021.735192)
Supplement: Supplementary Table 5 — Marker trait associations (MTAs). [file Table_5.XLSX]

## Sheet: Hoja1
Year	Trait	Marker	Chromosome	Position (cM)	p	Marker R2	-logP	CI left	CI right
2016	PH	BS00100774_51	1A	13.73	0.000511533	0.0507407	3.29113	12.23	15.23
2017	TCARIOSAVI_A	BS00033749_51	1A	13.73	5.95803e-06	0.0929568	5.2249	12.23	15.23
Mean	TCARIOSAVI_A	BS00023201_51	1A	21.55	2.4894e-08	0.16048	7.60391	20.05	23.05
Mean	TCARIOSAVI_A	BS00056550_51	1A	24.06	2.469e-09	0.16058	8.60748	22.56	25.56
2017	TCARIOSAVI_A	wsnp_Ex_c2868_5293485	1A	25.34	0.000751942	0.0474474	3.12382	23.84	26.84
Mean	TCARIOSAVI_A	Kukri_rep_c102231_265	1A	25.34	0.00023952	0.10254	3.62066	23.84	26.84
Mean	TCARIOSAVI_A	Excalibur_c82557_201	1A	27.07	8.3724e-08	0.1525	7.07715	25.57	28.57
Mean	TCARIOSAVI_A	Excalibur_c5139_198	1A	27.07	8.6594e-08	0.1525	7.06251	25.57	28.57
Mean	TCARIOSAVI_A	wsnp_Ex_c57982_59470152	1A	27.07	4.6481e-05	0.11264	4.33272	25.57	28.57
Mean	TCARIOSAVI_A	Excalibur_c71158_54	1A	27.07	8.1447e-05	0.11166	4.08912	25.57	28.57
2017	TCARIOSAVI_A	JG_c936_115	1A	29.11	0.000255519	0.0545147	3.59258	27.61	30.61
2017	GNDVI_A	JG_c936_115	1A	29.11	0.000270904	0.0426783	3.56718	27.61	30.61
2017	TCARIOSAVI_A	Kukri_c29150_143	1A	29.11	0.000845866	0.0463666	3.0727	27.61	30.61
Mean	TCARIOSAVI_A	tplb0053o08_2004	1A	29.11	3.6272e-19	0.33568	18.4404	27.61	30.61
Mean	TCARIOSAVI_A	Excalibur_c9196_313	1A	29.11	4.5988e-19	0.33306	18.3374	27.61	30.61
Mean	TCARIOSAVI_A	BS00076278_51	1A	29.11	1.7782e-08	0.16304	7.75002	27.61	30.61
Mean	TCARIOSAVI_A	Tdurum_contig43943_1165	1A	29.11	8.4924e-08	0.15245	7.07097	27.61	30.61
Mean	TCARIOSAVI_A	CAP8_c2448_355	1A	29.11	0.00026423	0.1041	3.57802	27.61	30.61
Mean	TCARIOSAVI_A	Kukri_c29150_143	1A	29.11	0.00036533	0.09993	3.43731	27.61	30.61
Mean	TCARIOSAVI_A	Tdurum_contig68827_61	1A	29.68	0.00048331	0.09816	3.31577	28.18	31.18
Mean	TCARIOSAVI_A	Kukri_c29655_239	1A	30.99	3.9558e-19	0.33381	18.4028	29.49	32.49
Mean	TCARIOSAVI_A	RAC875_c34888_65	1A	34.7	8.0491e-08	0.15294	7.09425	33.2	36.2
2017	TCARIOSAVI_A	Excalibur_rep_c113950_132	1A	35.24	5.40345e-06	0.0809876	5.26733	33.74	36.74
Mean	TCARIOSAVI_A	Tdurum_contig42479_3800	1A	38.11	6.2287e-19	0.33041	18.2056	36.61	39.61
Mean	TCARIOSAVI_A	BobWHIte_c46501_92	1A	38.11	3.8488e-09	0.17266	8.41467	36.61	39.61
Mean	TCARIOSAVI_A	Tdurum_contig83113_134	1A	38.11	0.00024669	0.10246	3.60785	36.61	39.61
Mean	TCARIOSAVI_A	Tdurum_contig11756_264	1A	38.11	0.00036785	0.09982	3.43433	36.61	39.61
Mean	TCARIOSAVI_A	Tdurum_contig61492_684	1A	43.28	0.00027283	0.10182	3.56411	41.78	44.78
Mean	TCARIOSAVI_A	BS00064536_51	1A	43.47	9.3799e-09	0.16668	8.0278	41.97	44.97
2017	TCARIOSAVI_A	Kukri_c22508_119	1A	53.62	5.513e-06	0.0809375	5.25861	52.12	55.12
2016	TKW	RAC875_c14066_452	1A	59.13	0.000106103	0.0729873	3.97427	57.63	60.63
2016	TKW	RAC875_c10090_963	1A	59.7	0.000519208	0.0739064	3.28466	58.2	61.2
2017	TCARIOSAVI_A	RAC875_c826_2186	1A	62.04	3.1228e-06	0.0846281	5.50546	60.54	63.54
2017	TCARIOSAVI_A	wsnp_CAP12_c2438_1180601	1A	62.04	6.0439e-05	0.0642104	4.21868	60.54	63.54
Mean	HI	RFL_Contig3232_1224	1A	65.44	0.001	0.02981	3	63.94	66.94
2017	TCARIOSAVI_A	RAC875_c46269_387	1A	66.88	4.08159e-06	0.0828599	5.38917	65.38	68.38
2016	GY	wsnp_Ex_c14733_22819625	1A	70.1	0.000294621	0.0530847	3.53074	68.6	71.6
2016	GY	CAP11_c2984_419	1A	70.1	0.000300287	0.0532162	3.52246	68.6	71.6
2016	TKW	wsnp_Ex_c28165_37310070	1A	70.1	0.000491339	0.0745129	3.30862	68.6	71.6
2016	TKW	Ex_c801_555	1A	70.1	0.000505651	0.0742008	3.29615	68.6	71.6
2017	TCARIOSAVI_A	RAC875_c12808_182	1A	70.1	3.67628e-06	0.0834841	5.43459	68.6	71.6
2017	TCARIOSAVI_A	wsnp_BF478737A_Ta_2_1	1A	70.1	4.03492e-06	0.0828377	5.39417	68.6	71.6
2017	TCARIOSAVI_A	wsnp_Ex_c6817_11762714	1A	70.1	4.56187e-06	0.082138	5.34086	68.6	71.6
2017	TCARIOSAVI_A	GENE-0446_243	1A	70.1	5.06517e-06	0.0814017	5.29541	68.6	71.6
2017	TCARIOSAVI_A	BS00022201_51	1A	70.1	7.80227e-05	0.0624699	4.10778	68.6	71.6
2017	TCARIOSAVI_A	TA001772-0625	1A	70.1	0.000103726	0.0606224	3.98411	68.6	71.6
2017	TCARIOSAVI_A	CAP8_c806_297	1A	70.1	0.000159545	0.0577636	3.79712	68.6	71.6
2017	TCARIOSAVI_A	Excalibur_s107771_77	1A	70.1	0.000173625	0.0571339	3.76039	68.6	71.6
2017	TCARIOSAVI_A	Ra_c11042_1500	1A	70.1	0.000177446	0.0570905	3.75093	68.6	71.6
2017	TCARIOSAVI_A	wsnp_BE518393A_Td_2_3	1A	70.1	0.000206128	0.0558747	3.68586	68.6	71.6
2017	TCARIOSAVI_A	BS00066549_51	1A	70.1	0.000211494	0.0561363	3.6747	68.6	71.6
2017	TCARIOSAVI_A	BS00021730_51	1A	70.1	0.000217217	0.0557818	3.66311	68.6	71.6
2017	TCARIOSAVI_A	wsnp_Ex_c15852_24239968	1A	70.1	0.00043458	0.0508599	3.36193	68.6	71.6
2017	TCARIOSAVI_A	Excalibur_c20133_87	1A	70.1	0.000467809	0.0503433	3.32993	68.6	71.6
2017	TCARIOSAVI_A	Excalibur_c57766_92	1A	70.1	0.000484942	0.0501748	3.31431	68.6	71.6
2017	RDVI_A	Excalibur_c57766_92	1A	70.1	0.000485637	0.0387284	3.31369	68.6	71.6
2017	TCARIOSAVI_A	GENE-0379_108	1A	70.1	0.000491371	0.0500126	3.30859	68.6	71.6
2017	TCARIOSAVI_A	TA004365-0417	1A	70.1	0.000501896	0.0499432	3.29939	68.6	71.6
2017	MSAVI_A	Excalibur_c57766_92	1A	70.1	0.000532754	0.0394878	3.27347	68.6	71.6
2017	TCARIOSAVI_A	Excalibur_rep_c88290_94	1A	70.1	0.000533643	0.0495158	3.27275	68.6	71.6
2017	TCARIOSAVI_A	wsnp_Ex_c3365_6183009	1A	70.1	0.000571414	0.0489976	3.24305	68.6	71.6
2017	TCARIOSAVI_A	TA003382-0407	1A	70.1	0.000801574	0.0467932	3.09606	68.6	71.6
2018	GY	wsnp_Ku_rep_c104517_90964418	1A	70.1	0.00088	0.02955	3.05552	68.6	71.6
2018	Biomass	GENE-0446_243	1A	70.1	0.001	0.03905	3	68.6	71.6
Mean	PH	wsnp_Ex_rep_c70593_69508988	1A	70.1	0.000745	0.03827	3.12784	68.6	71.6
2017	TCARIOSAVI_A	wsnp_Ku_c30921_40705731	1A	70.79	2.82678e-06	0.0867167	5.54871	69.29	72.29
2017	TCARIOSAVI_A	BS00102492_51	1A	70.79	8.50504e-05	0.062269	4.07032	69.29	72.29
2017	TCARIOSAVI_A	BS00064679_51	1A	70.79	0.000240389	0.0551798	3.61909	69.29	72.29
2017	TCARIOSAVI_A	IACX8300	1A	70.79	0.000782674	0.0468849	3.10642	69.29	72.29
2016	GY	Kukri_c32885_145	1A	71.1	0.000329402	0.0524595	3.48227	69.6	72.6
2017	TCARIOSAVI_A	BS00094681_51	1A	71.1	2.83094e-06	0.0855797	5.54807	69.6	72.6
2017	TCARIOSAVI_A	wsnp_Ex_c10100_16600633	1A	71.1	3.27238e-06	0.0844404	5.48514	69.6	72.6
2017	TCARIOSAVI_A	IAAV749	1A	71.1	3.33604e-06	0.0852518	5.47677	69.6	72.6
2017	TCARIOSAVI_A	Kukri_rep_c115954_137	1A	71.1	3.47252e-06	0.0840366	5.45936	69.6	72.6
2017	TCARIOSAVI_A	wsnp_Ku_c37925_46679146	1A	71.1	5.4726e-06	0.0844911	5.26181	69.6	72.6
2017	TCARIOSAVI_A	wsnp_BE403956A_Ta_2_3	1A	71.1	0.000132327	0.0589697	3.87835	69.6	72.6
2017	TCARIOSAVI_A	wsnp_Ex_c6817_11761300	1A	71.1	0.000148367	0.0581022	3.82866	69.6	72.6
2017	TCARIOSAVI_A	wsnp_Ex_c25628_34888439	1A	71.1	0.000169716	0.0571909	3.77028	69.6	72.6
2017	TCARIOSAVI_A	BS00068358_51	1A	71.1	0.000254427	0.0558584	3.59444	69.6	72.6
2017	TCARIOSAVI_A	Tdurum_contig41931_480	1A	71.1	0.000273302	0.0596903	3.56336	69.6	72.6
2017	MSAVI_A	wsnp_Ex_rep_c103087_88123733	1A	71.1	0.000655308	0.0383798	3.18355	69.6	72.6
2017	RDVI_A	IAAV749	1A	71.1	0.000942806	0.0353033	3.02558	69.6	72.6
2017	MSAVI_A	wsnp_BE403956A_Ta_2_3	1A	71.1	0.000949353	0.0365482	3.02257	69.6	72.6
2017	RDVI_A	wsnp_BE403956A_Ta_2_3	1A	71.1	0.000992393	0.03523	3.00332	69.6	72.6
2016	TKW	IAAV7203	1A	71.48	0.000377493	0.0782514	3.42309	69.98	72.98
2017	TCARIOSAVI_A	RAC875_c9833_297	1A	72.61	3.57147e-06	0.0836851	5.44715	71.11	74.11
2017	TCARIOSAVI_A	GENE-0491_632	1A	72.61	5.30647e-06	0.0814348	5.27519	71.11	74.11
2017	TCARIOSAVI_A	GENE-0283_330	1A	72.61	0.000190645	0.0564032	3.71977	71.11	74.11
2017	TCARIOSAVI_A	wsnp_Ex_c3906_7086294	1A	74.78	2.33165e-06	0.086652	5.63234	73.28	76.28
2017	RDVI_A	wsnp_Ex_c3906_7086294	1A	74.78	0.000797358	0.0361211	3.09835	73.28	76.28
Mean	TCARIOSAVI_A	wsnp_Ex_c40595_47620787	1A	74.78	3.4448e-19	0.33522	18.4628	73.28	76.28
2016	GY	RAC875_c25507_551	1A	76.84	0.000124241	0.0592586	3.90574	75.34	78.34
2017	TCARIOSAVI_A	Excalibur_c7033_159	1A	77.78	5.39108e-06	0.0809272	5.26832	76.28	79.28
2017	TCARIOSAVI_A	BS00022698_51	1A	77.78	5.75454e-05	0.064579	4.23999	76.28	79.28
2017	TCARIOSAVI_A	BS00067421_51	1A	77.78	0.000226563	0.055299	3.64481	76.28	79.28
2017	NGm2	wsnp_Ex_c21193_30320134	1A	79.19	0.000878099	0.0377159	3.05646	77.69	80.69
2017	TCARIOSAVI_A	wsnp_Ex_c55986_58282517	1A	80.54	4.77606e-05	0.0658177	4.32093	79.04	82.04
2017	TCARIOSAVI_A	BS00089894_51	1A	80.54	0.00011951	0.0596719	3.9226	79.04	82.04
2017	TCARIOSAVI_A	Ra_c105707_788	1A	80.54	0.00011951	0.0596719	3.9226	79.04	82.04
2016	GY	RAC875_c29540_1109	1A	83.7	0.000273726	0.0543516	3.56268	82.2	85.2
2017	TCARIOSAVI_A	TA003063-0097	1A	84.56	2.72173e-10	0.152344	9.56516	83.06	86.06
2017	GNDVI_A	TA003063-0097	1A	84.56	0.000901673	0.0360129	3.04495	83.06	86.06
2017	TCARIOSAVI_A	Ku_c1313_1673	1A	86.14	0.000740788	0.0474341	3.13031	84.64	87.64
2017	TCARIOSAVI_A	wsnp_JD_c6544_7697578	1A	87.46	3.23372e-06	0.0845232	5.4903	85.96	88.96
2017	TCARIOSAVI_A	Ra_c64515_242	1A	87.46	4.42496e-06	0.0821972	5.35409	85.96	88.96
2017	TCARIOSAVI_A	Ku_c10813_1122	1A	87.46	0.000116384	0.0597501	3.93411	85.96	88.96
2017	TCARIOSAVI_A	wsnp_Ex_c1997_3757721	1A	87.86	3.35926e-06	0.0841108	5.47376	86.36	89.36
2017	TCARIOSAVI_A	Kukri_c49170_655	1A	88.02	1.41164e-05	0.0741855	4.85027	86.52	89.52
2017	TCARIOSAVI_A	RAC875_c80876_67	1A	88.02	2.12285e-05	0.0713721	4.67308	86.52	89.52
2017	TCARIOSAVI_A	Kukri_c12984_465	1A	88.38	7.59028e-07	0.0946673	6.11974	86.88	89.88
2017	TCARIOSAVI_A	wsnp_Ku_c23012_32893918	1A	88.84	4.38585e-06	0.0824852	5.35795	87.34	90.34
2017	TCARIOSAVI_A	TA002402-1350	1A	89.47	5.25401e-06	0.0810429	5.27951	87.97	90.97
2017	TCARIOSAVI_A	Excalibur_c44668_382	1A	89.75	0.000782357	0.0469405	3.1066	88.25	91.25
2017	TCARIOSAVI_A	wsnp_Ex_c9722_16062937	1A	91.76	3.37953e-06	0.0848517	5.47114	90.26	93.26
2017	TCARIOSAVI_A	IAAV2694	1A	93.61	5.88406e-05	0.0650697	4.23032	92.11	95.11
2017	TCARIOSAVI_A	BS00039378_51	1A	94.46	0.00022288	0.0554162	3.65193	92.96	95.96
2017	MTVI2_A	Excalibur_c8301_1555	1A	101.19	0.000107983	0.0474193	3.96664	99.69	102.69
2016	GY	Excalibur_c1066_303	1A	102.32	0.000132441	0.0585073	3.87798	100.82	103.82
2016	TKW	Excalibur_c14859_394	1A	102.92	0.000352342	0.0781249	3.45304	101.42	104.42
2016	GY	Excalibur_c14859_394	1A	102.92	0.000422159	0.0504727	3.37452	101.42	104.42
2016	GY	BS00012042_51	1A	102.92	0.000443687	0.0500927	3.35292	101.42	104.42
2017	TCARIOSAVI_A	wsnp_BG606986A_Ta_2_1	1A	102.92	0.000146917	0.0582323	3.83293	101.42	104.42
2016	HI	Kukri_c7119_392	1A	105.74	0.000177199	0.0550127	3.75154	104.24	107.24
2016	GY	wsnp_Ex_c28900_37982485	1A	105.74	0.000581471	0.0482884	3.23547	104.24	107.24
2017	TCARIOSAVI_A	TA005289-1104	1A	107.94	8.36459e-07	0.0938632	6.07756	106.44	109.44
2017	TCARIOSAVI_A	RAC875_c41993_582	1A	107.94	0.000283085	0.05373	3.54808	106.44	109.44
2018	HI	TA005289-1104	1A	107.94	0.00033	0.03328	3.48149	106.44	109.44
2017	TCARIOSAVI_A	BS00023203_51	1A	108.72	8.30908e-07	0.0938656	6.08045	107.22	110.22
2017	TCARIOSAVI_A	BobWHIte_c22134_398	1A	108.72	0.000245846	0.0547637	3.60934	107.22	110.22
2017	TCARIOSAVI_A	BS00037976_51	1A	109.27	1.00101e-06	0.09256	5.99956	107.77	110.77
Mean	HI	wsnp_CAP8_c4785_2322876	1A	111.14	0.001	0.0298	3	109.64	112.64
2016	GY	BobWHIte_c26569_190	1A	111.55	0.000780209	0.0464505	3.10779	110.05	113.05
2016	GY	Tdurum_contig56662_54	1A	113.19	4.41356e-05	0.0655592	4.35521	111.69	114.69
2016	GY	Excalibur_c66_147	1A	115.39	0.000440981	0.0504652	3.35558	113.89	116.89
2016	GY	wsnp_CAP11_c146_160903	1A	115.39	0.000512055	0.0493069	3.29068	113.89	116.89
2016	GY	Tdurum_contig81011_244	1A	115.39	0.000512055	0.0493113	3.29068	113.89	116.89
2016	GY	Kukri_c51781_199	1A	115.72	3.42864e-05	0.0672729	4.46488	114.22	117.22
2017	TCARIOSAVI_A	RAC875_c53725_217	1A	137.12	0.00017611	0.0581388	3.75422	135.62	138.62
2017	TCARIOSAVI_A	RAC875_c62550_470	1A	139.57	5.14172e-06	0.081817	5.28889	138.07	141.07
2017	TCARIOSAVI_A	BS00056823_51	1A	142.62	4.71393e-06	0.081901	5.32662	141.12	144.12
2017	TCARIOSAVI_A	BS00062759_51	1A	144.41	2.49786e-05	0.0702554	4.60243	142.91	145.91
2016	PH	Tdurum_contig11349_810	1A	151.22	0.000229803	0.0447294	3.63864	149.72	152.72
2016	PH	Excalibur_c46365_304	1A	151.22	0.000231053	0.0455382	3.63629	149.72	152.72
2016	PH	Excalibur_c12932_2102	1A	151.25	0.000297343	0.0435535	3.52674	149.75	152.75
2016	PH	Kukri_c4204_1673	1A	151.25	0.000322319	0.0425715	3.49171	149.75	152.75
2017	MTVI2_A	tplb0059i08_441	1A	155.8	6.18754e-06	0.0684725	5.20848	154.3	157.3
2018	GY	tplb0059i08_441	1A	155.8	0.0002934	0.06459	3.53254	154.3	157.3
2016	PH	Kukri_c38553_173	1B	14.17	0.000848313	0.0472271	3.07144	12.17	16.17
2016	TKW	BobWHIte_c28295_256	1B	40.94	0.000138958	0.0872767	3.85712	38.94	42.94
2017	TCARIOSAVI_A	BS00011695_51	1B	41.06	0.000642347	0.0488345	3.19223	39.06	43.06
2017	TCARIOSAVI_A	RAC875_c63624_753	1B	41.21	1.2305e-06	0.0911459	5.90992	39.21	43.21
2017	TCARIOSAVI_A	IACX3811	1B	41.21	1.42537e-06	0.0901173	5.84607	39.21	43.21
2017	TCARIOSAVI_A	Kukri_c76307_182	1B	41.21	3.54446e-06	0.0837379	5.45045	39.21	43.21
2017	HI	Ra_c69552_1419	1B	41.21	0.000796087	0.0338729	3.09904	39.21	43.21
2017	MTVI2_A	BS00065053_51	1B	43.66	4.26531e-07	0.0768355	6.37005	41.66	45.66
2017	PH	BS00065053_51	1B	43.66	0.000470046	0.0376394	3.32786	41.66	45.66
2016	TKW	BobWHIte_c14271_1379	1B	43.86	7.91698e-05	0.0929467	4.10144	41.86	45.86
2016	TKW	BS00110121_51	1B	43.86	0.000327792	0.0638915	3.4844	41.86	45.86
2017	Biomass	Ex_c64327_523	1B	43.86	0.000177912	0.0540537	3.74979	41.86	45.86
2017	TCARIOSAVI_A	BobWHIte_c14271_1379	1B	43.86	0.000308621	0.053208	3.51057	41.86	45.86
2017	MTVI2_A	BS00071161_51	1B	43.86	0.000540574	0.030586	3.26714	41.86	45.86
2018	GY	BS00089524_51	1B	43.86	0.00047353	0.07234	3.32465	41.86	45.86
2017	MTVI2_A	Excalibur_c95656_129	1B	51.1	1.10182e-06	0.0766449	5.95789	49.1	53.1
2017	PH	Excalibur_c95656_129	1B	51.1	4.46683e-05	0.0534249	4.35	49.1	53.1
2017	MTVI2_A	wsnp_Ra_c19335_28504388	1B	51.1	0.000109909	0.0469581	3.95897	49.1	53.1
2018	GY	Excalibur_c95656_129	1B	51.1	0.00053747	0.0763	3.26965	49.1	53.1
2017	Biomass	Kukri_c34793_360	1B	53.35	0.000972997	0.0427657	3.01189	51.35	55.35
2017	Biomass	wsnp_Ex_c2117_3976893	1B	53.49	0.000418721	0.0383978	3.37808	51.49	55.49
2017	MTVI2_A	BS00067003_51	1B	56.65	3.41738e-07	0.0780477	6.46631	54.65	58.65
2017	PH	BS00067003_51	1B	56.65	0.000525347	0.0370809	3.27955	54.65	58.65
2017	PH	RFL_Contig2160_617	1B	56.73	0.000401048	0.0383136	3.3968	54.73	58.73
2017	MTVI2_A	RFL_Contig2160_617	1B	56.73	0.000433984	0.0397234	3.36253	54.73	58.73
2017	MTVI2_A	RAC875_c90169_393	1B	56.88	6.16495e-06	0.0623228	5.21007	54.88	58.88
2017	LAI_EST_A	RAC875_c90169_393	1B	56.88	0.000132152	0.0485046	3.87893	54.88	58.88
2017	TCARIOSAVI_A	BS00065844_51	1B	56.88	0.000177402	0.0569412	3.75104	54.88	58.88
2017	MTVI2_A	RAC875_rep_c96733_369	1B	56.88	0.000676426	0.0377231	3.16978	54.88	58.88
2017	MTVI2_A	RAC875_c8271_1469	1B	56.88	0.00072549	0.037399	3.13937	54.88	58.88
2017	MTVI2_A	Kukri_c8533_1398	1B	57.31	5.89607e-05	0.050258	4.22944	55.31	59.31
2017	TCARIOSAVI_A	Ra_c16879_977	1B	57.5	4.85096e-06	0.0817019	5.31417	55.5	59.5
2017	MTVI2_A	wsnp_Ku_c11987_19473636	1B	57.6	3.25049e-06	0.0657929	5.48805	55.6	59.6
2017	TCARIOSAVI_A	IACX502	1B	57.6	4.42662e-06	0.0822875	5.35393	55.6	59.6
2017	TCARIOSAVI_A	wsnp_Ku_rep_c70742_70379526	1B	57.6	4.66715e-06	0.0819703	5.33095	55.6	59.6
2017	TCARIOSAVI_A	Ra_c24839_215	1B	57.6	5.05252e-06	0.0815115	5.29649	55.6	59.6
2017	MTVI2_A	Excalibur_c17202_1833	1B	57.6	2.29324e-05	0.0553705	4.63955	55.6	59.6
2017	LAI_EST_A	Excalibur_c17202_1833	1B	57.6	4.85841e-05	0.0546311	4.31351	55.6	59.6
2017	TCARIOSAVI_A	Ra_c29142_340	1B	57.6	0.00015888	0.0576513	3.79893	55.6	59.6
2017	TCARIOSAVI_A	wsnp_Ku_c11987_19473636	1B	57.6	0.000224855	0.0553091	3.6481	55.6	59.6
2017	MTVI2_A	CAP8_rep_c9642_82	1B	57.6	0.000878969	0.0363814	3.05603	55.6	59.6
2017	MTVI2_A	BS00022902_51	1B	59.47	7.17156e-05	0.049673	4.14439	57.47	61.47
2017	LAI_EST_A	BS00022902_51	1B	59.47	0.000456413	0.0417184	3.34064	57.47	61.47
2017	MTVI2_A	Tdurum_contig75938_1546	1B	60.62	3.15896e-05	0.0535844	4.50046	58.62	62.62
2017	TCARIOSAVI_A	Tdurum_contig75938_1546	1B	60.62	0.000718061	0.0475243	3.14384	58.62	62.62
Mean	GY	wsnp_Ex_c25782_35041189	1B	60.62	0.00094	0.03183	3.02687	58.62	62.62
2017	TCARIOSAVI_A	BS00010992_51	1B	62.54	5.32016e-06	0.0809196	5.27408	60.54	64.54
2017	TCARIOSAVI_A	wsnp_BE399980B_Ta_2_1	1B	62.58	5.08716e-06	0.0827932	5.29352	60.58	64.58
2017	VI	BS00051105_51	1B	62.58	8.7841e-06	0.0682114	5.0563	60.58	64.58
2017	TCARIOSAVI_A	BS00093740_51	1B	62.64	4.96866e-06	0.0813934	5.30376	60.64	64.64
2017	TCARIOSAVI_A	RAC875_c30381_573	1B	62.64	0.000708233	0.0481702	3.14982	60.64	64.64
2017	TCARIOSAVI_A	Kukri_c5098_1902	1B	62.84	2.4453e-06	0.0863205	5.61167	60.84	64.84
2017	MTVI2_A	TA015141-0717	1B	62.84	5.93396e-06	0.0625282	5.22666	60.84	64.84
2017	TCARIOSAVI_A	TA015141-0717	1B	62.84	7.98986e-05	0.0623081	4.09746	60.84	64.84
2017	MTVI2_A	BobWHIte_rep_c66146_237	1B	64.32	3.86844e-06	0.0648326	5.41246	62.32	66.32
2017	PH	BobWHIte_rep_c66146_237	1B	64.32	0.000613366	0.0361872	3.21228	62.32	66.32
2017	TCARIOSAVI_A	RAC875_rep_c72356_51	1B	64.46	5.44149e-06	0.080776	5.26428	62.46	66.46
2017	MTVI2_A	Tdurum_contig84184_124	1B	64.89	4.42567e-07	0.0774679	6.35402	62.89	66.89
2017	MTVI2_A	Tdurum_contig53888_350	1B	64.89	6.19364e-07	0.0753523	6.20805	62.89	66.89
2017	MTVI2_A	Kukri_rep_c70738_896	1B	64.89	7.76669e-07	0.0735319	6.10976	62.89	66.89
2017	MTVI2_A	BS00041010_51	1B	64.89	8.21474e-07	0.0793228	6.08541	62.89	66.89
2017	MTVI2_A	BS00029345_51	1B	64.89	8.74685e-07	0.0728852	6.05815	62.89	66.89
2017	TCARIOSAVI_A	BobWHIte_c1456_615	1B	64.89	3.74292e-06	0.0833728	5.42679	62.89	66.89
2017	PH	BS00029345_51	1B	64.89	2.38031e-05	0.0525821	4.62337	62.89	66.89
2017	PH	Kukri_rep_c70738_896	1B	64.89	2.80099e-05	0.0517535	4.55269	62.89	66.89
2017	PH	BS00041010_51	1B	64.89	3.03654e-05	0.051564	4.51762	62.89	66.89
2017	PH	Tdurum_contig53888_350	1B	64.89	3.10813e-05	0.0512284	4.5075	62.89	66.89
2017	PH	Tdurum_contig84184_124	1B	64.89	0.000701504	0.0359358	3.15397	62.89	66.89
2018	GY	Tdurum_contig53888_350	1B	64.89	2.763e-05	0.07464	4.55862	62.89	66.89
2018	GY	Kukri_rep_c70738_896	1B	64.89	0.00024375	0.07518	3.61306	62.89	66.89
2018	GY	BS00029345_51	1B	64.89	0.00025021	0.07506	3.6017	62.89	66.89
2018	GY	BS00041010_51	1B	64.89	0.00026679	0.07528	3.57383	62.89	66.89
2016	GY	IACX1008	1B	65.36	0.000532444	0.0491845	3.27373	63.36	67.36
2017	MTVI2_A	Ku_c42700_2798	1B	65.42	7.28279e-07	0.0738822	6.1377	63.42	67.42
2017	PH	Ku_c42700_2798	1B	65.42	3.04546e-05	0.0513278	4.51635	63.42	67.42
2018	GY	Ku_c42700_2798	1B	65.42	0.00024845	0.0751	3.60476	63.42	67.42
2017	MTVI2_A	BS00052089_51	1B	66.07	2.67614e-07	0.0793498	6.57249	64.07	68.07
2017	MTVI2_A	IAAV178	1B	66.07	5.9166e-07	0.0750317	6.22793	64.07	68.07
2017	PH	IAAV178	1B	66.07	3.1331e-05	0.0512944	4.50403	64.07	68.07
2017	PH	BS00052089_51	1B	66.07	0.000702062	0.0355124	3.15362	64.07	68.07
2018	GY	IAAV178	1B	66.07	0.00032414	0.07393	3.48927	64.07	68.07
Mean	HI	wsnp_Ku_c30982_40765254	1B	66.07	0.00101	0.0298	2.99568	64.07	68.07
2017	MTVI2_A	JD_c64600_281	1B	67.14	3.28896e-07	0.0782398	6.48294	65.14	69.14
2017	MTVI2_A	Excalibur_c34625_281	1B	67.14	7.39401e-05	0.0490665	4.13112	65.14	69.14
2017	PH	JD_c64600_281	1B	67.14	0.000634554	0.0360946	3.19753	65.14	69.14
2017	MTVI2_A	Ku_c13515_171	1B	67.14	0.000732329	0.0369887	3.13529	65.14	69.14
2017	MTVI2_A	BS00022581_51	1B	67.38	5.97417e-07	0.0749614	6.22372	65.38	69.38
2017	PH	BS00022581_51	1B	67.38	1.47029e-05	0.0550396	4.8326	65.38	69.38
2017	MTVI2_A	IACX2701	1B	67.38	0.000355775	0.0407666	3.44882	65.38	69.38
2018	GY	BS00022581_51	1B	67.38	0.00030704	0.07414	3.51281	65.38	69.38
2017	MTVI2_A	BS00093841_51	1B	68.04	4.12741e-07	0.0773122	6.38432	66.04	70.04
2017	MTVI2_A	BS00075663_51	1B	68.04	4.2463e-07	0.0768245	6.37199	66.04	70.04
2017	MTVI2_A	tplb0058h11_348	1B	68.04	8.53101e-07	0.0730474	6.069	66.04	70.04
2017	PH	tplb0058h11_348	1B	68.04	2.57353e-05	0.0522625	4.58947	66.04	70.04
2017	MTVI2_A	Excalibur_c59016_839	1B	68.04	0.000190413	0.0440645	3.7203	66.04	70.04
2017	PH	BS00075663_51	1B	68.04	0.000646732	0.0359225	3.18928	66.04	70.04
2017	PH	BS00093841_51	1B	68.04	0.00069673	0.0361224	3.15694	66.04	70.04
2017	MTVI2_A	BS00071083_51	1B	68.04	0.000908553	0.0358683	3.04165	66.04	70.04
2018	GY	tplb0058h11_348	1B	68.04	0.00031842	0.07406	3.497	66.04	70.04
2017	MTVI2_A	JD_c6360_288	1B	68.35	8.70133e-07	0.0734965	6.06041	66.35	70.35
2017	PH	JD_c6360_288	1B	68.35	2.82247e-05	0.0518214	4.54937	66.35	70.35
2018	GY	JD_c6360_288	1B	68.35	0.00033836	0.07371	3.47062	66.35	70.35
2017	MTVI2_A	BS00012051_51	1B	68.75	2.14246e-07	0.0826473	6.66909	66.75	70.75
2017	MTVI2_A	BS00078228_51	1B	68.75	6.24866e-07	0.075333	6.20421	66.75	70.75
2017	MTVI2_A	GENE-0136_82	1B	68.75	1.6035e-06	0.069611	5.79493	66.75	70.75
2017	PH	BS00078228_51	1B	68.75	2.03206e-05	0.0534515	4.69206	66.75	70.75
2017	MTVI2_A	BS00033681_51	1B	68.75	0.000114364	0.0467723	3.94171	66.75	70.75
2017	MTVI2_A	BS00022089_51	1B	68.75	0.00020241	0.0450917	3.69377	66.75	70.75
2017	PH	BS00012051_51	1B	68.75	0.000413562	0.0383249	3.38346	66.75	70.75
2018	GY	BS00078228_51	1B	68.75	0.00032347	0.07401	3.49017	66.75	70.75
2017	MTVI2_A	BS00073132_51	1B	70.08	3.0793e-06	0.0661243	5.51155	68.08	72.08
2017	TCARIOSAVI_A	RFL_Contig5706_1294	1B	70.08	5.39638e-06	0.080821	5.2679	68.08	72.08
2017	TCARIOSAVI_A	wsnp_Ra_c2027_3945764	1B	70.08	0.000214907	0.0556458	3.66775	68.08	72.08
2017	TCARIOSAVI_A	BS00069723_51	1B	70.08	0.000218569	0.0554782	3.66041	68.08	72.08
2017	MTVI2_A	BS00095568_51	1B	70.08	0.000293295	0.0460463	3.53269	68.08	72.08
2017	MTVI2_A	Ku_c6201_2890	1B	70.64	5.45389e-07	0.0754583	6.26329	68.64	72.64
2017	MTVI2_A	BobWHIte_c441_976	1B	70.64	9.90605e-07	0.0727857	6.0041	68.64	72.64
2017	MTVI2_A	Kukri_c49015_1606	1B	70.64	1.04278e-06	0.0719295	5.98181	68.64	72.64
2017	PH	Kukri_c49015_1606	1B	70.64	5.4593e-06	0.0601148	5.26286	68.64	72.64
2017	PH	BobWHIte_c441_976	1B	70.64	5.5437e-06	0.0601607	5.2562	68.64	72.64
2017	PH	Ku_c6201_2890	1B	70.64	0.000633021	0.0360296	3.19858	68.64	72.64
2018	GY	BobWHIte_c441_976	1B	70.64	8.092e-05	0.0698	4.09194	68.64	72.64
2018	GY	Kukri_c49015_1606	1B	70.64	0.00079218	0.06988	3.10118	68.64	72.64
2018	RDVI_PA	wsnp_Ex_rep_c66883_65286958	1B	70.64	0.001	0.02786	3	68.64	72.64
Mean	PH	BobWHIte_c441_976	1B	70.64	0.000104	0.04892	3.98297	68.64	72.64
2017	MTVI2_A	Kukri_c4951_503	1B	70.71	7.01292e-08	0.0867136	7.1541	68.71	72.71
2017	PH	Kukri_c4951_503	1B	70.71	0.000299709	0.0397743	3.5233	68.71	72.71
2017	MTVI2_A	wsnp_Ex_c52474_56060204	1B	70.78	8.38101e-08	0.086613	7.0767	68.78	72.78
2017	MTVI2_A	Tdurum_contig60052_184	1B	70.78	8.08522e-07	0.0732994	6.09231	68.78	72.78
2017	MTVI2_A	BS00032364_51	1B	70.78	1.66129e-06	0.0701352	5.77955	68.78	72.78
2017	MTVI2_A	wsnp_Ex_c22006_31181239	1B	70.78	7.28788e-06	0.0614365	5.1374	68.78	72.78
2017	PH	Tdurum_contig60052_184	1B	70.78	2.20033e-05	0.0532234	4.65751	68.78	72.78
2017	TCARIOSAVI_A	BS00032364_51	1B	70.78	0.000215143	0.0557214	3.66727	68.78	72.78
2017	PH	wsnp_Ex_c52474_56060204	1B	70.78	0.000276695	0.0407662	3.558	68.78	72.78
2018	GY	Tdurum_contig60052_184	1B	70.78	0.00033308	0.07383	3.47745	68.78	72.78
2017	MTVI2_A	wsnp_Ku_c24323_34285350	1B	70.85	0.0003425	0.0410003	3.46534	68.85	72.85
2017	MTVI2_A	Tdurum_contig59449_249	1B	71.85	1.05504e-05	0.0602716	4.97673	69.85	73.85
2017	TCARIOSAVI_A	Tdurum_contig59449_249	1B	71.85	0.000507673	0.050114	3.29442	69.85	73.85
2017	MTVI2_A	Excalibur_c90096_77	1B	72.15	0.000962012	0.0355564	3.01682	70.15	74.15
2017	MTVI2_A	CAP11_c2974_53	1B	74.04	1.0831e-05	0.059346	4.96533	72.04	76.04
2017	PH	CAP11_c2974_53	1B	74.04	0.000820692	0.0349761	3.08582	72.04	76.04
2017	MTVI2_A	Tdurum_contig50473_889	1B	74.32	4.06048e-07	0.0770689	6.39142	72.32	76.32
2017	PH	Tdurum_contig50473_889	1B	74.32	3.12984e-05	0.0511888	4.50448	72.32	76.32
2018	GY	Tdurum_contig50473_889	1B	74.32	0.00023455	0.07536	3.62976	72.32	76.32
2017	MTVI2_A	Excalibur_rep_c103109_88	1B	74.37	1.97803e-05	0.0574631	4.70377	72.37	76.37
2017	MTVI2_A	TA003900-0407	1B	74.37	2.08983e-05	0.0557803	4.67989	72.37	76.37
2017	MTVI2_A	Kukri_c22155_1010	1B	74.37	0.000164723	0.0448207	3.78325	72.37	76.37
2017	TCARIOSAVI_A	BS00000066_51	1B	74.37	0.000242292	0.0554901	3.61566	72.37	76.37
2017	MTVI2_A	wsnp_Ex_c53976_57027635	1B	74.37	0.000367514	0.0406785	3.43473	72.37	76.37
2017	MTVI2_A	CAP7_c12162_251	1B	74.37	0.000562331	0.0383927	3.25001	72.37	76.37
2017	MTVI2_A	IACX3408	1B	74.82	9.5773e-06	0.0599826	5.01876	72.82	76.82
2017	TCARIOSAVI_A	IACX3408	1B	74.82	0.000138341	0.0586769	3.85905	72.82	76.82
2017	MTVI2_A	BS00041355_51	1B	74.82	0.000218294	0.0437589	3.66096	72.82	76.82
2017	TCARIOSAVI_A	BS00041355_51	1B	74.82	0.000878418	0.0461319	3.0563	72.82	76.82
2017	MTVI2_A	RAC875_rep_c119728_146	1B	75.1	4.61833e-06	0.0638919	5.33551	73.1	77.1
2017	MTVI2_A	IAAV6731	1B	75.1	6.70335e-06	0.0618921	5.17371	73.1	77.1
2017	MTVI2_A	BS00022920_51	1B	75.1	7.26982e-06	0.0614366	5.13848	73.1	77.1
2017	TCARIOSAVI_A	RAC875_rep_c119728_146	1B	75.1	0.000192931	0.0563421	3.7146	73.1	77.1
2017	TCARIOSAVI_A	IAAV6731	1B	75.1	0.000207154	0.0558641	3.68371	73.1	77.1
2017	TCARIOSAVI_A	BS00022920_51	1B	75.1	0.000228988	0.0551632	3.64019	73.1	77.1
2017	MTVI2_A	Excalibur_c5218_75	1B	75.1	0.00028226	0.0419834	3.54935	73.1	77.1
2016	GY	Tdurum_contig87938_342	1B	75.81	0.000983276	0.0448168	3.00732	73.81	77.81
2017	TCARIOSAVI_A	IACX5821	1B	75.81	3.90546e-06	0.0830641	5.40833	73.81	77.81
2017	MTVI2_A	RFL_Contig4977_2333	1B	76.09	3.03604e-07	0.0786589	6.51769	74.09	78.09
2017	PH	RFL_Contig4977_2333	1B	76.09	0.000646651	0.0359231	3.18933	74.09	78.09
2017	LAI_EST_PA	Excalibur_c40993_1129	1B	77.61	0.000802372	0.040259	3.09562	75.61	79.61
2017	TCARIOSAVI_A	wsnp_Ex_c1440_2764867	1B	78.44	4.29677e-06	0.0824943	5.36686	76.44	80.44
2017	TCARIOSAVI_A	RAC875_c95548_156	1B	78.44	0.000144309	0.0582903	3.84071	76.44	80.44
2017	MTVI2_A	wsnp_JD_c6331_7499499	1B	78.45	3.81932e-07	0.0780572	6.41801	76.45	80.45
2017	MTVI2_A	wsnp_JD_c6331_7499060	1B	78.45	9.55218e-07	0.0724062	6.0199	76.45	80.45
2017	MTVI2_A	BS00068083_51	1B	78.45	1.32881e-06	0.0773236	5.87654	76.45	80.45
2017	MTVI2_A	Kukri_c66451_128	1B	78.45	7.89657e-06	0.0614788	5.10256	76.45	80.45
2017	TCARIOSAVI_A	BS00096719_51	1B	78.45	0.000121962	0.059447	3.91378	76.45	80.45
2017	MTVI2_A	IAAV3567	1B	78.45	0.000163528	0.0448591	3.78641	76.45	80.45
2017	TCARIOSAVI_A	wsnp_Ex_c7447_12752449	1B	78.45	0.000194394	0.056282	3.71132	76.45	80.45
2017	PH	wsnp_JD_c6331_7499060	1B	78.45	0.000211366	0.0415289	3.67497	76.45	80.45
2017	TCARIOSAVI_A	Kukri_c66451_128	1B	78.45	0.000213979	0.0556218	3.66963	76.45	80.45
2017	PH	wsnp_JD_c6331_7499499	1B	78.45	0.000615114	0.0363286	3.21104	76.45	80.45
2017	PH	BS00068083_51	1B	78.45	0.000792472	0.0351547	3.10102	76.45	80.45
Mean	PH	wsnp_JD_c6331_7499060	1B	78.45	0.001	0.03635	3	76.45	80.45
2017	MTVI2_A	GENE-0120_397	1B	78.99	3.53533e-07	0.077826	6.45157	76.99	80.99
2017	PH	GENE-0120_397	1B	78.99	0.0007542	0.0351547	3.12251	76.99	80.99
2017	TCARIOSAVI_A	wsnp_Ex_c7447_12751589	1B	79.13	0.000627324	0.0486756	3.20251	77.13	81.13
2016	PH	CAP8_c818_370	1B	79.77	0.000560888	0.0495584	3.25112	77.77	81.77
2017	MTVI2_A	Ku_c106533_550	1B	79.77	1.00628e-06	0.0729583	5.99728	77.77	81.77
2017	MTVI2_A	wsnp_Ex_c58292_59652859	1B	79.77	1.75474e-05	0.0567018	4.75579	77.77	81.77
2017	PH	Ku_c106533_550	1B	79.77	3.15878e-05	0.0517911	4.50048	77.77	81.77
2017	MTVI2_A	tplb0048b10_1365	1B	79.77	3.39034e-05	0.0532	4.46976	77.77	81.77
2017	MTVI2_A	IACX4461	1B	79.77	0.000147214	0.0459358	3.83205	77.77	81.77
2017	MTVI2_A	CAP8_c818_370	1B	79.77	0.00016771	0.0450814	3.77544	77.77	81.77
2017	MTVI2_A	BS00089563_51	1B	80.58	9.57614e-05	0.0481815	4.01881	78.58	82.58
2017	MTVI2_A	IACX9183	1B	80.58	0.000351854	0.0412177	3.45364	78.58	82.58
2017	MTVI2_A	BS00107749_51	1B	80.58	0.000359588	0.040855	3.44419	78.58	82.58
2017	MTVI2_A	BS00088039_51	1B	80.58	0.00080613	0.0374354	3.09359	78.58	82.58
2017	MTVI2_A	BS00067769_51	1B	81.61	5.30112e-08	0.0883153	7.27563	79.61	83.61
2017	MTVI2_A	Kukri_rep_c111991_498	1B	81.61	5.54621e-07	0.0753667	6.256	79.61	83.61
2017	MTVI2_A	BS00063092_51	1B	81.61	0.000193735	0.0439651	3.71279	79.61	83.61
2017	MTVI2_A	BS00076405_51	1B	81.61	0.000691237	0.0376403	3.16037	79.61	83.61
2017	PH	BS00067769_51	1B	81.61	0.000710387	0.035615	3.1485	79.61	83.61
2018	GY	Kukri_rep_c111991_498	1B	81.61	0.00075042	0.07013	3.1247	79.61	83.61
2017	MTVI2_A	RAC875_c55891_712	1B	81.95	9.46086e-05	0.0477299	4.02407	79.95	83.95
2017	MTVI2_A	RAC875_c55891_659	1B	82.86	3.49192e-05	0.0534978	4.45694	80.86	84.86
2017	TCARIOSAVI_A	Kukri_c7770_176	1B	83.47	0.000233984	0.0550173	3.63081	81.47	85.47
2017	TCARIOSAVI_A	Tdurum_contig47550_699	1B	83.47	0.000233984	0.0550173	3.63081	81.47	85.47
2017	MTVI2_A	Tdurum_contig604_356	1B	83.58	1.82725e-07	0.0821144	6.7382	81.58	85.58
2017	PH	Tdurum_contig604_356	1B	83.58	0.000662609	0.0359841	3.17874	81.58	85.58
2017	MTVI2_A	Tdurum_contig42852_667	1B	83.61	0.00027924	0.0455375	3.55402	81.61	85.61
2017	TCARIOSAVI_A	Tdurum_contig42852_667	1B	83.61	0.000697034	0.0476692	3.15675	81.61	85.61
2018	TKW	Tdurum_contig42852_667	1B	83.61	0.00101	0.03732	2.99568	81.61	85.61
2016	TKW	IAAV2757	1B	84.43	2.73534e-05	0.0867294	4.56299	82.43	86.43
2016	TKW	Excalibur_c51898_470	1B	84.43	3.08173e-05	0.0851612	4.51121	82.43	86.43
2016	TKW	wsnp_Ex_c5101_9053178	1B	84.43	4.43267e-05	0.0989382	4.35333	82.43	86.43
2016	TKW	wsnp_Ex_c15611_23929128	1B	84.43	4.68571e-05	0.0982741	4.32922	82.43	86.43
2016	TKW	wsnp_Ku_c13043_20902807	1B	84.43	5.40089e-05	0.0976068	4.26753	82.43	86.43
2016	TKW	wsnp_Ex_c5101_9052671	1B	84.43	0.000108902	0.0921129	3.96297	82.43	86.43
2016	TKW	IAAV3802	1B	84.43	0.00011362	0.0892123	3.94455	82.43	86.43
2016	TKW	wsnp_Ku_rep_c89089_82009060	1B	84.43	0.000121677	0.0715025	3.91479	82.43	86.43
2016	TKW	Ex_c11930_509	1B	84.43	0.000142171	0.0869311	3.84719	82.43	86.43
2016	TKW	wsnp_Ex_rep_c107911_91350930	1B	84.43	0.000266251	0.0807226	3.57471	82.43	86.43
2016	TKW	wsnp_Ex_rep_c107911_91350866	1B	84.43	0.000277689	0.0802721	3.55644	82.43	86.43
2016	TKW	wsnp_Ex_c21198_30327016	1B	84.43	0.000347323	0.0780364	3.45927	82.43	86.43
2016	TKW	BS00062724_51	1B	84.43	0.00047719	0.0757178	3.32131	82.43	86.43
2016	TKW	Ku_c956_1797	1B	84.43	0.000675084	0.071361	3.17064	82.43	86.43
2017	MTVI2_A	Tdurum_contig30517_310	1B	84.43	1.36306e-07	0.0837383	6.86548	82.43	86.43
2017	MTVI2_A	Kukri_c15391_468	1B	84.43	1.79696e-07	0.0824066	6.74546	82.43	86.43
2017	MTVI2_A	RFL_Contig4235_707	1B	84.43	2.97897e-07	0.0787628	6.52593	82.43	86.43
2017	MTVI2_A	IAAV3802	1B	84.43	3.15218e-07	0.0784535	6.50139	82.43	86.43
2017	MTVI2_A	wsnp_Ex_c23235_32471767	1B	84.43	3.16378e-07	0.0784697	6.49979	82.43	86.43
2017	MTVI2_A	Excalibur_c9149_1326	1B	84.43	4.75895e-07	0.0768358	6.32249	82.43	86.43
2017	MTVI2_A	wsnp_Ex_c15611_23929128	1B	84.43	4.96039e-07	0.0760107	6.30448	82.43	86.43
2017	MTVI2_A	wsnp_Ex_c5101_9052671	1B	84.43	5.7598e-07	0.0756101	6.23959	82.43	86.43
2017	MTVI2_A	wsnp_Ku_c13043_20902807	1B	84.43	8.45663e-07	0.0730857	6.0728	82.43	86.43
2017	MTVI2_A	Tdurum_contig30517_578	1B	84.43	7.35653e-06	0.0613729	5.13333	82.43	86.43
2017	MTVI2_A	wsnp_Ex_c21198_30327016	1B	84.43	9.12501e-06	0.0602161	5.03977	82.43	86.43
2017	MTVI2_A	IACX11320	1B	84.43	2.93688e-05	0.0543947	4.53211	82.43	86.43
2017	MTVI2_A	wsnp_Ex_c13109_20725640	1B	84.43	5.18914e-05	0.0514695	4.2849	82.43	86.43
2017	MTVI2_A	wsnp_Ex_c23230_32466568	1B	84.43	5.24447e-05	0.0512848	4.2803	82.43	86.43
2017	MTVI2_A	BS00082521_51	1B	84.43	0.000109357	0.0470042	3.96115	82.43	86.43
2017	MTVI2_A	Excalibur_c10496_651	1B	84.43	0.000183132	0.0456197	3.73724	82.43	86.43
2017	PH	wsnp_Ex_c5101_9052671	1B	84.43	0.000202126	0.0422135	3.69438	82.43	86.43
2017	MTVI2_A	Ku_c956_1797	1B	84.43	0.000215663	0.0434409	3.66622	82.43	86.43
2017	PH	wsnp_Ex_c15611_23929128	1B	84.43	0.000244234	0.0409339	3.61219	82.43	86.43
2017	PH	Excalibur_c9149_1326	1B	84.43	0.000252801	0.0407223	3.59722	82.43	86.43
2017	PH	wsnp_Ku_c13043_20902807	1B	84.43	0.000275388	0.0402855	3.56005	82.43	86.43
2017	PH	wsnp_Ex_c23235_32471767	1B	84.43	0.000445954	0.0379037	3.35071	82.43	86.43
2017	MTVI2_A	wsnp_Ex_rep_c107911_91350930	1B	84.43	0.000453356	0.0394943	3.34356	82.43	86.43
2017	PH	Kukri_c15391_468	1B	84.43	0.000537767	0.0375046	3.26941	82.43	86.43
2017	PH	RFL_Contig4235_707	1B	84.43	0.000695311	0.0355607	3.15782	82.43	86.43
2017	PH	Tdurum_contig30517_310	1B	84.43	0.000719864	0.035568	3.14275	82.43	86.43
2017	PH	IAAV3802	1B	84.43	0.000737969	0.0352633	3.13196	82.43	86.43
2017	MTVI2_A	Kukri_rep_c103359_233	1B	84.43	0.000764443	0.0370636	3.11665	82.43	86.43
2017	MTVI2_A	wsnp_Ex_rep_c107911_91350866	1B	84.43	0.000773903	0.0375935	3.11131	82.43	86.43
2016	TKW	Kukri_c9133_2211	1B	85.36	0.000121493	0.0723751	3.91545	83.36	87.36
2017	MTVI2_A	BS00089031_51	1B	85.57	0.000110738	0.0470148	3.9557	83.57	87.57
2017	TCARIOSAVI_A	BobWHIte_c14304_687	1B	85.57	0.000499372	0.0499039	3.30158	83.57	87.57
2017	MTVI2_A	Kukri_c25961_166	1B	85.57	0.00099417	0.035735	3.00254	83.57	87.57
2017	MTVI2_A	Tdurum_contig13117_1316	1B	86.07	1.09225e-05	0.0597992	4.96168	84.07	88.07
2016	GY	BS00055866_51	1B	86.75	0.000698104	0.047465	3.15608	84.75	88.75
2017	MTVI2_A	RAC875_rep_c106876_558	1B	86.75	3.23381e-05	0.0539451	4.49029	84.75	88.75
2017	MTVI2_A	Kukri_c8143_355	1B	87.3	9.15714e-07	0.0726221	6.03824	85.3	89.3
2017	MTVI2_A	Tdurum_contig11896_550	1B	87.3	1.15003e-05	0.0595655	4.93929	85.3	89.3
2017	PH	Kukri_c8143_355	1B	87.3	0.000262026	0.0406319	3.58165	85.3	89.3
2017	TCARIOSAVI_A	Tdurum_contig11896_550	1B	87.3	0.000788912	0.046907	3.10297	85.3	89.3
2016	TKW	Kukri_c42202_271	1B	90.26	1.36252e-05	0.11154	4.86566	88.26	92.26
2016	TKW	wsnp_Ex_c32284_40970312	1B	90.26	3.64369e-05	0.100834	4.43846	88.26	92.26
2016	TKW	IAAV2855	1B	90.26	6.15354e-05	0.0817898	4.21088	88.26	92.26
2016	GY	BS00042244_51	1B	90.26	0.000193106	0.055631	3.7142	88.26	92.26
2016	TKW	RAC875_c62171_386	1B	90.26	0.000465164	0.0753217	3.33239	88.26	92.26
2016	GY	wsnp_Ex_c32284_40970312	1B	90.26	0.000521705	0.0489997	3.28258	88.26	92.26
2016	TKW	wsnp_Ex_c27644_36826484	1B	90.26	0.000589417	0.0735392	3.22958	88.26	92.26
2016	TKW	Tdurum_contig83079_133	1B	90.26	0.00068692	0.0562537	3.16309	88.26	92.26
2017	TCARIOSAVI_A	BobWHIte_c17644_456	1B	90.26	0.000126191	0.059567	3.89897	88.26	92.26
2017	TCARIOSAVI_A	TA004690-1102	1B	90.26	0.000684083	0.0477912	3.16489	88.26	92.26
2016	TKW	wsnp_RFL_Contig2220_1597321	1B	92.39	3.18133e-06	0.110387	5.49739	90.39	94.39
2016	TKW	BS00040743_51	1B	92.39	3.45985e-06	0.106344	5.46094	90.39	94.39
2016	TKW	Excalibur_c94658_59	1B	94.41	0.000878394	0.0686586	3.05631	92.41	96.41
2017	TCARIOSAVI_A	Excalibur_c94658_59	1B	94.41	0.00021268	0.0564961	3.67227	92.41	96.41
2017	TCARIOSAVI_A	BobWHIte_c48071_144	1B	95.49	0.000208489	0.0559077	3.68092	93.49	97.49
2017	TCARIOSAVI_A	RFL_Contig2826_548	1B	97.71	7.91643e-05	0.0831422	4.10147	95.71	99.71
2017	MTVI2_A	BS00072791_51	1B	105.83	0.000919067	0.0358659	3.03665	103.83	107.83
2017	TCARIOSAVI_A	BS00022176_51	1B	108	1.17197e-06	0.0916422	5.93108	106	110
2016	GY	BS00068327_51	1B	108.36	0.0004715	0.0498927	3.32652	106.36	110.36
2017	TCARIOSAVI_A	tplb0043k02_463	1B	108.36	1.61973e-07	0.105972	6.79056	106.36	110.36
2017	TCARIOSAVI_A	Ra_c17685_927	1B	108.41	1.98027e-05	0.0718498	4.70328	106.41	110.41
2017	TCARIOSAVI_A	RAC875_c42275_224	1B	108.41	0.000448197	0.0506638	3.34853	106.41	110.41
2016	TKW	Kukri_c18109_331	1B	110.16	0.00098066	0.0681915	3.00848	108.16	112.16
2017	TCARIOSAVI_A	BS00039135_51	1B	110.16	3.213e-06	0.0844589	5.49309	108.16	112.16
2017	TCARIOSAVI_A	Excalibur_rep_c70674_83	1B	111.78	0.000177761	0.0576213	3.75016	109.78	113.78
2017	MTVI2_A	TA004946-0577	1B	112.07	4.20756e-07	0.0768927	6.37597	110.07	114.07
2017	MTVI2_A	Tdurum_contig10036_741	1B	112.07	1.51111e-06	0.0699798	5.8207	110.07	114.07
2017	PH	TA004946-0577	1B	112.07	0.000674895	0.035786	3.17076	110.07	114.07
2016	PH	Excalibur_c63885_115	1B	112.39	0.000859002	0.0471876	3.06601	110.39	114.39
2017	MTVI2_A	Excalibur_c63885_115	1B	112.39	4.40616e-06	0.0641857	5.35594	110.39	114.39
2017	TCARIOSAVI_A	Excalibur_c63885_115	1B	112.39	0.000156462	0.057904	3.80559	110.39	114.39
2017	MTVI2_A	JD_c954_2440	1B	114.13	3.82275e-07	0.0778823	6.41762	112.13	116.13
2017	MTVI2_A	Tdurum_contig10036_1614	1B	114.13	4.0706e-07	0.0770553	6.39034	112.13	116.13
2017	MTVI2_A	IAAV1683	1B	114.13	4.19691e-07	0.0768884	6.37707	112.13	116.13
2017	MTVI2_A	Excalibur_c11980_619	1B	114.13	8.81365e-05	0.0482256	4.05484	112.13	116.13
2017	MTVI2_A	Tdurum_contig93532_89	1B	114.13	8.81365e-05	0.0482256	4.05484	112.13	116.13
2017	PH	JD_c954_2440	1B	114.13	0.000416082	0.0386257	3.38082	112.13	116.13
2017	PH	Tdurum_contig10036_1614	1B	114.13	0.000629629	0.0360564	3.20092	112.13	116.13
2017	PH	IAAV1683	1B	114.13	0.000640432	0.0359714	3.19353	112.13	116.13
Mean	PH	Tdurum_contig10036_1614	1B	114.13	0.00101	0.0363	2.99568	112.13	116.13
2016	GY	IAAV7428	1B	114.58	0.000533427	0.0490021	3.27292	112.58	116.58
2017	MTVI2_A	IAAV5863	1B	114.58	2.16895e-07	0.0810053	6.66375	112.58	116.58
2017	PH	IAAV5863	1B	114.58	5.8101e-05	0.0486758	4.23582	112.58	116.58
2017	MTVI2_A	wsnp_Ku_c51703_56915288	1B	115.88	4.973e-07	0.0760424	6.30338	113.88	117.88
2017	MTVI2_A	BS00084895_51	1B	115.88	6.2028e-07	0.0747567	6.20741	113.88	117.88
2017	PH	BS00084895_51	1B	115.88	8.01309e-06	0.0581454	5.0962	113.88	117.88
2017	PH	wsnp_Ku_c51703_56915288	1B	115.88	2.32852e-05	0.0529714	4.63292	113.88	117.88
2017	MTVI2_A	TA004668-0687	1B	115.88	0.000275834	0.0424503	3.55935	113.88	117.88
2018	GY	wsnp_Ku_c51703_56915288	1B	115.88	0.00040775	0.07288	3.38961	113.88	117.88
Mean	MTVI2_A	wsnp_Ku_c51703_56915288	1B	115.88	0.00101	0.03662	2.99568	113.88	117.88
2017	MTVI2_A	BS00070285_51	1B	117.81	4.24488e-07	0.0768263	6.37213	115.81	119.81
2017	MTVI2_A	RFL_Contig1823_1044	1B	117.81	0.000240306	0.0428476	3.61924	115.81	119.81
2017	MTVI2_A	Tdurum_contig11216_942	1B	117.81	0.000257231	0.0428695	3.58968	115.81	119.81
2017	PH	BS00070285_51	1B	117.81	0.000734123	0.0352894	3.13423	115.81	119.81
2017	MTVI2_A	Excalibur_c8585_701	1B	117.81	0.000962529	0.0355536	3.01659	115.81	119.81
2017	MTVI2_A	BS00002484_51	1B	118.92	4.20615e-07	0.0772326	6.37612	116.92	120.92
2017	PH	BS00002484_51	1B	118.92	0.000733872	0.0354108	3.13438	116.92	120.92
2017	MTVI2_A	BS00077498_51	1B	121.71	2.18112e-05	0.0570225	4.66132	119.71	123.71
2017	PH	BS00077498_51	1B	121.71	0.000589786	0.0373396	3.22931	119.71	123.71
Mean	HI	BS00077498_51	1B	121.71	0.00101	0.03043	2.99568	119.71	123.71
2017	MTVI2_A	IACX2984	1B	122.52	1.11209e-06	0.0716416	5.95386	120.52	124.52
2017	MTVI2_A	IAAV565	1B	122.52	2.51052e-06	0.0671672	5.60024	120.52	124.52
2017	PH	IACX2984	1B	122.52	9.83714e-06	0.0574379	5.00713	120.52	124.52
2017	MTVI2_A	RFL_Contig2971_282	1B	122.52	1.24455e-05	0.0585776	4.90499	120.52	124.52
2017	MTVI2_A	Excalibur_c49496_705	1B	122.52	0.00026936	0.042565	3.56967	120.52	124.52
2017	PH	wsnp_Ex_c13878_21738866	1B	122.52	0.000596314	0.0372356	3.22452	120.52	124.52
2017	MTVI2_A	wsnp_Ex_c13878_21738866	1B	122.52	0.000748957	0.0371471	3.12554	120.52	124.52
2017	PH	RFL_Contig2971_282	1B	122.52	0.000959202	0.0340643	3.01809	120.52	124.52
2017	MTVI2_A	Kukri_c36758_140	1B	130.9	5.73125e-06	0.0627427	5.24175	128.9	132.9
2017	MTVI2_A	TA004059-0492	1B	130.9	0.000163738	0.0447795	3.78585	128.9	132.9
2017	PH	Kukri_c36758_140	1B	130.9	0.000370167	0.03884	3.4316	128.9	132.9
2017	PH	TA004059-0492	1B	130.9	0.000455721	0.0380545	3.3413	128.9	132.9
2016	TKW	IACX9290	1B	134.21	0.000473984	0.0751675	3.32424	132.21	136.21
2016	TKW	IACX8074	1B	134.41	2.16952e-05	0.107521	4.66364	132.41	136.41
2016	TKW	GENE-0416_480	1B	134.41	0.000508424	0.0746849	3.29377	132.41	136.41
2017	TCARIOSAVI_A	CAP12_c1085_283	1B	134.41	3.2125e-06	0.0847645	5.49316	132.41	136.41
2016	TKW	Tdurum_contig18557_228	1B	135.22	0.000164087	0.086539	3.78493	133.22	137.22
2016	TKW	IACX2234	1B	135.22	0.000297562	0.0795604	3.52642	133.22	137.22
2016	TKW	Tdurum_contig55429_116	1B	135.22	0.000309532	0.0792629	3.50929	133.22	137.22
2016	TKW	Tdurum_contig55429_147	1B	135.22	0.000363898	0.0774545	3.43902	133.22	137.22
2016	TKW	RFL_Contig5022_2001	1B	135.96	0.000128997	0.0891716	3.88942	133.96	137.96
2016	TKW	Kukri_rep_c102001_420	1B	136.11	0.000111615	0.0893902	3.95228	134.11	138.11
2016	TKW	Excalibur_rep_c71107_517	1B	136.11	0.000258368	0.0818554	3.58776	134.11	138.11
2017	TCARIOSAVI_A	wsnp_RFL_Contig2403_1927045	1B	137	0.000162441	0.0574878	3.7893	135	139
2017	MTVI2_A	BobWHIte_c9963_51	1B	139.53	1.0223e-06	0.0726182	5.99042	137.53	141.53
2017	PH	BobWHIte_c9963_51	1B	139.53	8.31046e-06	0.0581467	5.08038	137.53	141.53
2017	TCARIOSAVI_A	wsnp_Ex_c11461_18489681	1B	148.02	4.02213e-06	0.0828597	5.39554	146.02	150.02
2017	HI	BS00084990_51	1B	154.58	0.000656377	0.0345609	3.18285	152.58	156.58
2016	PH	Tdurum_contig52086_129	1B	158.59	7.52923e-05	0.0523769	4.12325	156.59	160.59
2017	TCARIOSAVI_A	Tdurum_contig13879_352	1B	158.59	2.34013e-06	0.0870016	5.63076	156.59	160.59
2017	TCARIOSAVI_A	BobWHIte_c4482_73	1B	160.9	5.51667e-06	0.0806809	5.25832	158.9	162.9
2017	TCARIOSAVI_A	RAC875_c2070_566	1D	3.4	0.000344558	0.0527913	3.46274	1.4	5.4
2017	TCARIOSAVI_A	wsnp_Ex_c41048_47969948	1D	8.48	3.44213e-06	0.0840365	5.46317	6.48	10.48
2017	MTVI2_A	BobWHIte_c1715_887	1D	21.8	8.22802e-05	0.052832	4.0847	19.8	23.8
2017	TCARIOSAVI_A	wsnp_Ex_c1358_2600929	1D	23.24	4.11698e-06	0.0827172	5.38542	21.24	25.24
2017	TCARIOSAVI_A	Excalibur_c8052_201	1D	23.24	0.000867354	0.0462142	3.0618	21.24	25.24
2017	MTVI2_A	wsnp_BE637971D_Ta_2_3	1D	23.63	0.000346308	0.0413678	3.46054	21.63	25.63
2017	TCARIOSAVI_A	wsnp_Ex_c1358_2602235	1D	23.63	0.000762537	0.0471136	3.11774	21.63	25.63
2017	TCARIOSAVI_A	Kukri_c8211_159	1D	28.13	4.64654e-06	0.0818582	5.33287	26.13	30.13
2017	TCARIOSAVI_A	wsnp_Ra_c1020_2062200	1D	32.98	4.57794e-06	0.0827886	5.33933	30.98	34.98
2017	TCARIOSAVI_A	tplb0061f07_1411	1D	32.98	0.00015564	0.0577777	3.80788	30.98	34.98
Mean	TCARIOSAVI_A	Tdurum_contig11756_458	1D	45.44	0.00036785	0.09982	3.43433	43.44	47.44
2017	TCARIOSAVI_A	D_contig13475_402	1D	56.34	0.000968971	0.0355343	3.01369	54.34	58.34
2017	TCARIOSAVI_A	tplb0044p22_2330	1D	67.72	0.000711242	0.0475833	3.14798	65.72	69.72
2018	GY	Excalibur_c19237_895	1D	87.36	1.33e-05	0.04727	4.87615	85.36	89.36
2017	TCARIOSAVI_A	wsnp_Ku_c5560_9853214	1D	90.3	1.98005e-06	0.0886872	5.70332	88.3	92.3
2016	TKW	BS00003816_51	1D	115.62	0.000519867	0.0747834	3.28411	113.62	117.62
2017	TCARIOSAVI_A	BS00003816_51	1D	115.62	3.43877e-06	0.084095	5.4636	113.62	117.62
2017	TCARIOSAVI_A	wsnp_Ku_c40759_48907151	1D	163.85	0.000653032	0.0484851	3.18507	161.85	165.85
2017	TCARIOSAVI_A	RFL_Contig2961_1117	1D	164.08	0.000122076	0.0595271	3.91337	162.08	166.08
2017	TCARIOSAVI_A	BS00009375_51	1D	164.08	0.000122188	0.0595155	3.91297	162.08	166.08
2017	MTVI2_A	wsnp_JD_c12333_12595897	1D	164.08	0.00014004	0.0456921	3.85375	162.08	166.08
2017	MTVI2_A	wsnp_Ex_c2918_5381441	1D	164.73	9.04698e-05	0.0488779	4.0435	162.73	166.73
2017	TCARIOSAVI_A	Kukri_c14292_157	1D	164.85	0.000539821	0.050389	3.26775	162.85	166.85
2017	TCARIOSAVI_A	Excalibur_c8235_241	1D	165.01	0.000140889	0.0587198	3.85112	163.01	167.01
2017	TCARIOSAVI_A	BS00003573_51	1D	167.11	0.000132954	0.0588578	3.8763	165.11	169.11
2017	TCARIOSAVI_A	Kukri_rep_c106578_178	1D	170.8	0.000120812	0.0595971	3.91789	168.8	172.8
2017	TCARIOSAVI_A	Excalibur_c981_294	1D	179.54	0.000154518	0.0580905	3.81102	177.54	181.54
2017	TCARIOSAVI_A	wsnp_Ku_c10418_17237935	2A	6.04	9.32129e-07	0.0932963	6.03052	4.04	8.04
2017	TCARIOSAVI_A	wsnp_Ex_rep_c66982_65424063	2A	6.04	2.36551e-06	0.0866389	5.62608	4.04	8.04
2017	TCARIOSAVI_A	wsnp_Ex_c19516_28481857	2A	6.04	5.71765e-05	0.064589	4.24278	4.04	8.04
2017	TCARIOSAVI_A	Ex_c19516_3687	2A	6.04	0.00010354	0.0605604	3.98489	4.04	8.04
2017	TCARIOSAVI_A	RFL_Contig174_406	2A	6.04	0.000240006	0.054905	3.61978	4.04	8.04
2017	TCARIOSAVI_A	BobWHIte_c13373_250	2A	18.57	2.95254e-05	0.0691087	4.5298	16.57	20.57
2016	GY	Excalibur_c12980_2621	2A	19.6	0.000837623	0.0462636	3.07695	17.6	21.6
2017	TCARIOSAVI_A	wsnp_Ku_c33374_42877546	2A	20.26	5.07937e-06	0.0814835	5.29419	18.26	22.26
2017	Biomass	wsnp_Ex_c101374_86744680	2A	25.97	0.000523823	0.0372598	3.28082	23.97	27.97
2016	PH	wsnp_Ex_c61879_61748626	2A	62.81	0.000277273	0.0438943	3.55709	60.81	64.81
2017	TCARIOSAVI_A	wsnp_Ex_c5412_9564346	2A	76.9	0.000283981	0.0537087	3.54671	74.9	78.9
2017	TCARIOSAVI_A	Ra_c58279_702	2A	77.91	0.000557363	0.049165	3.25386	75.91	79.91
2016	PH	BS00022332_51	2A	79.33	0.000860656	0.0370243	3.06517	77.33	81.33
2016	GY	wsnp_Ex_c15822_24204224	2A	93.47	5.94658e-05	0.063848	4.22573	91.47	95.47
2016	GY	BS00083146_51	2A	93.47	6.7779e-05	0.0626597	4.1689	91.47	95.47
2017	TCARIOSAVI_A	TA004602-1630	2A	94.44	4.67714e-06	0.0818127	5.33002	92.44	96.44
2017	TCARIOSAVI_A	wsnp_Ku_c15567_24224486	2A	94.44	4.67714e-06	0.0818127	5.33002	92.44	96.44
2017	TCARIOSAVI_A	Tdurum_contig47258_1039	2A	95.75	0.000719762	0.0474472	3.14281	93.75	97.75
2017	TCARIOSAVI_A	wsnp_Ex_rep_c101526_86881496	2A	96.63	8.85717e-05	0.0616742	4.0527	94.63	98.63
2017	MTVI2_A	wsnp_CAP11_rep_c8768_3788007	2A	99.28	2.36775e-05	0.0556226	4.62566	97.28	101.28
2017	MTVI2_A	wsnp_Ex_c15325_23565935	2A	99.28	2.43944e-05	0.0554619	4.61271	97.28	101.28
2018	GY	wsnp_Ex_c15325_23565935	2A	99.28	3.78e-07	0.06342	6.42251	97.28	101.28
2018	GY	Kukri_c40035_258	2A	99.28	0.000125	0.03767	3.90309	97.28	101.28
Mean	GY	Tdurum_contig82812_213	2A	99.28	0.000937	0.03185	3.02826	97.28	101.28
2016	GY	IAAV1691	2A	101.97	0.000241686	0.0541259	3.61675	99.97	103.97
2016	GY	RAC875_c102123_187	2A	101.97	0.000241686	0.0541292	3.61675	99.97	103.97
2016	GY	IAAV1587	2A	101.97	0.000278023	0.0533603	3.55592	99.97	103.97
2016	GY	RAC875_c102123_159	2A	101.97	0.000278023	0.0533603	3.55592	99.97	103.97
2016	GY	BS00052043_51	2A	101.97	0.000281136	0.0532578	3.55108	99.97	103.97
2016	GY	RAC875_c76620_361	2A	101.97	0.000475136	0.0497654	3.32318	99.97	103.97
2016	GY	wsnp_Ex_c41913_48628389	2A	101.97	0.00068845	0.047168	3.16213	99.97	103.97
2017	MTVI2_A	RAC875_rep_c71350_1712	2A	101.97	2.62254e-07	0.0801161	6.58128	99.97	103.97
2017	MTVI2_A	RAC875_c25986_82	2A	101.97	3.30904e-07	0.0781878	6.4803	99.97	103.97
2017	MTVI2_A	IACX2067	2A	101.97	6.68287e-07	0.0743677	6.17504	99.97	103.97
2017	MTVI2_A	Excalibur_c50934_159	2A	101.97	9.29057e-07	0.0725435	6.03196	99.97	103.97
2017	MTVI2_A	Ex_c721_2127	2A	101.97	1.31859e-06	0.0717996	5.87989	99.97	103.97
2017	PH	RAC875_c25986_82	2A	101.97	1.51529e-06	0.0667242	5.8195	99.97	103.97
2017	MTVI2_A	BobWHIte_c14476_80	2A	101.97	1.61617e-06	0.0695514	5.79151	99.97	103.97
2017	MTVI2_A	Ex_c721_2374	2A	101.97	2.49944e-06	0.0672018	5.60216	99.97	103.97
2017	MTVI2_A	IAAV2376	2A	101.97	2.68113e-06	0.0668118	5.57168	99.97	103.97
2017	MTVI2_A	wsnp_Ex_c36242_44232305	2A	101.97	2.68113e-06	0.0668118	5.57168	99.97	103.97
2017	TCARIOSAVI_A	TA013564-0487	2A	101.97	3.5909e-06	0.0836474	5.4448	99.97	103.97
2017	MTVI2_A	RFL_Contig5917_2369	2A	101.97	5.4416e-06	0.0682374	5.26427	99.97	103.97
2017	TCARIOSAVI_A	RAC875_rep_c119471_174	2A	101.97	5.53271e-06	0.0806481	5.25706	99.97	103.97
2017	PH	Excalibur_c50934_159	2A	101.97	8.97045e-06	0.0578291	5.04719	99.97	103.97
2017	PH	IACX2067	2A	101.97	1.33045e-05	0.0557859	4.876	99.97	103.97
2017	PH	wsnp_Ex_c20370_29434410	2A	101.97	6.71125e-05	0.0473181	4.1732	99.97	103.97
2017	PH	BobWHIte_c14476_80	2A	101.97	9.5203e-05	0.0455496	4.02135	99.97	103.97
2017	PH	Ex_c721_2374	2A	101.97	0.000119856	0.0444181	3.92134	99.97	103.97
2017	PH	Ex_c721_2127	2A	101.97	0.00014411	0.0436598	3.84131	99.97	103.97
2017	PH	RAC875_rep_c71350_1712	2A	101.97	0.000243027	0.0410364	3.61435	99.97	103.97
2017	HI	RAC875_c25986_82	2A	101.97	0.000345121	0.0376053	3.46203	99.97	103.97
2017	HI	BobWHIte_c14476_80	2A	101.97	0.000385981	0.0370653	3.41343	99.97	103.97
2017	PH	IAAV2376	2A	101.97	0.000426341	0.0380072	3.37024	99.97	103.97
2017	PH	wsnp_Ex_c36242_44232305	2A	101.97	0.000426341	0.0380072	3.37024	99.97	103.97
2017	HI	Excalibur_c11437_75	2A	101.97	0.000799844	0.0265767	3.09699	99.97	103.97
2017	TCARIOSAVI_A	Ex_c8832_2521	2A	101.97	0.000888712	0.0463966	3.05124	99.97	103.97
2017	MSAVI_A	Ex_c721_2127	2A	101.97	0.000950446	0.036826	3.02207	99.97	103.97
2017	MSAVI_A	BobWHIte_c14476_80	2A	101.97	0.00100653	0.0360848	2.99718	99.97	103.97
2018	GY	BobWHIte_c11178_914	2A	101.97	6.38e-06	0.05083	5.19518	99.97	103.97
2018	GY	BobWHIte_c14476_80	2A	101.97	3.364e-05	0.07373	4.47314	99.97	103.97
2018	GY	RAC875_c25986_82	2A	101.97	5.7228e-05	0.08175	4.24239	99.97	103.97
2018	GY	IACX2067	2A	101.97	0.00024789	0.0752	3.60574	99.97	103.97
2018	GY	Ex_c721_2127	2A	101.97	0.00033727	0.07553	3.47202	99.97	103.97
2018	GY	Ex_c721_2374	2A	101.97	0.00057263	0.07135	3.24213	99.97	103.97
2018	GY	IAAV2376	2A	101.97	0.0010049	0.06882	2.99788	99.97	103.97
2018	GY	wsnp_Ex_c36242_44232305	2A	101.97	0.0010049	0.06882	2.99788	99.97	103.97
2016	TKW	Kukri_c441_891	2A	102.44	0.000719074	0.0708826	3.14323	100.44	104.44
2017	TCARIOSAVI_A	wsnp_Ex_c42815_49298013	2A	103.41	4.86819e-06	0.081535	5.31263	101.41	105.41
2016	TKW	wsnp_Ex_c31900_40635609	2A	103.62	0.000169309	0.0863562	3.77132	101.62	105.62
2016	GY	BS00056232_51	2A	103.62	0.000549676	0.0499289	3.25989	101.62	105.62
2017	TCARIOSAVI_A	wsnp_Ex_c31900_40635609	2A	103.62	5.16403e-06	0.0812675	5.28701	101.62	105.62
2017	TCARIOSAVI_A	wsnp_Ex_rep_c67264_65795361	2A	103.97	5.501e-06	0.0806879	5.25956	101.97	105.97
2017	TCARIOSAVI_A	GENE-1350_36	2A	104.1	0.000195315	0.0563226	3.70927	102.1	106.1
2016	TKW	Ku_c59581_1412	2A	104.13	0.000175643	0.0859747	3.75537	102.13	106.13
2016	TKW	wsnp_Ex_rep_c66615_64916114	2A	104.13	0.000231995	0.0819935	3.63452	102.13	106.13
2016	GY	wsnp_Ex_c23720_32957892	2A	104.13	0.000322532	0.0524777	3.49143	102.13	106.13
2016	GY	RAC875_c11956_477	2A	104.13	0.000422007	0.0517173	3.37468	102.13	106.13
2016	TKW	RAC875_c41194_218	2A	104.13	0.000484921	0.0745501	3.31433	102.13	106.13
2016	TKW	wsnp_Ex_rep_c66615_64916512	2A	104.13	0.000499183	0.0743938	3.30174	102.13	106.13
2016	GY	wsnp_Ex_c20649_29731279	2A	104.13	0.000853195	0.0459755	3.06895	102.13	106.13
2017	TCARIOSAVI_A	BS00067806_51	2A	104.13	3.37916e-06	0.0840698	5.47119	102.13	106.13
2017	TCARIOSAVI_A	BS00040336_51	2A	104.13	4.84789e-06	0.081564	5.31445	102.13	106.13
2017	TCARIOSAVI_A	Ra_c22880_760	2A	104.13	0.000195315	0.0563226	3.70927	102.13	106.13
2017	MSAVI_A	wsnp_Ex_rep_c66615_64916114	2A	104.13	0.000645342	0.0384589	3.19021	102.13	106.13
2017	MSAVI_A	wsnp_Ex_rep_c66615_64916512	2A	104.13	0.000762829	0.0377885	3.11757	102.13	106.13
2017	MSAVI_A	RAC875_c41194_218	2A	104.13	0.000820017	0.0372167	3.08618	102.13	106.13
2017	TCARIOSAVI_A	wsnp_BE403597A_Ta_2_1	2A	105.53	3.37916e-06	0.0840698	5.47119	103.53	107.53
2017	TCARIOSAVI_A	GENE-1213_138	2A	105.53	4.26081e-06	0.0829665	5.37051	103.53	107.53
2017	TCARIOSAVI_A	BS00085765_51	2A	105.53	4.3861e-06	0.0822584	5.35792	103.53	107.53
2017	TCARIOSAVI_A	RAC875_c7137_1922	2A	105.53	4.56244e-06	0.0820122	5.3408	103.53	107.53
2017	TCARIOSAVI_A	CAP12_c6044_69	2A	105.53	4.84789e-06	0.081564	5.31445	103.53	107.53
2017	TCARIOSAVI_A	BS00041707_51	2A	105.53	7.18985e-05	0.0630267	4.14328	103.53	107.53
2016	NGm2	Excalibur_c74304_642	2A	106.3	2.30973e-05	0.0675194	4.63644	104.3	108.3
2016	NGm2	BS00074780_51	2A	106.3	9.98274e-05	0.0695807	4.00075	104.3	108.3
2016	NGm2	Tdurum_contig15512_429	2A	106.3	0.000119565	0.066889	3.92239	104.3	108.3
2016	NGm2	BS00107555_51	2A	106.3	0.000144869	0.0666443	3.83903	104.3	108.3
2016	GY	Kukri_c29034_867	2A	106.3	0.000189522	0.0560793	3.72234	104.3	108.3
2016	NGm2	Kukri_c29034_867	2A	106.3	0.000264805	0.0614519	3.57707	104.3	108.3
2016	GY	IACX636	2A	106.3	0.000842041	0.0458562	3.07467	104.3	108.3
2016	NGm2	Tdurum_contig56511_144	2A	106.3	0.000884509	0.0526803	3.0533	104.3	108.3
2017	MTVI2_A	BS00074780_51	2A	106.3	2.81685e-07	0.0790692	6.55024	104.3	108.3
2017	MTVI2_A	BS00107555_51	2A	106.3	2.86622e-07	0.078974	6.54269	104.3	108.3
2017	MTVI2_A	RAC875_rep_c70093_1079	2A	106.3	4.54447e-06	0.0639865	5.34252	104.3	108.3
2017	MTVI2_A	wsnp_CAP12_c901_472535	2A	106.3	4.56013e-06	0.0639459	5.34102	104.3	108.3
2017	MTVI2_A	wsnp_JD_c12088_12411845	2A	106.3	2.85318e-05	0.0541191	4.54467	104.3	108.3
2017	PH	BS00074780_51	2A	106.3	0.000148108	0.0433195	3.82942	104.3	108.3
2017	PH	BS00107555_51	2A	106.3	0.000190892	0.0420415	3.71921	104.3	108.3
2017	TCARIOSAVI_A	Excalibur_c1793_97	2A	106.3	0.000389468	0.0515777	3.40953	104.3	108.3
2017	RDVI_A	wsnp_JD_c12088_12411845	2A	106.3	0.000526867	0.0382654	3.2783	104.3	108.3
2017	MSAVI_A	wsnp_JD_c12088_12411845	2A	106.3	0.000645982	0.0384536	3.18978	104.3	108.3
2018	LAI_EST_A	Tdurum_contig15512_429	2A	106.3	8.841e-06	0.10921	5.0535	104.3	108.3
2018	GY	RAC875_rep_c70093_1079	2A	106.3	6.964e-05	0.07054	4.15714	104.3	108.3
2018	GY	wsnp_CAP12_c901_472535	2A	106.3	0.00069048	0.0705	3.16085	104.3	108.3
Mean	HI	RAC875_rep_c70093_1079	2A	106.3	0.000268	0.03565	3.57187	104.3	108.3
Mean	HI	wsnp_CAP12_c901_472535	2A	106.3	0.00027	0.03561	3.56864	104.3	108.3
2017	TCARIOSAVI_A	BobWHIte_c28819_733	2A	108.46	4.3861e-06	0.0822584	5.35792	106.46	110.46
2017	TCARIOSAVI_A	RAC875_c63975_307	2A	108.46	4.3861e-06	0.0822584	5.35792	106.46	110.46
2017	TCARIOSAVI_A	BobWHIte_c28819_517	2A	108.46	4.77969e-06	0.0816623	5.3206	106.46	110.46
2017	TCARIOSAVI_A	BS00040337_51	2A	108.46	4.84789e-06	0.081564	5.31445	106.46	110.46
2017	TCARIOSAVI_A	Kukri_c9713_1999	2A	108.46	4.84789e-06	0.081564	5.31445	106.46	110.46
2017	TCARIOSAVI_A	RAC875_c992_718	2A	108.46	4.84789e-06	0.081564	5.31445	106.46	110.46
2017	TCARIOSAVI_A	wsnp_Ex_c2337_4379619	2A	108.61	4.73938e-06	0.0818537	5.32428	106.61	110.61
2017	TCARIOSAVI_A	Excalibur_c47535_389	2A	109.2	5.18664e-06	0.0812545	5.28511	107.2	111.2
2017	TCARIOSAVI_A	Excalibur_c28017_641	2A	109.2	5.37917e-06	0.0809249	5.26928	107.2	111.2
2018	GY	Ku_c5710_312	2A	109.2	0.000185	0.03659	3.73283	107.2	111.2
2017	TCARIOSAVI_A	BS00039422_51	2A	114.96	4.48063e-06	0.0858271	5.34866	112.96	116.96
2017	TCARIOSAVI_A	BS00096882_51	2A	115.14	2.91762e-06	0.0854418	5.53497	113.14	117.14
2017	TCARIOSAVI_A	GENE-3975_114	2A	115.14	0.000121118	0.0594793	3.91679	113.14	117.14
2017	TCARIOSAVI_A	wsnp_Ex_c59095_60108185	2A	122.83	5.41902e-06	0.0810311	5.26608	120.83	124.83
2017	TCARIOSAVI_A	wsnp_Ra_c32271_41304469	2A	122.83	0.000191725	0.056365	3.71732	120.83	124.83
2017	TCARIOSAVI_A	GENE-2352_964	2A	122.83	0.000192192	0.0566926	3.71626	120.83	124.83
2017	TCARIOSAVI_A	wsnp_Ex_rep_c66358_64543401	2A	123.11	0.000624931	0.0484778	3.20417	121.11	125.11
2017	TCARIOSAVI_A	Jagger_c9554_114	2A	124.81	7.10103e-05	0.0631114	4.14868	122.81	126.81
2017	TCARIOSAVI_A	BobWHIte_c16923_64	2A	125.33	2.63788e-06	0.0857926	5.57875	123.33	127.33
2017	TCARIOSAVI_A	RAC875_rep_c107961_348	2A	130.4	0.000222487	0.0554523	3.6527	128.4	132.4
2017	TCARIOSAVI_A	wsnp_CAP11_c1711_934478	2A	130.89	0.000223627	0.0553836	3.65048	128.89	132.89
2017	TCARIOSAVI_A	wsnp_Ex_c11827_18986376	2A	133.14	0.000230053	0.0551318	3.63817	131.14	135.14
2017	TCARIOSAVI_A	BS00022813_51	2A	141.66	3.79736e-06	0.0834045	5.42052	139.66	143.66
2016	GY	wsnp_Ra_c66636_64922359	2A	142.35	0.000448197	0.0500314	3.34853	140.35	144.35
2016	GY	BS00023075_51	2A	143.84	0.00018906	0.0561971	3.7234	141.84	145.84
2017	TCARIOSAVI_A	BobWHIte_c15773_166	2A	144.41	0.000925318	0.0457623	3.03371	142.41	146.41
2016	GY	IAAV880	2A	149.65	0.000429022	0.0503162	3.36752	147.65	151.65
2016	HI	RAC875_c96399_610	2A	150.12	0.00055136	0.0463236	3.25856	148.12	152.12
2017	TCARIOSAVI_A	BS00063368_51	2A	150.12	3.0798e-06	0.0848288	5.51148	148.12	152.12
2016	GY	Excalibur_c91176_326	2A	150.29	2.99749e-06	0.0839061	5.52324	148.29	152.29
2016	TKW	Excalibur_c91176_326	2A	150.29	0.000344339	0.078014	3.46301	148.29	152.29
2017	LAI_EST_A	Tdurum_contig53038_684	2A	150.29	0.000931745	0.0376949	3.0307	148.29	152.29
2016	TKW	Tdurum_contig14482_1073	2A	151.03	0.000448408	0.0756091	3.34833	149.03	153.03
2017	TCARIOSAVI_A	Tdurum_contig14482_1073	2A	151.03	4.22871e-06	0.0835832	5.37379	149.03	153.03
2017	TCARIOSAVI_A	BobWHIte_c42181_327	2A	151.03	0.000183738	0.0566531	3.7358	149.03	153.03
2017	MTVI2_A	RAC875_c27530_860	2A	151.03	0.000660619	0.0375555	3.18005	149.03	153.03
2016	TKW	wsnp_Ex_c14639_22695091	2A	151.29	0.000242467	0.0653416	3.61535	149.29	153.29
2016	TKW	IAAV8933	2A	151.29	0.000431469	0.0613555	3.36505	149.29	153.29
2016	TKW	Kukri_c25632_86	2A	151.29	0.000554065	0.0593545	3.25644	149.29	153.29
2016	TKW	RAC875_c22328_490	2A	151.29	0.000983708	0.0676732	3.00713	149.29	153.29
2016	TKW	wsnp_Ku_c4045_7380115	2A	151.29	0.000993873	0.0542373	3.00267	149.29	153.29
2017	TCARIOSAVI_A	Tdurum_contig50839_279	2A	151.29	3.1822e-06	0.0856493	5.49727	149.29	153.29
2017	GY	Ex_c36309_435	2A	151.29	0.000559879	0.0372153	3.25191	149.29	153.29
2016	TKW	BS00087932_51	2A	151.3	3.34951e-05	0.103253	4.47502	149.3	153.3
2016	TKW	Kukri_c26697_366	2A	151.3	0.000395942	0.0766242	3.40237	149.3	153.3
2016	GY	BS00087932_51	2A	151.3	0.000476306	0.0498292	3.32211	149.3	153.3
2016	TKW	Tdurum_contig8350_243	2A	151.3	0.000880891	0.0686633	3.05508	149.3	153.3
2016	TKW	RAC875_c51459_311	2A	151.3	0.000907716	0.0545613	3.04205	149.3	153.3
2017	TCARIOSAVI_A	BS00021937_51	2A	151.45	3.17027e-06	0.0845134	5.4989	149.45	153.45
2017	MTVI2_A	Tdurum_contig56321_232	2A	151.79	0.00024888	0.0343763	3.60401	149.79	153.79
2017	TCARIOSAVI_A	Tdurum_contig50839_593	2A	154.76	3.94867e-06	0.0829877	5.40355	152.76	156.76
2017	NGm2	Kukri_c3688_407	2A	156.09	0.00100329	0.0359871	2.99858	154.09	158.09
2017	TCARIOSAVI_A	RAC875_c68649_457	2A	156.23	0.000266435	0.0581841	3.57441	154.23	158.23
2017	TCARIOSAVI_A	RFL_Contig5277_888	2A	177.65	5.0964e-06	0.081359	5.29274	175.65	179.65
2017	TCARIOSAVI_A	BS00058815_51	2B	16.88	3.86773e-06	0.0832768	5.41254	15.38	18.38
2017	TCARIOSAVI_A	wsnp_Ex_c10961_17803258	2B	16.88	9.02487e-05	0.0615448	4.04456	15.38	18.38
2017	TCARIOSAVI_A	Tdurum_contig10208_447	2B	16.88	0.000133229	0.0589986	3.8754	15.38	18.38
2017	TCARIOSAVI_A	Excalibur_c29417_499	2B	16.88	0.000136713	0.0586615	3.86419	15.38	18.38
2017	TCARIOSAVI_A	Excalibur_c29417_400	2B	16.88	0.000137249	0.0586306	3.86249	15.38	18.38
2017	TCARIOSAVI_A	Ex_c525_1401	2B	16.88	0.000737378	0.0472982	3.13231	15.38	18.38
2017	TCARIOSAVI_A	BobWHIte_c17047_268	2B	17.93	0.000778078	0.0469345	3.10898	16.43	19.43
2017	TCARIOSAVI_A	GENE-1442_78	2B	19.16	3.82361e-06	0.0833566	5.41753	17.66	20.66
2017	TCARIOSAVI_A	RAC875_c34512_685	2B	19.16	5.53508e-06	0.0806452	5.25688	17.66	20.66
2017	TCARIOSAVI_A	tplb0034e07_1869	2B	19.16	0.000167673	0.0573011	3.77554	17.66	20.66
2017	TCARIOSAVI_A	Kukri_c7339_113	2B	20.21	4.97491e-06	0.0815266	5.30321	18.71	21.71
2017	TCARIOSAVI_A	RAC875_c87052_193	2B	27.2	0.000158758	0.0576671	3.79926	25.7	28.7
2017	TCARIOSAVI_A	wsnp_Ra_c10712_17572884	2B	27.2	0.000195705	0.0562259	3.7084	25.7	28.7
2017	TCARIOSAVI_A	BS00061979_51	2B	32.16	3.14306e-06	0.0930162	5.50265	30.66	33.66
2016	TKW	BS00109330_51	2B	38.67	0.000634604	0.0731514	3.1975	37.17	40.17
2017	TCARIOSAVI_A	wsnp_Ex_c19371_28311667	2B	38.67	2.04303e-06	0.0877268	5.68972	37.17	40.17
2017	TCARIOSAVI_A	Ku_c63748_1264	2B	40.97	0.00013623	0.0586855	3.86573	39.47	42.47
2017	TCARIOSAVI_A	wsnp_Ra_c4321_7860456	2B	41.36	2.82783e-06	0.0855873	5.54855	39.86	42.86
2017	TCARIOSAVI_A	wsnp_Ku_c2486_4751695	2B	42.47	3.13607e-06	0.0847368	5.50361	40.97	43.97
2017	Biomass	BS00011149_51	2B	42.47	1.1147e-05	0.0722698	4.95284	40.97	43.97
2017	TCARIOSAVI_A	IAAV5802	2B	42.47	0.000140575	0.0584681	3.85209	40.97	43.97
2017	TCARIOSAVI_A	Kukri_rep_c104422_192	2B	48.54	4.6599e-06	0.0818383	5.33162	47.04	50.04
2017	TCARIOSAVI_A	Kukri_c74521_181	2B	48.54	4.96304e-06	0.0814932	5.30425	47.04	50.04
2017	TCARIOSAVI_A	Excalibur_c16144_185	2B	48.54	5.01961e-06	0.0813227	5.29933	47.04	50.04
2017	TCARIOSAVI_A	wsnp_Ku_c48_103915	2B	48.54	5.06351e-06	0.081354	5.29555	47.04	50.04
2017	TCARIOSAVI_A	BS00100939_51	2B	48.54	5.17984e-06	0.0811048	5.28568	47.04	50.04
Mean	GY	wsnp_Ra_rep_c106119_89961852	2B	48.54	0.00101	0.03149	2.99568	47.04	50.04
2017	TCARIOSAVI_A	TA001874-1495	2B	53.74	0.000860919	0.0462458	3.06504	52.24	55.24
2017	TCARIOSAVI_A	BS00022950_51	2B	67.07	2.30153e-06	0.0869214	5.63798	65.57	68.57
2016	GY	BobWHIte_c11059_169	2B	72	0.00055063	0.0486451	3.25914	70.5	73.5
2016	GY	Kukri_c11318_591	2B	72	0.00055063	0.0486451	3.25914	70.5	73.5
2016	GY	Kukri_c59939_94	2B	72	0.000572737	0.0483848	3.24205	70.5	73.5
2016	GY	BS00009807_51	2B	72	0.000692846	0.0473354	3.15936	70.5	73.5
2016	TKW	Kukri_c37311_136	2B	72	0.00080907	0.0557648	3.09201	70.5	73.5
2016	GY	wsnp_Ex_c10596_17293192	2B	72	0.000973373	0.0449285	3.01172	70.5	73.5
2017	PH	IACX1098	2B	74.68	0.000907157	0.0349947	3.04232	73.18	76.18
2016	GY	RAC875_c95948_614	2B	80.77	0.000221766	0.0547047	3.6541	79.27	82.27
2017	LAI_EST_PA	GENE-1741_103	2B	81.42	0.000386522	0.0450406	3.41283	79.92	82.92
2017	TCARIOSAVI_A	tplb0045o20_1168	2B	83.8	5.20053e-06	0.0812404	5.28395	82.3	85.3
2017	TCARIOSAVI_A	BobWHIte_c36072_272	2B	84.69	5.47854e-06	0.0809082	5.26133	83.19	86.19
2016	GY	Kukri_rep_c85389_715	2B	86.45	0.000518565	0.049045	3.2852	84.95	87.95
2017	MTVI2_A	Excalibur_c22315_894	2B	87.19	0.000525546	0.0387247	3.27939	85.69	88.69
2016	PH	Excalibur_c13239_85	2B	88.44	0.000315269	0.0537416	3.50132	86.94	89.94
2017	TCARIOSAVI_A	GENE-0644_42	2B	88.44	0.000424993	0.0515905	3.37162	86.94	89.94
2016	TKW	BobWHIte_c6166_319	2B	89.64	0.000639889	0.0566137	3.1939	88.14	91.14
2016	GY	BS00022417_51	2B	90.97	0.00057044	0.0485089	3.24379	89.47	92.47
2016	GY	BS00022949_51	2B	90.97	0.000618281	0.047871	3.20881	89.47	92.47
2017	TCARIOSAVI_A	RFL_Contig1385_326	2B	90.97	2.04005e-06	0.0875971	5.69036	89.47	92.47
2017	TCARIOSAVI_A	Kukri_c67546_342	2B	90.97	2.13079e-06	0.0884136	5.67146	89.47	92.47
2016	TKW	wsnp_CAP11_rep_c8700_3756682	2B	92.19	0.000479885	0.0585655	3.31886	90.69	93.69
2017	TCARIOSAVI_A	wsnp_Ex_c27867_37030229	2B	92.21	4.82213e-06	0.0826501	5.31676	90.71	93.71
2017	TCARIOSAVI_A	Tdurum_contig10994_617	2B	92.28	0.000710265	0.0475363	3.14858	90.78	93.78
Mean	HI	Kukri_c9387_372	2B	92.57	0.00101	0.0299	2.99568	91.07	94.07
Mean	HI	wsnp_Ku_c4507_8157580	2B	92.57	0.00101	0.0299	2.99568	91.07	94.07
2017	TCARIOSAVI_A	Tdurum_contig18197_86	2B	93.01	0.000581234	0.0533681	3.23565	91.51	94.51
2017	TCARIOSAVI_A	wsnp_Ex_rep_c102216_87433489	2B	95.15	0.000231549	0.055088	3.63536	93.65	96.65
2017	TCARIOSAVI_A	IACX3325	2B	95.82	0.000216904	0.0558689	3.66373	94.32	97.32
2017	TCARIOSAVI_A	Excalibur_c25921_230	2B	96.99	0.000591993	0.0487598	3.22768	95.49	98.49
2017	TCARIOSAVI_A	wsnp_Ra_c46023_52004149	2B	97.26	5.33285e-06	0.0817816	5.27304	95.76	98.76
2017	TCARIOSAVI_A	Excalibur_rep_c107558_367	2B	97.26	0.000213925	0.0562442	3.66974	95.76	98.76
2017	TCARIOSAVI_A	wsnp_Ex_rep_c106085_90293854	2B	97.26	0.000288957	0.0535914	3.53917	95.76	98.76
2017	TCARIOSAVI_A	Excalibur_c18417_285	2B	98.53	0.000107239	0.0614632	3.96965	97.03	100.03
2016	GY	RAC875_c27297_2153	2B	99.16	0.000317716	0.0523043	3.49796	97.66	100.66
2017	TCARIOSAVI_A	TA004199-0831	2B	99.73	0.000152734	0.0580043	3.81607	98.23	101.23
2017	PH	Ex_c10478_746	2B	99.73	0.00069023	0.0355973	3.16101	98.23	101.23
2017	PH	BobWHIte_c34233_205	2B	99.73	0.000791205	0.0349156	3.10171	98.23	101.23
2017	NDVI_PA	Jagger_c7212_85	2B	99.79	0.000322328	0.0382398	3.4917	98.29	101.29
2017	NDVI_PA	IAAV1743	2B	99.79	0.000375979	0.037206	3.42484	98.29	101.29
2017	TCARIOSAVI_A	BS00066545_51	2B	99.8	2.51619e-06	0.086161	5.59926	98.3	101.3
2017	TCARIOSAVI_A	Kukri_c10017_833	2B	99.8	5.53552e-06	0.0806446	5.25684	98.3	101.3
2017	TCARIOSAVI_A	Tdurum_contig27880_199	2B	102.22	2.64917e-06	0.085869	5.57689	100.72	103.72
2017	TCARIOSAVI_A	Jagger_c1810_163	2B	102.22	0.000107937	0.060262	3.96683	100.72	103.72
2017	TCARIOSAVI_A	Tdurum_contig64416_441	2B	102.22	0.000119134	0.0595914	3.92396	100.72	103.72
2017	TCARIOSAVI_A	Ku_c6050_678	2B	102.28	0.000128444	0.0590805	3.89128	100.78	103.78
2017	TCARIOSAVI_A	Ra_c9190_1384	2B	102.28	0.000128444	0.0590805	3.89128	100.78	103.78
2017	TCARIOSAVI_A	Tdurum_contig12836_418	2B	102.28	0.000149568	0.0580475	3.82516	100.78	103.78
2017	TCARIOSAVI_A	wsnp_JD_rep_c67103_42432235	2B	104.03	0.000224811	0.0552877	3.64818	102.53	105.53
2017	TCARIOSAVI_A	RFL_Contig2290_184	2B	104.39	3.35939e-06	0.0841245	5.47374	102.89	105.89
2017	TCARIOSAVI_A	BobWHIte_c16130_362	2B	104.39	0.000121547	0.0594598	3.91526	102.89	105.89
2017	TCARIOSAVI_A	Kukri_c4097_898	2B	104.39	0.000121904	0.0594353	3.91398	102.89	105.89
2017	TCARIOSAVI_A	TA006140-0798	2B	104.39	0.000121904	0.0594353	3.91398	102.89	105.89
2017	TCARIOSAVI_A	wsnp_BE490763B_Ta_2_2	2B	104.39	0.000145699	0.0591162	3.83654	102.89	105.89
2017	TCARIOSAVI_A	wsnp_BE490763B_Ta_2_1	2B	104.39	0.000168743	0.057244	3.77277	102.89	105.89
2017	TCARIOSAVI_A	BobWHIte_c26981_66	2B	104.39	0.000170588	0.0571561	3.76805	102.89	105.89
2016	GY	Tdurum_contig54925_202	2B	107.39	0.000432611	0.0502556	3.3639	105.89	108.89
2017	TCARIOSAVI_A	wsnp_JD_c47318_32176833	2B	107.49	0.000232511	0.0550638	3.63356	105.99	108.99
2016	GY	RFL_Contig337_1645	2B	108.04	0.000444674	0.0504538	3.35196	106.54	109.54
2017	MTVI2_A	BS00069685_51	2B	108.04	6.15297e-07	0.0755109	6.21092	106.54	109.54
2017	PH	BS00069685_51	2B	108.04	2.28534e-05	0.0563867	4.64105	106.54	109.54
2017	TCARIOSAVI_A	Tdurum_contig7144_602	2B	108.04	9.77527e-05	0.0609405	4.00987	106.54	109.54
2017	TCARIOSAVI_A	BS00070861_51	2B	108.04	0.000162522	0.0574886	3.78909	106.54	109.54
2017	TCARIOSAVI_A	Kukri_c19751_873	2B	108.04	0.000222354	0.0553621	3.65296	106.54	109.54
2017	TCARIOSAVI_A	Tdurum_contig30930_184	2B	108.04	0.000732473	0.047375	3.13521	106.54	109.54
2018	GY	BS00069685_51	2B	108.04	0.00036794	0.07398	3.43422	106.54	109.54
Mean	GY	GENE-0910_153	2B	108.04	0.001	0.03155	3	106.54	109.54
2017	TCARIOSAVI_A	BobWHIte_rep_c64049_232	2B	109.25	2.68599e-06	0.0860493	5.5709	107.75	110.75
2017	TCARIOSAVI_A	Excalibur_c40976_87	2B	109.25	0.000231837	0.0551394	3.63482	107.75	110.75
2017	TCARIOSAVI_A	BS00059896_51	2B	109.25	0.00023326	0.0550382	3.63216	107.75	110.75
2017	TCARIOSAVI_A	BS00016650_51	2B	109.25	0.000293499	0.0535495	3.53239	107.75	110.75
2017	TKW	Excalibur_c76665_98	2B	109.25	0.000367943	0.034054	3.43422	107.75	110.75
2017	TCARIOSAVI_A	BobWHIte_c8253_397	2B	109.25	0.000666333	0.047965	3.17631	107.75	110.75
2017	NGm2	Excalibur_c76665_98	2B	109.25	0.000930907	0.0288996	3.03109	107.75	110.75
2017	MTVI2_A	Excalibur_c64983_65	2B	109.48	0.000408842	0.0400314	3.38844	107.98	110.98
2018	Biomass	BobWHIte_c12134_1140	2B	109.53	0.0001295	0.09328	3.88773	108.03	111.03
2018	Biomass	wsnp_Ex_c922_1775246	2B	109.53	0.00034553	0.10144	3.46151	108.03	111.03
2017	TCARIOSAVI_A	Tdurum_contig80351_311	2B	110.87	0.000193368	0.056364	3.71362	109.37	112.37
2017	TCARIOSAVI_A	IAAV6424	2B	112.87	2.99721e-06	0.0849137	5.52328	111.37	114.37
2016	HI	IACX2158	2B	113.85	0.0010045	0.0430728	2.99805	112.35	115.35
2017	MTVI2_A	Excalibur_c46178_303	2B	113.86	0.000424589	0.0487852	3.37203	112.36	115.36
2018	VI	Excalibur_c65341_303	2B	114.09	0.000371	0.03436	3.43063	112.59	115.59
2017	TCARIOSAVI_A	Excalibur_c80601_278	2B	115.53	2.83321e-06	0.0852953	5.54772	114.03	117.03
2017	TCARIOSAVI_A	Excalibur_c2484_2113	2B	115.73	3.83423e-06	0.0832764	5.41632	114.23	117.23
2017	TCARIOSAVI_A	IAAV1401	2B	115.8	0.00021559	0.0556852	3.66637	114.3	117.3
2017	TCARIOSAVI_A	Tdurum_contig78534_314	2B	115.8	0.000223568	0.055478	3.65059	114.3	117.3
2017	TCARIOSAVI_A	wsnp_Ra_c4660_8405634	2B	115.8	0.000700916	0.0476253	3.15433	114.3	117.3
2017	TCARIOSAVI_A	Excalibur_c5801_177	2B	115.8	0.000791999	0.0468054	3.10128	114.3	117.3
2017	TCARIOSAVI_A	Tdurum_contig54784_485	2B	115.86	0.000228315	0.0553375	3.64146	114.36	117.36
2017	HI	Excalibur_c35074_257	2B	118.43	0.000509947	0.0358846	3.29247	116.93	119.93
2017	LAI_EST_PA	Kukri_rep_c68903_708	2B	119.07	0.000756756	0.0409401	3.12104	117.57	120.57
2017	TCARIOSAVI_A	Tdurum_contig47_185	2B	119.61	4.14435e-06	0.0837442	5.38254	118.11	121.11
2018	Biomass	RAC875_c3947_441	2B	126.53	0.00028732	0.10067	3.54163	125.03	128.03
2017	TCARIOSAVI_A	Tdurum_contig10108_246	2B	132.47	3.26958e-05	0.0684099	4.48551	130.97	133.97
2017	RDVI_A	Tdurum_contig10108_246	2B	132.47	0.00068729	0.0368892	3.16286	130.97	133.97
2017	MSAVI_A	Tdurum_contig10108_246	2B	132.47	0.000741538	0.0377161	3.12987	130.97	133.97
2017	TCARIOSAVI_A	BobWHIte_rep_c50285_700	2B	134.46	2.90708e-06	0.085141	5.53654	132.96	135.96
2017	LAI_EST_A	RAC875_c31328_381	2B	134.46	0.000426153	0.0420167	3.37043	132.96	135.96
2017	MSAVI_A	BS00084417_51	2B	134.46	0.000583889	0.039252	3.23367	132.96	135.96
2017	PH	BS00084417_51	2B	134.46	0.000828639	0.0349741	3.08163	132.96	135.96
2017	LAI_EST_A	IACX8828	2B	134.46	0.000996637	0.0374655	3.00146	132.96	135.96
2017	TCARIOSAVI_A	RAC875_c22463_494	2B	139.48	0.000147064	0.058162	3.83249	137.98	140.98
2017	TCARIOSAVI_A	RFL_Contig2815_1305	2B	141.08	5.24226e-06	0.0815541	5.28048	139.58	142.58
2016	PH	Excalibur_c5438_274	2B	142.76	0.000425329	0.0520659	3.37128	141.26	144.26
2016	PH	Ex_c52711_584	2B	142.99	7.56821e-05	0.0635553	4.12101	141.49	144.49
2017	TCARIOSAVI_A	Excalibur_c49875_479	2B	145.13	2.69365e-05	0.0697378	4.56966	143.63	146.63
2017	TCARIOSAVI_A	Excalibur_c26527_82	2B	145.13	0.000231796	0.0551366	3.63489	143.63	146.63
2017	TCARIOSAVI_A	BobWHIte_c21827_104	2B	145.13	0.00060153	0.0492813	3.22074	143.63	146.63
2017	TCARIOSAVI_A	BobWHIte_c24069_257	2B	145.75	2.74262e-05	0.0696143	4.56183	144.25	147.25
2017	TCARIOSAVI_A	Tdurum_contig10048_61	2B	145.75	5.09068e-05	0.0654527	4.29322	144.25	147.25
2017	TCARIOSAVI_A	BobWHIte_c7274_333	2B	145.75	0.000381995	0.0517083	3.41794	144.25	147.25
2017	TCARIOSAVI_A	Tdurum_contig52627_496	2B	145.75	0.000405948	0.0520795	3.39153	144.25	147.25
2017	TCARIOSAVI_A	BobWHIte_c12911_788	2B	146.8	0.00014346	0.0584168	3.84327	145.3	148.3
2017	TCARIOSAVI_A	BS00031098_51	2B	147.07	2.36114e-05	0.0706417	4.62688	145.57	148.57
2017	TCARIOSAVI_A	BS00100118_51	2B	147.47	6.37751e-06	0.0849731	5.19535	145.97	148.97
2017	TCARIOSAVI_A	wsnp_CAP11_c3226_1588070	2B	147.47	0.000119855	0.0602208	3.92134	145.97	148.97
2017	TCARIOSAVI_A	wsnp_Ex_c12675_20144479	2B	147.47	0.00041191	0.0512034	3.3852	145.97	148.97
2017	MTVI2_A	BS00004413_51	2B	152.54	4.15133e-05	0.0525372	4.38181	151.04	154.04
2017	LAI_EST_A	BS00004413_51	2B	152.54	0.000621997	0.0400749	3.20621	151.04	154.04
2017	MTVI2_A	BS00067878_51	2B	152.59	8.38215e-05	0.0535882	4.07664	151.09	154.09
2017	MTVI2_A	wsnp_Ex_c19094_28015035	2B	152.59	0.000458666	0.039681	3.3385	151.09	154.09
2017	MTVI2_A	Jagger_c10188_98	2B	154.12	2.71657e-07	0.0799022	6.56598	152.62	155.62
2017	MTVI2_A	RAC875_c16993_196	2B	154.12	7.65992e-07	0.0737407	6.11578	152.62	155.62
2017	PH	Jagger_c10188_98	2B	154.12	0.000675471	0.035778	3.17039	152.62	155.62
2017	MTVI2_A	wsnp_Ex_c298_580660	2B	154.47	4.74332e-08	0.0888746	7.32392	152.97	155.97
2017	PH	wsnp_Ex_c298_580660	2B	154.47	0.000399893	0.038328	3.39806	152.97	155.97
2017	MTVI2_A	CAP7_c4827_53	2B	157.21	5.29705e-08	0.0882493	7.27597	155.71	158.71
2017	TCARIOSAVI_A	GENE-0918_159	2B	157.21	5.14855e-06	0.0811468	5.28831	155.71	158.71
2017	MTVI2_A	IAAV5743	2B	157.21	6.82829e-06	0.0617733	5.16569	155.71	158.71
2017	MTVI2_A	Excalibur_c94383_157	2B	157.21	1.18552e-05	0.0596753	4.92609	155.71	158.71
2017	TCARIOSAVI_A	IAAV5743	2B	157.21	1.89212e-05	0.0721627	4.72305	155.71	158.71
2017	TCARIOSAVI_A	Kukri_c3501_1175	2B	157.21	0.000208726	0.0559585	3.68042	155.71	158.71
2017	MTVI2_A	wsnp_Ex_rep_c70525_69448648	2B	157.21	0.000336343	0.0410617	3.47322	155.71	158.71
2017	PH	CAP7_c4827_53	2B	157.21	0.00050806	0.037297	3.29409	155.71	158.71
2017	TCARIOSAVI_A	BS00094172_51	2B	157.21	0.000850067	0.0467155	3.07055	155.71	158.71
2017	TCARIOSAVI_A	Excalibur_c94383_157	2B	157.21	0.000891827	0.0461324	3.04972	155.71	158.71
2017	MTVI2_A	Ra_c105904_187	2B	159.66	2.96471e-07	0.0787891	6.52802	158.16	161.16
2017	MTVI2_A	BS00026037_51	2B	159.66	8.7203e-07	0.0740098	6.05947	158.16	161.16
2017	MTVI2_A	Ra_c105904_1191	2B	159.66	5.25737e-05	0.0508668	4.27923	158.16	161.16
2017	PH	BS00026037_51	2B	159.66	0.000178645	0.0441092	3.74801	158.16	161.16
2017	PH	Ra_c105904_187	2B	159.66	0.000708584	0.0354662	3.14961	158.16	161.16
2017	VI	BS00072840_51	2B	161.41	0.000818625	0.0406598	3.08692	159.91	162.91
2017	LAI_EST_A	Kukri_c49784_86	2B	169.3	0.000114208	0.0493252	3.9423	167.8	170.8
2017	LAI_EST_A	Kukri_c49784_56	2B	169.3	0.000125454	0.0487962	3.90151	167.8	170.8
2017	LAI_EST_A	BS00065264_51	2B	172.82	0.000289722	0.0443256	3.53802	171.32	174.32
2017	TCARIOSAVI_A	Excalibur_c12675_1147	2B	173.35	2.11135e-05	0.0715168	4.67544	171.85	174.85
2017	TCARIOSAVI_A	IAAV1798	2B	173.35	0.000298181	0.0534134	3.52552	171.85	174.85
2018	GY	Kukri_c900_1334	2B	173.35	0.0008446	0.05935	3.07335	171.85	174.85
2016	PH	BS00032490_51	2B	179.37	0.000875704	0.0490561	3.05764	177.87	180.87
2016	GY	Excalibur_c60081_474	2D	6.75	0.000578526	0.0510996	3.23768	4.75	8.75
2017	TCARIOSAVI_A	wsnp_Ex_c7908_13430703	2D	8.52	5.52477e-06	0.0807239	5.25769	6.52	10.52
2017	TCARIOSAVI_A	wsnp_JD_rep_c63957_40798121	2D	11.95	5.14591e-06	0.0814584	5.28854	9.95	13.95
2017	TCARIOSAVI_A	Kukri_rep_c106786_230	2D	11.95	0.000227633	0.0555536	3.64277	9.95	13.95
2017	TCARIOSAVI_A	BS00011425_51	2D	18.53	3.17709e-06	0.0844984	5.49797	16.53	20.53
2017	TCARIOSAVI_A	BS00093757_51	2D	18.53	0.000161242	0.057538	3.79252	16.53	20.53
2017	TCARIOSAVI_A	tplb0030j08_1960	2D	18.53	0.000162468	0.0576386	3.78923	16.53	20.53
2017	TCARIOSAVI_A	wsnp_Ku_rep_c105822_91859983	2D	36.54	5.56779e-06	0.0816471	5.25432	34.54	38.54
2017	TCARIOSAVI_A	BS00063674_51	2D	40.05	3.9619e-06	0.0841445	5.4021	38.05	42.05
2017	TCARIOSAVI_A	Kukri_c16477_181	2D	40.05	0.000218542	0.0554829	3.66046	38.05	42.05
2017	TCARIOSAVI_A	D_contig73920_552	2D	40.05	0.000796049	0.0467712	3.09906	38.05	42.05
2017	TCARIOSAVI_A	wsnp_BE488779D_Ta_1_2	2D	41.2	6.29405e-07	0.0958335	6.20107	39.2	43.2
2017	TCARIOSAVI_A	IACX1444	2D	41.2	7.91809e-07	0.0944913	6.10138	39.2	43.2
2017	TCARIOSAVI_A	RAC875_c13116_1162	2D	41.2	8.6197e-07	0.0936082	6.06451	39.2	43.2
2017	TCARIOSAVI_A	BobWHIte_c6055_185	2D	41.2	2.76011e-06	0.0867146	5.55907	39.2	43.2
2017	TCARIOSAVI_A	BS00010131_51	2D	41.2	3.81589e-06	0.0833194	5.4184	39.2	43.2
2017	TCARIOSAVI_A	Excalibur_c17456_428	2D	41.2	1.15059e-05	0.0757435	4.93908	39.2	43.2
2017	TCARIOSAVI_A	RAC875_rep_c108908_72	2D	41.2	2.38838e-05	0.0706689	4.6219	39.2	43.2
2017	TCARIOSAVI_A	Kukri_c63505_174	2D	41.2	2.66339e-05	0.0700085	4.57457	39.2	43.2
2017	TCARIOSAVI_A	Excalibur_c3108_2958	2D	41.2	0.000104267	0.0605633	3.98185	39.2	43.2
2017	TCARIOSAVI_A	Excalibur_c22877_1990	2D	41.2	0.000124154	0.0594131	3.90604	39.2	43.2
2017	MTVI2_A	RAC875_rep_c114236_188	2D	41.48	0.000172065	0.0448458	3.76431	39.48	43.48
2017	TCARIOSAVI_A	Kukri_c60627_74	2D	41.48	0.0001818	0.0567484	3.74041	39.48	43.48
2017	RDVI_A	RAC875_rep_c114236_188	2D	41.48	0.000277578	0.0417752	3.55662	39.48	43.48
2017	MTVI2_A	BS00063710_51	2D	41.48	0.000300709	0.0416553	3.52185	39.48	43.48
2017	MSAVI_A	RAC875_rep_c114236_188	2D	41.48	0.000353578	0.041801	3.45152	39.48	43.48
2017	RDVI_A	BS00063710_51	2D	41.48	0.000359279	0.040295	3.44457	39.48	43.48
2017	MSAVI_A	BS00063710_51	2D	41.48	0.000416736	0.040842	3.38014	39.48	43.48
2017	TCARIOSAVI_A	BS00039210_51	2D	41.48	0.000508356	0.0498597	3.29383	39.48	43.48
2017	MSAVI_A	BS00063517_51	2D	41.48	0.000842556	0.0370577	3.0744	39.48	43.48
2017	TCARIOSAVI_A	Kukri_rep_c71152_906	2D	42.37	3.32418e-06	0.084331	5.47832	40.37	44.37
2017	TCARIOSAVI_A	BS00044720_51	2D	42.37	9.11582e-05	0.0614108	4.0402	40.37	44.37
2017	TCARIOSAVI_A	IAAV6312	2D	42.37	0.000307039	0.0532447	3.51281	40.37	44.37
2017	PH	BS00063225_51	2D	42.37	0.000658711	0.0363644	3.18131	40.37	44.37
2018	GY	D_contig77859_59	2D	42.37	0.000104	0.03844	3.98297	40.37	44.37
2017	TCARIOSAVI_A	BS00079440_51	2D	43.69	5.51054e-06	0.0806848	5.25881	41.69	45.69
2017	TCARIOSAVI_A	BS00067584_51	2D	43.69	0.000845324	0.0463684	3.07298	41.69	45.69
2017	TCARIOSAVI_A	Kukri_rep_c103845_165	2D	44.96	5.2943e-06	0.0809622	5.27619	42.96	46.96
2017	TCARIOSAVI_A	BS00046890_51	2D	47.11	5.25749e-06	0.0815086	5.27922	45.11	49.11
2017	TCARIOSAVI_A	wsnp_Ex_rep_c66522_64795143	2D	61.65	0.000167845	0.057266	3.77509	59.65	63.65
2016	PH	Excalibur_c24307_739	2D	61.68	6.43362e-05	0.0663637	4.19154	59.68	63.68
2016	GY	Kukri_c31121_1460	2D	80.14	0.000928716	0.0454674	3.03212	78.14	82.14
2017	RDVI_A	Excalibur_c18353_55	2D	80.35	0.000528714	0.0382472	3.27678	78.35	82.35
2017	RDVI_A	RAC875_c20076_907	2D	80.35	0.000845628	0.0359734	3.07282	78.35	82.35
2016	GY	BobWHIte_rep_c65414_125	2D	80.4	0.00057066	0.0386379	3.24362	78.4	82.4
2017	RDVI_A	RAC875_rep_c120698_93	2D	80.41	0.000440913	0.0391949	3.35565	78.41	82.41
2018	GY	Excalibur_c44325_92	2D	80.41	0.000584	0.03111	3.23359	78.41	82.41
2017	TCARIOSAVI_A	RAC875_c30919_311	2D	82.49	0.000837719	0.0465074	3.0769	80.49	84.49
2017	TCARIOSAVI_A	Excalibur_c14912_1128	2D	85.07	0.000785714	0.0479046	3.10474	83.07	87.07
2017	TCARIOSAVI_A	RAC875_rep_c114621_200	2D	85.22	0.000837719	0.0465074	3.0769	83.22	87.22
2016	TKW	BobWHIte_rep_c63940_205	2D	91.75	3.14322e-05	0.10251	4.50262	89.75	93.75
2017	TCARIOSAVI_A	BobWHIte_rep_c63940_205	2D	91.75	2.78525e-06	0.0854142	5.55514	89.75	93.75
2017	TCARIOSAVI_A	Kukri_c7605_181	2D	93.83	0.000253664	0.054564	3.59574	91.83	95.83
2016	TKW	Excalibur_c28885_615	2D	95.73	0.000388155	0.0791329	3.41099	93.73	97.73
2017	MTVI2_A	BS00022185_51	2D	96.61	0.000233886	0.0434437	3.631	94.61	98.61
2016	TKW	Excalibur_c25043_618	2D	97.14	0.000564871	0.0762713	3.24805	95.14	99.14
2017	MTVI2_A	RAC875_c67940_296	2D	99.16	0.000826448	0.0365247	3.08278	97.16	101.16
2017	MTVI2_A	RAC875_c319_582	2D	99.19	0.000685371	0.0296833	3.16407	97.19	101.19
2017	MTVI2_A	RAC875_c64504_417	2D	99.19	0.000761234	0.0368548	3.11848	97.19	101.19
2017	MTVI2_A	Excalibur_c9525_755	2D	99.19	0.000769113	0.0368009	3.11401	97.19	101.19
2017	MTVI2_A	Excalibur_c8768_1163	2D	99.19	0.000931091	0.0369824	3.03101	97.19	101.19
2017	MSAVI_A	Excalibur_c8768_1163	2D	99.19	0.000947316	0.0376105	3.0235	97.19	101.19
2017	MTVI2_A	RAC875_rep_c101664_297	2D	100.58	0.000637862	0.03776	3.19527	98.58	102.58
2017	MTVI2_A	GENE-0762_74	2D	100.58	0.000967741	0.0355293	3.01424	98.58	102.58
2017	TCARIOSAVI_A	Tdurum_contig62210_229	2D	103.33	0.000313435	0.0530425	3.50385	101.33	105.33
2017	TCARIOSAVI_A	Ku_c19185_1569	2D	137.29	0.000192479	0.0563384	3.71562	135.29	139.29
2017	TCARIOSAVI_A	Kukri_c28650_111	3A	15.05	4.83539e-06	0.0815819	5.31557	14.05	16.05
2017	TCARIOSAVI_A	Kukri_rep_c89183_282	3A	15.05	0.000157841	0.0576825	3.80178	14.05	16.05
2017	TCARIOSAVI_A	GENE-1743_224	3A	15.05	0.000191715	0.0563653	3.71734	14.05	16.05
2017	LAI_EST_PA	Tdurum_contig93830_1688	3A	15.05	0.000693711	0.0324089	3.15882	14.05	16.05
2017	TCARIOSAVI_A	TA003589-0518	3A	20.6	5.45339e-06	0.0807482	5.26333	19.6	21.6
2016	TKW	Tdurum_contig777_260	3A	20.74	0.000510988	0.0587209	3.29159	19.74	21.74
2017	GY	Excalibur_c60530_113	3A	20.74	6.67703e-05	0.0399192	4.17542	19.74	21.74
2016	GY	RAC875_c20134_535	3A	26.01	0.000662712	0.0481294	3.17867	25.01	27.01
2018	Biomass	TA002103-1262	3A	26.01	9.81e-06	0.06606	5.00833	25.01	27.01
2017	TCARIOSAVI_A	RFL_Contig1896_1236	3A	44.81	1.99638e-05	0.071902	4.69976	43.81	45.81
2017	TCARIOSAVI_A	BS00049032_51	3A	47.2	0.000230318	0.0551375	3.63767	46.2	48.2
2017	TCARIOSAVI_A	wsnp_Ex_c8240_13914674	3A	47.2	0.000364067	0.0520447	3.43882	46.2	48.2
2016	TKW	BS00025191_51	3A	55.59	0.00024048	0.0820036	3.61892	54.59	56.59
2017	TCARIOSAVI_A	BS00025191_51	3A	55.59	0.000548444	0.0492764	3.26087	54.59	56.59
2017	TCARIOSAVI_A	BS00048757_51	3A	60.3	5.42871e-06	0.081276	5.2653	59.3	61.3
2017	TCARIOSAVI_A	BS00065956_51	3A	61.06	5.40529e-06	0.0808096	5.26718	60.06	62.06
2017	TCARIOSAVI_A	IAAV5729	3A	61.06	0.000189936	0.0564285	3.72139	60.06	62.06
2017	TCARIOSAVI_A	Tdurum_contig91865_242	3A	66.48	0.000218847	0.0589671	3.65986	65.48	67.48
2017	TCARIOSAVI_A	Kukri_c62467_362	3A	77.51	2.68682e-06	0.0858146	5.57076	76.51	78.51
2017	TCARIOSAVI_A	GENE-1674_631	3A	77.51	7.83215e-05	0.0624762	4.10612	76.51	78.51
2017	TCARIOSAVI_A	RAC875_c45016_79	3A	77.51	0.000137924	0.0585973	3.86036	76.51	78.51
2017	TCARIOSAVI_A	Kukri_c34845_242	3A	77.51	0.000954149	0.0456643	3.02038	76.51	78.51
2016	TKW	BS00032524_51	3A	77.57	0.00100838	0.0672789	2.99638	76.57	78.57
2017	MTVI2_A	Tdurum_contig25520_363	3A	79.8	0.000209311	0.0435575	3.67921	78.8	80.8
2017	MTVI2_A	BS00065932_51	3A	79.8	0.000209311	0.0435575	3.67921	78.8	80.8
2017	MTVI2_A	BS00034334_51	3A	81.82	7.77936e-05	0.0493893	4.10906	80.82	82.82
2017	MTVI2_A	wsnp_Ku_c11052_18135847	3A	81.82	0.000116945	0.04663	3.93202	80.82	82.82
2017	PH	wsnp_Ku_c11052_18135847	3A	81.82	0.000270389	0.0402912	3.56801	80.82	82.82
2017	PH	BS00034334_51	3A	81.82	0.000339091	0.0394648	3.46968	80.82	82.82
2016	TKW	BS00062645_51	3A	85.39	0.000334852	0.0783492	3.47515	84.39	86.39
2016	TKW	BS00010204_51	3A	85.39	0.000424277	0.0613208	3.37235	84.39	86.39
2017	TCARIOSAVI_A	BS00062645_51	3A	85.39	0.000747177	0.047276	3.12658	84.39	86.39
2017	TCARIOSAVI_A	wsnp_JD_c11273_11770307	3A	85.39	0.000822544	0.0467687	3.08484	84.39	86.39
2017	TCARIOSAVI_A	wsnp_CAP11_c2438_1258747	3A	85.39	0.000836322	0.0465671	3.07763	84.39	86.39
2016	GY	Kukri_rep_c114028_94	3A	86.16	0.000406845	0.0506518	3.39057	85.16	87.16
2016	TKW	Kukri_c10977_990	3A	86.16	0.000435924	0.0763104	3.36059	85.16	87.16
2016	GY	wsnp_Ex_rep_c101942_87217430	3A	86.16	0.000855165	0.0457187	3.06795	85.16	87.16
2016	GY	Kukri_c17313_667	3A	86.16	0.000964182	0.0449209	3.01584	85.16	87.16
2017	TCARIOSAVI_A	wsnp_Ex_rep_c67727_66398596	3A	86.16	7.14611e-07	0.0950914	6.14593	85.16	87.16
2017	TCARIOSAVI_A	wsnp_Ex_c5929_10402147	3A	86.16	4.46317e-06	0.0821376	5.35036	85.16	87.16
2017	TCARIOSAVI_A	Excalibur_c64302_103	3A	86.16	5.56471e-06	0.080699	5.25456	85.16	87.16
2017	TCARIOSAVI_A	IAAV6974	3A	86.16	1.88103e-05	0.0722205	4.7256	85.16	87.16
2017	TCARIOSAVI_A	RAC875_rep_c104403_524	3A	86.16	7.4026e-05	0.0628281	4.13062	85.16	87.16
2017	TCARIOSAVI_A	wsnp_RFL_Contig3866_4228783	3A	86.16	0.000109756	0.0601484	3.95957	85.16	87.16
2017	TCARIOSAVI_A	wsnp_Ra_c44141_50623811	3A	86.16	0.000480346	0.0506554	3.31845	85.16	87.16
2017	VI	RAC875_c66892_58	3A	86.16	0.000630801	0.0337364	3.20011	85.16	87.16
2018	GY	Tdurum_contig697_73	3A	86.16	0.0002465	0.06484	3.60818	85.16	87.16
2018	GY	Kukri_rep_c114028_94	3A	86.16	0.00090871	0.06927	3.04157	85.16	87.16
2016	TKW	BS00066475_51	3A	86.52	0.000733679	0.0724318	3.13449	85.52	87.52
2017	TCARIOSAVI_A	Ku_c17569_905	3A	86.66	2.17707e-06	0.0871301	5.66213	85.66	87.66
2017	TCARIOSAVI_A	JD_c1187_1398	3A	86.66	2.97107e-06	0.0849648	5.52709	85.66	87.66
2017	MTVI2_A	wsnp_Ex_rep_c101340_86719239	3A	86.66	0.000403472	0.0410308	3.39419	85.66	87.66
2017	TCARIOSAVI_A	wsnp_Ex_c53364_56625806	3A	86.66	0.00058013	0.0489072	3.23647	85.66	87.66
2016	PH	Excalibur_c13242_1178	3A	87.78	0.000454836	0.0511564	3.34215	86.78	88.78
2017	TCARIOSAVI_A	RAC875_c19570_671	3A	87.78	1.47602e-06	0.0900005	5.83091	86.78	88.78
2017	TCARIOSAVI_A	Excalibur_c13242_1178	3A	87.78	5.27251e-05	0.0651423	4.27798	86.78	88.78
2017	TCARIOSAVI_A	TA002508-0190	3A	87.78	6.91889e-05	0.0634253	4.15996	86.78	88.78
2017	TCARIOSAVI_A	Kukri_rep_c70927_886	3A	87.78	8.65489e-05	0.0617638	4.06274	86.78	88.78
2017	PH	Ku_c56370_1155	3A	87.78	0.00021249	0.0416771	3.67266	86.78	88.78
2017	TCARIOSAVI_A	TA004174-0504	3A	87.78	0.000840933	0.0465301	3.07524	86.78	88.78
2017	TCARIOSAVI_A	wsnp_Ex_c2148_4035913	3A	88.02	4.92747e-06	0.0817604	5.30738	87.02	89.02
2017	TCARIOSAVI_A	wsnp_Ex_rep_c66865_65263145	3A	89.23	0.00014483	0.0624377	3.83914	88.23	90.23
2016	GY	Ra_c88203_468	3A	89.48	0.000163589	0.0567399	3.78625	88.48	90.48
2017	TCARIOSAVI_A	RAC875_c10669_714	3A	89.48	7.21831e-06	0.0789442	5.14156	88.48	90.48
2017	TCARIOSAVI_A	GENE-1606_307	3A	89.48	0.000230888	0.0559708	3.6366	88.48	90.48
2017	TCARIOSAVI_A	wsnp_Ex_rep_c104884_89459472	3A	89.48	0.000854164	0.0463768	3.06846	88.48	90.48
2017	TCARIOSAVI_A	wsnp_Ex_c12269_19597415	3A	90.49	0.000111278	0.0605678	3.95359	89.49	91.49
2016	GY	BobWHIte_s65081_93	3A	90.55	0.000157478	0.0569925	3.80278	89.55	91.55
2016	TKW	Ku_c14313_1194	3A	90.55	0.000403646	0.0764956	3.394	89.55	91.55
2016	GY	Tdurum_contig57693_581	3A	90.55	0.000438799	0.0501516	3.35773	89.55	91.55
2016	TKW	RFL_Contig4921_2420	3A	90.55	0.000584822	0.0736459	3.23298	89.55	91.55
2017	TCARIOSAVI_A	Ku_c14313_1194	3A	90.55	2.56245e-06	0.0860151	5.59134	89.55	91.55
2017	TCARIOSAVI_A	RFL_Contig4921_2420	3A	90.55	5.50345e-05	0.064961	4.25936	89.55	91.55
2017	TCARIOSAVI_A	BS00110405_51	3A	90.55	0.000630513	0.0484484	3.20031	89.55	91.55
2018	HI	wsnp_Ex_c47907_52974924	3A	90.55	0.00101	0.02889	2.99568	89.55	91.55
2017	HI	wsnp_Ex_c18223_27035083	3A	98.41	0.000356565	0.0374478	3.44786	97.41	99.41
2017	TCARIOSAVI_A	BS00080879_51	3A	101	0.000218911	0.055678	3.65973	100	102
2017	GY	RAC875_c5056_220	3A	101	0.000472216	0.0383722	3.32586	100	102
2017	TCARIOSAVI_A	Kukri_c33640_640	3A	105.67	0.000229846	0.0551379	3.63856	104.67	106.67
2017	TCARIOSAVI_A	Excalibur_c60581_62	3A	106.7	0.000217064	0.055562	3.66341	105.7	107.7
2017	TCARIOSAVI_A	Excalibur_c46600_919	3A	109.65	0.000731141	0.0473607	3.136	108.65	110.65
2017	TCARIOSAVI_A	RAC875_c47550_437	3A	110.55	0.000718149	0.0474649	3.14379	109.55	111.55
Mean	HI	Kukri_rep_c69970_717	3A	110.55	0.00101	0.02985	2.99568	109.55	111.55
2018	Biomass	RAC875_c10194_673	3A	120.2	0.00101	0.0388	2.99568	119.2	121.2
2016	TKW	BS00060666_51	3A	128.64	0.000971627	0.0686946	3.0125	127.64	129.64
2018	GY	wsnp_CAP11_c68_106078	3A	131.34	0.00101	0.02872	2.99568	130.34	132.34
2017	TCARIOSAVI_A	Excalibur_c24354_465	3A	143.84	2.33292e-06	0.0868212	5.6321	142.84	144.84
2017	TCARIOSAVI_A	Excalibur_c3969_1208	3A	145.58	0.000836134	0.0473742	3.07772	144.58	146.58
2017	TCARIOSAVI_A	BS00076772_51	3A	148.03	5.08688e-06	0.0819804	5.29355	147.03	149.03
2017	TCARIOSAVI_A	Excalibur_c94962_57	3A	173.15	3.87915e-06	0.0837682	5.41126	172.15	174.15
2017	TCARIOSAVI_A	wsnp_Ku_c46762_53407442	3A	173.15	5.11584e-06	0.0813326	5.29108	172.15	174.15
2017	TCARIOSAVI_A	Excalibur_c77321_69	3A	175.25	2.0897e-06	0.0875493	5.67992	174.25	176.25
2016	PH	IAAV9044	3A	177.24	8.58289e-05	0.05101	4.06637	176.24	178.24
2016	PH	IAAV5507	3A	177.24	9.18253e-05	0.0619178	4.03704	176.24	178.24
2017	TCARIOSAVI_A	CAP7_c915_121	3A	177.24	1.22798e-06	0.0911292	5.91081	176.24	178.24
2017	TCARIOSAVI_A	wsnp_Ex_c24085_33332723	3A	177.24	3.96267e-06	0.0829725	5.40201	176.24	178.24
2017	TCARIOSAVI_A	IAAV5507	3A	177.24	4.72053e-06	0.081772	5.32601	176.24	178.24
2017	TCARIOSAVI_A	wsnp_Ex_c361_707953	3A	177.24	5.27362e-06	0.0809894	5.27789	176.24	178.24
2017	TCARIOSAVI_A	BS00074926_51	3A	177.24	2.70848e-05	0.0701338	4.56728	176.24	178.24
2017	TCARIOSAVI_A	Tdurum_contig31235_99	3A	177.24	5.33576e-05	0.0650609	4.2728	176.24	178.24
2017	TCARIOSAVI_A	Tdurum_contig50577_620	3A	180.32	3.21613e-06	0.0883849	5.49267	179.32	181.32
2017	TCARIOSAVI_A	TA003550-0145	3A	180.32	5.10326e-06	0.0812398	5.29215	179.32	181.32
2017	TCARIOSAVI_A	BS00086050_51	3A	181.12	3.42195e-06	0.0839823	5.46573	180.12	182.12
2017	TCARIOSAVI_A	GENE-1464_73	3A	182.54	2.55362e-05	0.0706099	4.59284	181.54	183.54
2017	TCARIOSAVI_A	wsnp_Ex_c11229_18163892	3A	184.79	4.97377e-06	0.0817057	5.30331	183.79	185.79
2016	PH	Tdurum_contig57914_1156	3B	5.79	0.000226634	0.0447456	3.64468	4.29	7.29
2017	TCARIOSAVI_A	RAC875_rep_c69171_92	3B	8.95	0.000389662	0.0520369	3.40931	7.45	10.45
2017	TCARIOSAVI_A	wsnp_Ex_c3005_5548573	3B	14.1	0.000192762	0.0564368	3.71498	12.6	15.6
2016	GY	BS00011438_51	3B	19.32	0.000336519	0.0519181	3.47299	17.82	20.82
2017	MTVI2_A	BS00011438_51	3B	19.32	0.000123615	0.0463368	3.90793	17.82	20.82
2016	TKW	tplb0059m03_622	3B	20.14	0.000620455	0.0573025	3.20729	18.64	21.64
2017	MTVI2_A	tplb0059m03_1516	3B	20.14	0.000140247	0.0456699	3.85311	18.64	21.64
2017	MTVI2_A	tplb0059m03_622	3B	20.14	0.00015474	0.0368478	3.8104	18.64	21.64
2017	MTVI2_A	wsnp_Ex_c8386_14127329	3B	20.14	0.000290183	0.0418378	3.53733	18.64	21.64
2017	TCARIOSAVI_A	JD_c23336_253	3B	23.35	5.5339e-06	0.0806567	5.25697	21.85	24.85
2017	TCARIOSAVI_A	BobWHIte_c9711_71	3B	25.42	4.46805e-06	0.0837586	5.34988	23.92	26.92
2017	TCARIOSAVI_A	tplb0043c20_1046	3B	26.13	4.75645e-06	0.0816961	5.32272	24.63	27.63
2017	TCARIOSAVI_A	wsnp_Ra_c16264_24873670	3B	31.53	3.04776e-06	0.0847875	5.51602	30.03	33.03
2017	TCARIOSAVI_A	RAC875_c4389_1412	3B	32.99	0.000345125	0.0528617	3.46202	31.49	34.49
2016	TKW	BS00039218_51	3B	33.73	0.000814677	0.0633337	3.08901	32.23	35.23
2016	TKW	RFL_Contig3455_700	3B	41.33	0.00021324	0.0672549	3.67113	39.83	42.83
2016	TKW	RFL_Contig5_632	3B	43.52	0.000231681	0.0663855	3.63511	42.02	45.02
2016	GY	Excalibur_c24391_321	3B	45.89	0.00015323	0.0647397	3.81466	44.39	47.39
2017	TCARIOSAVI_A	Tdurum_contig50954_1393	3B	51.07	0.000393205	0.0519451	3.40538	49.57	52.57
2017	TCARIOSAVI_A	Kukri_c12817_59	3B	51.07	0.000537731	0.049465	3.26944	49.57	52.57
2016	GY	RFL_Contig29_1062	3B	52.99	0.000921642	0.0453594	3.03544	51.49	54.49
2017	TCARIOSAVI_A	wsnp_Ku_c33335_42844680	3B	56.81	3.15798e-06	0.0951081	5.50059	55.31	58.31
2017	TCARIOSAVI_A	wsnp_Ku_c33335_42844594	3B	57.24	1.52804e-06	0.0897378	5.81586	55.74	58.74
2017	TCARIOSAVI_A	wsnp_Ex_c2820_5215394	3B	57.24	4.22282e-05	0.0666877	4.3744	55.74	58.74
2017	TCARIOSAVI_A	wsnp_JD_c828_1226159	3B	59.78	5.16545e-06	0.0811241	5.28689	58.28	61.28
2017	TCARIOSAVI_A	wsnp_Ex_c4063_7344449	3B	60.25	4.72267e-06	0.0817455	5.32581	58.75	61.75
2017	TCARIOSAVI_A	wsnp_Ex_c4063_7344641	3B	60.25	4.79169e-06	0.0818093	5.31951	58.75	61.75
2017	TCARIOSAVI_A	RAC875_rep_c86950_103	3B	60.25	5.24229e-06	0.0811562	5.28048	58.75	61.75
2017	TCARIOSAVI_A	Excalibur_c58066_180	3B	60.25	5.33276e-06	0.0809851	5.27305	58.75	61.75
2017	TCARIOSAVI_A	RAC875_c2787_470	3B	60.25	5.48057e-06	0.0807137	5.26117	58.75	61.75
2017	TCARIOSAVI_A	TA004649-0518	3B	60.25	5.48057e-06	0.0807137	5.26117	58.75	61.75
2017	TCARIOSAVI_A	Kukri_c2118_264	3B	60.25	5.48057e-06	0.0807137	5.26117	58.75	61.75
2017	TCARIOSAVI_A	RAC875_c2787_1260	3B	60.25	5.48057e-06	0.0807137	5.26117	58.75	61.75
2017	TCARIOSAVI_A	IACX2048	3B	60.25	0.000295927	0.0534304	3.52882	58.75	61.75
2016	GY	Ku_c23207_988	3B	61.64	0.000560488	0.0494419	3.25143	60.14	63.14
2017	MTVI2_PA	Tdurum_contig51993_52	3B	61.64	0.000554258	0.0291342	3.25629	60.14	63.14
2017	MSAVI_PA	Tdurum_contig51993_52	3B	61.64	0.000651716	0.0281651	3.18594	60.14	63.14
2017	RDVI_PA	Tdurum_contig51993_52	3B	61.64	0.00076972	0.0271871	3.11367	60.14	63.14
2017	MTVI2_PA	wsnp_Ex_c11246_18191331	3B	61.91	0.000285975	0.0400818	3.54367	60.41	63.41
2017	RDVI_PA	wsnp_Ex_c11246_18191331	3B	61.91	0.000438843	0.0373492	3.35769	60.41	63.41
2017	MSAVI_PA	wsnp_Ex_c11246_18191331	3B	61.91	0.000509249	0.0369191	3.29307	60.41	63.41
2017	NDVI_PA	wsnp_Ex_c11246_18191331	3B	61.91	0.000653185	0.0345773	3.18496	60.41	63.41
2016	GY	JD_c49675_408	3B	62.31	4.07069e-05	0.0661065	4.39033	60.81	63.81
2016	GY	RAC875_c90230_51	3B	62.31	0.000337888	0.052232	3.47123	60.81	63.81
2016	GY	wsnp_Ex_c7967_13522958	3B	62.31	0.000540213	0.0496897	3.26744	60.81	63.81
2017	TCARIOSAVI_A	RAC875_c86306_256	3B	62.31	4.85217e-06	0.0816442	5.31406	60.81	63.81
2016	GY	Kukri_c8880_123	3B	62.57	1.21054e-07	0.0960692	6.91702	61.07	64.07
2016	GY	Kukri_rep_c101837_143	3B	62.57	3.88768e-06	0.0842596	5.41031	61.07	64.07
2016	GY	RAC875_c15722_1081	3B	62.57	1.92616e-05	0.0716548	4.71531	61.07	64.07
2016	GY	Kukri_c6460_1823	3B	62.57	7.69524e-05	0.0622216	4.11378	61.07	64.07
2016	GY	RFL_Contig3857_548	3B	62.57	0.000236369	0.0542777	3.62641	61.07	64.07
2017	MTVI2_PA	BS00075108_51	3B	62.67	0.000424608	0.0386354	3.37201	61.17	64.17
2017	NDVI_PA	BS00075108_51	3B	62.67	0.000480354	0.0365458	3.31844	61.17	64.17
2017	MTVI2_PA	Kukri_c32046_493	3B	62.67	0.000568714	0.036594	3.24511	61.17	64.17
2017	NDVI_PA	Kukri_c32046_493	3B	62.67	0.000891214	0.0330505	3.05002	61.17	64.17
2017	RDVI_PA	BS00075108_51	3B	62.67	0.000930188	0.0340504	3.03143	61.17	64.17
2016	TKW	Excalibur_c30975_133	3B	63.84	0.000727294	0.0563973	3.13829	62.34	65.34
2017	TCARIOSAVI_A	Excalibur_c48841_1380	3B	63.84	0.000176151	0.0569968	3.75412	62.34	65.34
2016	TKW	BS00049570_51	3B	63.96	0.000665088	0.0560424	3.17712	62.46	65.46
2017	RDVI_A	Excalibur_c14803_1088	3B	65.55	0.000131158	0.0372757	3.8822	64.05	67.05
2017	RDVI_A	wsnp_Ex_rep_c69783_68742690	3B	65.55	0.000276886	0.0416895	3.5577	64.05	67.05
2017	RDVI_A	IAAV958	3B	65.55	0.000292803	0.041367	3.53342	64.05	67.05
2017	RDVI_A	TA001646-1356	3B	65.55	0.000378272	0.0399837	3.4222	64.05	67.05
2017	MSAVI_A	Excalibur_c14803_1088	3B	65.55	0.000391776	0.0329583	3.40696	64.05	67.05
2017	RDVI_A	wsnp_JD_c119_190135	3B	65.55	0.000497963	0.0385577	3.3028	64.05	67.05
2017	MSAVI_A	wsnp_JD_c119_190135	3B	65.55	0.000918147	0.0365752	3.03709	64.05	67.05
2016	GY	BobWHIte_c16847_343	3B	65.72	3.95342e-05	0.0665081	4.40303	64.22	67.22
2016	GY	Tdurum_contig28384_102	3B	65.72	0.000139462	0.0592207	3.85554	64.22	67.22
2016	GY	wsnp_BE489326B_Ta_2_2	3B	65.72	0.000489964	0.049568	3.30984	64.22	67.22
2017	RDVI_A	RFL_Contig3799_987	3B	65.72	0.00051907	0.0383426	3.28477	64.22	67.22
2017	PH	Kukri_c45609_882	3B	65.72	0.000900919	0.0342677	3.04531	64.22	67.22
2016	GY	BobWHIte_c12457_433	3B	67.45	4.18781e-05	0.0665973	4.37801	65.95	68.95
2016	GY	wsnp_Ku_c26257_36216869	3B	67.45	4.67896e-05	0.0654338	4.32985	65.95	68.95
2016	GY	wsnp_Ku_c19631_29148397	3B	67.45	4.92456e-05	0.0650822	4.30763	65.95	68.95
2016	GY	Ku_c8631_308	3B	67.45	4.96693e-05	0.0649609	4.30391	65.95	68.95
2016	GY	wsnp_Ra_c12935_20587578	3B	67.45	4.96693e-05	0.0649609	4.30391	65.95	68.95
2016	GY	RFL_Contig5246_1091	3B	67.45	0.000876545	0.0455609	3.05723	65.95	68.95
2017	TCARIOSAVI_A	BS00095061_51	3B	67.45	2.17561e-06	0.0871348	5.66242	65.95	68.95
2017	TCARIOSAVI_A	BS00090945_51	3B	67.67	5.13507e-06	0.081165	5.28945	66.17	69.17
2017	TCARIOSAVI_A	Kukri_c4074_463	3B	67.67	0.000720482	0.0475206	3.14238	66.17	69.17
2017	TCARIOSAVI_A	wsnp_Ex_c5378_9505533	3B	68.71	0.000399388	0.0514082	3.39861	67.21	70.21
2017	TCARIOSAVI_A	BS00037898_51	3B	68.71	0.000887516	0.0460419	3.05182	67.21	70.21
2017	TCARIOSAVI_A	BobWHIte_c35249_110	3B	68.87	0.000109207	0.0602719	3.96175	67.37	70.37
2017	TCARIOSAVI_A	wsnp_Ex_c7172_12318529	3B	68.87	0.00051017	0.0500819	3.29229	67.37	70.37
2016	GY	BS00030581_51	3B	69.53	0.000426576	0.0507319	3.37	68.03	71.03
2017	MSAVI_A	GENE-1787_339	3B	69.53	0.000685847	0.0381437	3.16377	68.03	71.03
2017	MSAVI_A	IACX8272	3B	69.53	0.000987631	0.0366448	3.00541	68.03	71.03
Mean	HI	IACX3190	3B	69.72	0.000605	0.03233	3.21824	68.22	71.22
2016	GY	BS00062734_51	3B	70.03	0.000902341	0.0453628	3.04463	68.53	71.53
2017	MTVI2_A	Tdurum_contig67693_344	3B	70.03	0.000622412	0.0378334	3.20592	68.53	71.53
2017	TCARIOSAVI_A	Excalibur_c5977_440	3B	70.7	0.000155079	0.0578022	3.80945	69.2	72.2
2017	TCARIOSAVI_A	Ku_c101932_436	3B	71	1.46401e-05	0.0739273	4.83445	69.5	72.5
2016	TKW	Excalibur_c82403_135	3B	71.12	0.000827787	0.069385	3.08208	69.62	72.62
2017	TCARIOSAVI_A	wsnp_BE490744B_Ta_2_2	3B	71.12	8.09247e-07	0.0940509	6.09192	69.62	72.62
2017	TCARIOSAVI_A	RFL_Contig167_504	3B	71.12	2.31386e-06	0.0867054	5.63566	69.62	72.62
2017	TCARIOSAVI_A	Excalibur_c80041_400	3B	71.34	4.53572e-05	0.0661705	4.34335	69.84	72.84
2017	TCARIOSAVI_A	wsnp_Ex_rep_c69664_68618163	3B	71.34	0.000872236	0.0462078	3.05937	69.84	72.84
2017	TCARIOSAVI_A	TA004228-0191	3B	71.34	0.000878441	0.0461886	3.05629	69.84	72.84
2018	GY	BS00066466_51	3B	71.34	0.000991	0.029	3.00393	69.84	72.84
2017	TCARIOSAVI_A	BS00005265_51	3B	72.24	2.26806e-05	0.0709178	4.64435	70.74	73.74
2017	TCARIOSAVI_A	wsnp_Ex_c12887_20427158	3B	72.24	2.33095e-05	0.07073	4.63247	70.74	73.74
2017	TCARIOSAVI_A	tplb0024c09_1335	3B	72.24	0.000430492	0.050903	3.36604	70.74	73.74
2017	TCARIOSAVI_A	BS00091643_51	3B	73.04	4.10181e-06	0.0827235	5.38702	71.54	74.54
2016	TKW	Tdurum_contig63110_433	3B	73.35	0.000926858	0.0681097	3.03299	71.85	74.85
2017	TCARIOSAVI_A	CAP7_c3667_77	3B	73.35	2.41e-06	0.0865537	5.61798	71.85	74.85
2017	TCARIOSAVI_A	BS00087279_51	3B	73.35	4.57706e-06	0.0819762	5.33941	71.85	74.85
2017	TCARIOSAVI_A	BobWHIte_c14365_59	3B	73.45	2.80246e-06	0.0853713	5.55246	71.95	74.95
2017	GNDVI_A	BobWHIte_c14365_59	3B	73.45	0.00053353	0.0386853	3.27284	71.95	74.95
2017	RDVI_A	BobWHIte_c14365_59	3B	73.45	0.000597585	0.037613	3.2236	71.95	74.95
2017	MSAVI_A	BobWHIte_c14365_59	3B	73.45	0.000687911	0.0381173	3.16247	71.95	74.95
2016	GY	wsnp_Ex_c33463_41948471	3B	74.95	0.000191493	0.0454801	3.71785	73.45	76.45
2016	GY	wsnp_Ex_c1934_3648624	3B	75.19	4.43877e-05	0.0655262	4.35274	73.69	76.69
2016	GY	wsnp_Ku_c50833_56310020	3B	75.19	9.29373e-05	0.0605377	4.03181	73.69	76.69
2016	GY	BobWHIte_c40087_93	3B	75.19	0.000605324	0.0481332	3.21801	73.69	76.69
2017	TCARIOSAVI_A	wsnp_Ex_c2639_4899517	3B	75.19	1.73076e-06	0.0887305	5.76176	73.69	76.69
2017	TCARIOSAVI_A	RFL_Contig5871_1771	3B	75.19	0.000159987	0.0583363	3.79591	73.69	76.69
2016	GY	RAC875_c16281_167	3B	76.91	0.000481406	0.049696	3.31749	75.41	78.41
2016	GY	BS00110072_51	3B	77.23	0.00074223	0.046868	3.12946	75.73	78.73
2016	GY	wsnp_Ex_c3257_6003626	3B	77.25	3.44037e-06	0.0867565	5.4634	75.75	78.75
2017	TCARIOSAVI_A	wsnp_Ex_c37115_44930934	3B	78.16	5.30607e-06	0.0809745	5.27523	76.66	79.66
2017	TCARIOSAVI_A	Ku_c172_840	3B	78.16	5.41147e-06	0.0812982	5.26668	76.66	79.66
2017	TCARIOSAVI_A	Excalibur_c37115_306	3B	78.16	5.47905e-06	0.0807156	5.26129	76.66	79.66
2017	TCARIOSAVI_A	IAAV3519	3B	79.94	5.62456e-06	0.0805727	5.24991	78.44	81.44
2017	TCARIOSAVI_A	GENE-1737_27	3B	80.13	8.96279e-06	0.077319	5.04756	78.63	81.63
2017	TCARIOSAVI_A	TA005260-0974	3B	80.13	0.000399102	0.051561	3.39892	78.63	81.63
2018	GY	tplb0062a17_679	3B	80.13	0.000824	0.03025	3.08407	78.63	81.63
2017	TCARIOSAVI_A	BobWHIte_c40244_73	3B	81.59	1.58245e-05	0.0733918	4.80067	80.09	83.09
2017	TCARIOSAVI_PA	RAC875_rep_c118396_333	3B	82.55	0.00096896	0.0315055	3.01369	81.05	84.05
2016	TKW	Kukri_c13345_481	3B	85.52	0.000960276	0.0685723	3.0176	84.02	87.02
2017	TCARIOSAVI_A	BobWHIte_c24364_73	3B	85.52	4.41832e-06	0.0822076	5.35474	84.02	87.02
2017	MTVI2_A	BobWHIte_c35398_181	3B	95.39	1.65702e-07	0.0820075	6.78067	93.89	96.89
2017	PH	BobWHIte_c35398_181	3B	95.39	0.000728027	0.0353343	3.13785	93.89	96.89
2017	TCARIOSAVI_A	wsnp_Ex_c700_1379957	3B	97.03	2.45977e-06	0.0864305	5.60911	95.53	98.53
2017	TCARIOSAVI_A	wsnp_Ra_c67016_65144188	3B	101.83	4.1257e-06	0.0832011	5.3845	100.33	103.33
2017	TCARIOSAVI_A	BobWHIte_c3721_224	3B	102.28	0.000757015	0.0471135	3.1209	100.78	103.78
2016	GY	BS00022861_51	3B	106.73	0.000150194	0.0573101	3.82335	105.23	108.23
2016	GY	RFL_Contig4186_914	3B	107.15	0.000408944	0.0407759	3.38834	105.65	108.65
2016	GY	Tdurum_contig59953_220	3B	107.15	0.00043356	0.0402239	3.36295	105.65	108.65
2017	TCARIOSAVI_A	RAC875_c9930_191	3B	110.15	0.000718708	0.0475025	3.14345	108.65	111.65
2017	TCARIOSAVI_A	wsnp_Ra_c10710_17570054	3B	110.15	0.000718708	0.0475025	3.14345	108.65	111.65
2017	TCARIOSAVI_PA	GENE-2712_130	3B	125.37	7.0681e-05	0.0460635	4.1507	123.87	126.87
2017	TCARIOSAVI_PA	Tdurum_contig28053_218	3B	125.37	0.000188134	0.0499856	3.72553	123.87	126.87
2017	TCARIOSAVI_PA	BS00037871_51	3B	125.37	0.000607047	0.0430039	3.21678	123.87	126.87
2017	TCARIOSAVI_PA	GENE-2405_141	3B	125.37	0.000826987	0.0411708	3.0825	123.87	126.87
2017	TCARIOSAVI_PA	GENE-2405_488	3B	125.37	0.000826987	0.0411708	3.0825	123.87	126.87
2017	TCARIOSAVI_PA	Tdurum_contig99764_60	3B	125.37	0.000826987	0.0411708	3.0825	123.87	126.87
2017	TCARIOSAVI_PA	BS00071597_51	3B	125.37	0.000907936	0.0406177	3.04194	123.87	126.87
2017	TCARIOSAVI_A	Tdurum_contig50954_394	3B	134.83	0.000886042	0.046053	3.05255	133.33	136.33
2017	TCARIOSAVI_A	Kukri_c7860_911	3B	139.62	0.000263097	0.0552817	3.57988	138.12	141.12
2017	TCARIOSAVI_A	BS00079029_51	3B	140.51	4.12624e-06	0.0827757	5.38445	139.01	142.01
2017	TCARIOSAVI_A	BS00091257_51	3B	140.51	5.61264e-06	0.0812733	5.25083	139.01	142.01
2017	TCARIOSAVI_A	Tdurum_contig59566_1534	3B	143.29	3.15207e-06	0.0848385	5.5014	141.79	144.79
2017	TCARIOSAVI_A	Kukri_c55981_194	3B	143.29	3.28827e-06	0.0853921	5.48303	141.79	144.79
2017	TCARIOSAVI_A	wsnp_JD_c18509_16968425	3B	143.29	3.32257e-06	0.0844304	5.47853	141.79	144.79
2017	TCARIOSAVI_A	BS00063160_51	3B	143.29	4.92135e-06	0.0816915	5.30792	141.79	144.79
2017	TCARIOSAVI_A	wsnp_Ex_c13284_20948460	3B	143.44	5.54095e-06	0.0806378	5.25642	141.94	144.94
2017	TCARIOSAVI_A	Kukri_c2164_1856	3B	144.38	0.000135554	0.0587723	3.86789	142.88	145.88
2017	TCARIOSAVI_A	BS00068415_51	3B	144.74	4.96605e-06	0.081539	5.30399	143.24	146.24
2017	TCARIOSAVI_A	BS00071183_51	3B	144.74	5.0723e-06	0.0819816	5.29479	143.24	146.24
2017	TCARIOSAVI_A	BS00065603_51	3B	144.74	5.24001e-06	0.0810248	5.28067	143.24	146.24
2017	TCARIOSAVI_A	BS00073411_51	3B	144.74	5.4548e-06	0.0807595	5.26322	143.24	146.24
2016	TKW	RAC875_c101793_136	3D	36.44	7.96298e-05	0.0940578	4.09892	35.44	37.44
2016	GY	RAC875_c101793_136	3D	36.44	0.000470916	0.050379	3.32706	35.44	37.44
2017	TCARIOSAVI_A	RAC875_c33823_279	3D	84.38	0.000194306	0.0573535	3.71151	83.38	85.38
2016	GY	RAC875_c10628_1253	3D	97.66	2.80305e-05	0.0690057	4.55237	96.66	98.66
Mean	GY	RAC875_c10628_1253	3D	97.66	0.000214	0.03914	3.66959	96.66	98.66
2017	TCARIOSAVI_A	wsnp_Ex_c1629_3104356	3D	98.2	5.07415e-06	0.0812477	5.29464	97.2	99.2
2017	TCARIOSAVI_A	BS00067163_51	3D	130.08	0.000301566	0.0536344	3.52062	129.08	131.08
2017	TCARIOSAVI_A	RAC875_c51595_177	3D	142.32	4.94113e-06	0.0814319	5.30617	141.32	143.32
2017	TCARIOSAVI_A	Kukri_rep_c87658_1436	3D	142.32	5.20814e-06	0.0810671	5.28332	141.32	143.32
2017	TCARIOSAVI_A	BS00066691_51	3D	142.32	5.20814e-06	0.0810671	5.28332	141.32	143.32
2017	TCARIOSAVI_A	wsnp_CAP11_c1051_622082	3D	142.32	5.23614e-06	0.0810299	5.28099	141.32	143.32
2017	TCARIOSAVI_A	BS00042131_51	3D	142.32	5.25976e-06	0.0815788	5.27903	141.32	143.32
2017	TCARIOSAVI_A	RFL_Contig2432_953	3D	142.32	5.52324e-06	0.08066	5.25781	141.32	143.32
2017	TCARIOSAVI_A	CAP11_c1051_121	3D	142.32	5.56236e-06	0.081082	5.25474	141.32	143.32
2017	LAI_EST_PA	RAC875_c43838_146	3D	142.32	0.000570024	0.043677	3.24411	141.32	143.32
2017	TCARIOSAVI_A	Excalibur_c46790_502	3D	142.32	0.000735724	0.0473692	3.13329	141.32	143.32
2017	MTVI2_A	JD_c7714_954	3D	143.01	1.0534e-07	0.0863142	6.97741	142.01	144.01
2017	MTVI2_A	CAP12_rep_c3953_177	3D	143.01	2.70286e-07	0.0799929	6.56818	142.01	144.01
2017	MTVI2_A	IAAV7013	3D	143.01	9.46091e-07	0.0724447	6.02407	142.01	144.01
2017	MTVI2_A	wsnp_Ra_c5433_9630495	3D	143.01	1.69592e-06	0.069733	5.77059	142.01	144.01
2017	MTVI2_A	wsnp_Ex_c14027_21925404	3D	143.01	1.7607e-06	0.0690873	5.75431	142.01	144.01
2017	MTVI2_A	BS00003119_51	3D	143.01	3.22025e-06	0.0668238	5.49211	142.01	144.01
2017	MTVI2_A	BobWHIte_c5246_196	3D	143.01	3.38789e-06	0.0655482	5.47007	142.01	144.01
2017	TCARIOSAVI_A	Excalibur_c6906_804	3D	143.01	4.30533e-06	0.0825127	5.36599	142.01	144.01
2017	TCARIOSAVI_A	wsnp_Ex_c12963_20529964	3D	143.01	4.46401e-06	0.0821362	5.35027	142.01	144.01
2017	MTVI2_A	BobWHIte_rep_c52911_146	3D	143.01	5.44996e-06	0.0635684	5.26361	142.01	144.01
2017	PH	BS00003119_51	3D	143.01	1.7542e-05	0.0542212	4.75592	142.01	144.01
2017	PH	BobWHIte_rep_c52911_146	3D	143.01	1.79153e-05	0.0540322	4.74678	142.01	144.01
2017	MTVI2_A	IAAV686	3D	143.01	2.39026e-05	0.0556911	4.62156	142.01	144.01
2017	PH	IAAV7013	3D	143.01	3.13443e-05	0.0514138	4.50384	142.01	144.01
2017	PH	BS00105800_51	3D	143.01	0.000119268	0.045493	3.92348	142.01	144.01
2017	PH	JD_c7714_954	3D	143.01	0.000284479	0.0402835	3.54595	142.01	144.01
2017	MTVI2_A	BS00105800_51	3D	143.01	0.000285971	0.0424317	3.54368	142.01	144.01
2017	PH	CAP12_rep_c3953_177	3D	143.01	0.000733031	0.0354589	3.13488	142.01	144.01
2018	GY	IAAV7013	3D	143.01	0.00022811	0.07554	3.64186	142.01	144.01
2018	GY	BS00003119_51	3D	143.01	0.00035065	0.07445	3.45513	142.01	144.01
2018	GY	BobWHIte_c5246_196	3D	143.01	0.00063335	0.07089	3.19836	142.01	144.01
2018	GY	BobWHIte_rep_c52911_146	3D	143.01	0.00091033	0.06981	3.0408	142.01	144.01
2017	MTVI2_A	wsnp_Ex_c13629_21411429	3D	146.51	0.000133151	0.0459441	3.87565	145.51	147.51
2017	MTVI2_A	RAC875_c61950_1644	3D	148.41	2.20166e-07	0.0810861	6.65725	147.41	149.41
2017	MTVI2_A	D_GBUVHFX02FQKHM_48	3D	148.41	9.31667e-07	0.0731444	6.03074	147.41	149.41
2017	MTVI2_A	wsnp_Ra_c7174_12417331	3D	148.41	1.11923e-06	0.0715451	5.95108	147.41	149.41
2017	MTVI2_A	Excalibur_c51312_218	3D	148.41	1.62059e-06	0.0701817	5.79033	147.41	149.41
2017	MTVI2_A	Excalibur_c3821_1355	3D	148.41	5.17282e-06	0.0632669	5.28627	147.41	149.41
2017	MTVI2_A	CAP7_c3438_196	3D	148.41	8.98831e-05	0.0480226	4.04632	147.41	149.41
2017	PH	RAC875_c61950_1644	3D	148.41	0.000737474	0.0353063	3.13225	147.41	149.41
2017	MSAVI_A	D_GBUVHFX02FQKHM_48	3D	148.41	0.000832324	0.0373818	3.07971	147.41	149.41
2017	MSAVI_A	wsnp_Ra_c7174_12417331	3D	148.41	0.00098659	0.0361915	3.00586	147.41	149.41
2017	MTVI2_A	RAC875_c31922_138	3D	149	8.11492e-08	0.0860906	7.09072	148	150
2017	MTVI2_A	D_F1BEJMU01DVMII_118	3D	149	9.34492e-07	0.0785632	6.02942	148	150
2017	MTVI2_A	Kukri_c43464_89	3D	149	1.69576e-06	0.0694359	5.77064	148	150
2017	PH	RAC875_c31922_138	3D	149	0.000261787	0.0411592	3.58205	148	150
2017	MTVI2_A	IACX5824	3D	152.84	4.08943e-07	0.0770161	6.38834	151.84	153.84
2017	MTVI2_A	BS00021919_51	3D	152.84	6.80029e-06	0.0628159	5.16747	151.84	153.84
2017	MTVI2_A	Excalibur_c13336_670	3D	152.84	7.02625e-06	0.0631276	5.15328	151.84	153.84
2017	MTVI2_A	D_GBF1XID01ETBRB_172	3D	152.84	8.82784e-06	0.0603938	5.05415	151.84	153.84
2017	TCARIOSAVI_A	BS00021919_51	3D	152.84	0.000132462	0.0611549	3.87791	151.84	153.84
2017	TCARIOSAVI_A	Excalibur_c13336_670	3D	152.84	0.000139123	0.0590012	3.8566	151.84	153.84
2017	TCARIOSAVI_A	D_GBF1XID01ETBRB_172	3D	152.84	0.000197161	0.0561757	3.70518	151.84	153.84
2017	PH	IACX5824	3D	152.84	0.000712266	0.0356003	3.14736	151.84	153.84
2017	MTVI2_A	BobWHIte_c29014_449	3D	156.06	7.85442e-06	0.0620629	5.10489	155.06	157.06
2017	TCARIOSAVI_A	BobWHIte_c29014_449	3D	156.06	0.000140083	0.0585961	3.85361	155.06	157.06
Mean	HI	BS00043286_51	4A	25.19	0.001	0.0298	3	24.19	26.19
Mean	TCARIOSAVI_A	Tdurum_contig21233_82	4A	25.66	1.2377e-06	0.13571	5.90738	24.66	26.66
2017	VI	Ra_c74035_586	4A	30.9	0.000179345	0.0495472	3.74631	29.9	31.9
2017	MTVI2_A	wsnp_Ex_c4752_8482625	4A	33.77	0.000442041	0.0399416	3.35454	32.77	34.77
2016	GY	RAC875_c58868_397	4A	37.05	5.26936e-05	0.0538163	4.27824	36.05	38.05
2018	GY	Ku_c766_2284	4A	37.05	0.00060154	0.07112	3.22074	36.05	38.05
2017	TCARIOSAVI_A	wsnp_Ex_rep_c67145_65628860	4A	40.27	5.77761e-07	0.0975028	6.23825	39.27	41.27
2017	TCARIOSAVI_A	IAAV3697	4A	40.27	3.01943e-05	0.0694505	4.52007	39.27	41.27
2017	TCARIOSAVI_A	RAC875_c754_120	4A	40.73	5.35705e-05	0.0650614	4.27107	39.73	41.73
2017	TCARIOSAVI_A	BobWHIte_c20514_70	4A	41.02	5.14349e-06	0.0812532	5.28874	40.02	42.02
2017	TCARIOSAVI_A	Excalibur_c13276_1322	4A	41.02	0.000183656	0.0566562	3.73599	40.02	42.02
2017	TCARIOSAVI_A	BS00004170_51	4A	41.02	0.000308522	0.0546519	3.51071	40.02	42.02
2017	MTVI2_A	wsnp_Ex_c1520_2906995	4A	43.19	3.91531e-05	0.0531406	4.40723	42.19	44.19
2017	MTVI2_A	wsnp_Ex_c5487_9686018	4A	43.19	7.64207e-05	0.0488822	4.11679	42.19	44.19
2017	MTVI2_A	wsnp_Ex_c3666_6687919	4A	48.52	1.86874e-05	0.0564304	4.72845	47.52	49.52
2017	MTVI2_A	wsnp_Ex_c6044_10590220	4A	48.52	3.87478e-05	0.0524853	4.41175	47.52	49.52
2017	MTVI2_A	TA004056-0809	4A	48.52	6.03201e-05	0.050536	4.21954	47.52	49.52
2017	MTVI2_A	wsnp_CAP8_c296_283066	4A	48.52	7.38486e-05	0.049337	4.13166	47.52	49.52
2017	MTVI2_A	wsnp_Ex_c2617_4864955	4A	48.52	0.000104911	0.0475888	3.97918	47.52	49.52
2017	MTVI2_A	wsnp_RFL_Contig1073_101625	4A	48.52	0.000134263	0.0461147	3.87204	47.52	49.52
2017	MTVI2_A	wsnp_Ku_c61953_63254478	4A	48.52	0.000215463	0.0437647	3.66663	47.52	49.52
2017	RDVI_A	Kukri_c57687_182	4A	48.52	0.000224386	0.0428161	3.649	47.52	49.52
2017	MTVI2_A	wsnp_Ex_c1387_2659020	4A	48.52	0.000279549	0.0420341	3.55354	47.52	49.52
2017	MTVI2_A	tplb0035b22_184	4A	48.52	0.000291065	0.041822	3.53601	47.52	49.52
2017	MSAVI_A	Kukri_c57687_182	4A	48.52	0.000298679	0.0429145	3.5248	47.52	49.52
2017	MTVI2_A	wsnp_Ku_c30381_40208899	4A	48.52	0.000407344	0.0403811	3.39004	47.52	49.52
2017	MTVI2_A	wsnp_Ex_c4286_7734046	4A	48.52	0.000481727	0.0396379	3.3172	47.52	49.52
2017	MTVI2_A	GENE-2768_352	4A	48.52	0.000595101	0.0380684	3.22541	47.52	49.52
2017	MTVI2_A	IAAV3906	4A	48.52	0.000632465	0.0381697	3.19896	47.52	49.52
2017	MTVI2_A	wsnp_JD_c14769_14413046	4A	48.52	0.000645159	0.0376455	3.19033	47.52	49.52
2017	MTVI2_A	Kukri_c57687_182	4A	48.52	0.000715508	0.0371802	3.14539	47.52	49.52
2017	MTVI2_A	wsnp_Ku_c50991_56423564	4A	48.52	0.000866274	0.0369963	3.06234	47.52	49.52
2017	MTVI2_A	wsnp_Ex_c35839_43909849	4A	48.52	0.000997142	0.0357832	3.00124	47.52	49.52
2018	GY	wsnp_Ku_c50991_56423564	4A	48.52	0.00035	0.03412	3.45593	47.52	49.52
Mean	MTVI2_A	wsnp_Ex_c6044_10590220	4A	48.52	0.00101	0.03658	2.99568	47.52	49.52
2017	MTVI2_A	wsnp_CAP11_c992_593615	4A	48.84	7.86584e-05	0.0487292	4.10425	47.84	49.84
2017	MTVI2_A	wsnp_Ex_c27088_36309449	4A	48.84	0.000124245	0.046329	3.90572	47.84	49.84
2017	MTVI2_A	wsnp_Ku_c16481_25377573	4A	48.84	0.000127144	0.046207	3.8957	47.84	49.84
2017	MTVI2_A	IAAV562	4A	48.84	0.000235082	0.0437567	3.62878	47.84	49.84
2017	MTVI2_A	wsnp_Ex_c8131_13753986	4A	48.84	0.000266933	0.0422771	3.5736	47.84	49.84
2017	MTVI2_A	Kukri_c44469_1240	4A	48.84	0.000288256	0.0418728	3.54022	47.84	49.84
2017	MTVI2_A	wsnp_Ex_c12818_20334501	4A	48.84	0.000590865	0.038121	3.22851	47.84	49.84
2017	MTVI2_A	wsnp_Ex_c3178_5868813	4A	48.84	0.000882583	0.0363379	3.05424	47.84	49.84
2016	GY	wsnp_CAP7_c2931_1395666	4A	48.98	0.000113428	0.0485007	3.94528	47.98	49.98
2016	PH	wsnp_Ku_c11945_19406789	4A	48.98	0.000202303	0.0457025	3.694	47.98	49.98
2016	PH	Ra_c37920_342	4A	48.98	0.000311535	0.0539702	3.50649	47.98	49.98
2016	PH	wsnp_Ex_c24443_33687802	4A	48.98	0.000345491	0.0528633	3.46156	47.98	49.98
2016	PH	TA001512-0387	4A	48.98	0.000402493	0.0518134	3.39524	47.98	49.98
2016	PH	wsnp_Ex_c24443_33688235	4A	48.98	0.000430106	0.0514736	3.36642	47.98	49.98
2016	PH	BobWHIte_rep_c65013_174	4A	48.98	0.000460074	0.0513074	3.33717	47.98	49.98
2016	PH	BS00109736_51	4A	48.98	0.000468662	0.0509492	3.32914	47.98	49.98
2016	PH	wsnp_Ex_c21197_30325539	4A	48.98	0.000767603	0.0474308	3.11486	47.98	49.98
2016	GY	RAC875_c42756_168	4A	48.98	0.000858873	0.0459024	3.06607	47.98	49.98
2016	PH	Excalibur_c4283_201	4A	48.98	0.000938467	0.0359839	3.02758	47.98	49.98
2017	MTVI2_A	Excalibur_c32366_122	4A	48.98	1.57643e-07	0.0828793	6.80232	47.98	49.98
2017	MTVI2_A	wsnp_Ex_c21197_30325539	4A	48.98	0.000100318	0.0474412	3.99862	47.98	49.98
2017	PH	Excalibur_c32366_122	4A	48.98	0.000134355	0.0440888	3.87175	47.98	49.98
2017	MTVI2_A	Ra_c37920_342	4A	48.98	0.000231116	0.0430603	3.63617	47.98	49.98
2017	MTVI2_A	TA001512-0387	4A	48.98	0.00066263	0.0375056	3.17873	47.98	49.98
2017	MTVI2_A	wsnp_Ex_c24443_33687802	4A	48.98	0.000677957	0.0376826	3.1688	47.98	49.98
2017	MTVI2_A	BobWHIte_rep_c65013_174	4A	48.98	0.000678805	0.0373942	3.16826	47.98	49.98
2017	TCARIOSAVI_A	Ra_c37920_342	4A	48.98	0.000684914	0.0479309	3.16436	47.98	49.98
2018	GY	Ra_c37920_342	4A	48.98	0.001	0.02874	3	47.98	49.98
2017	MTVI2_A	IAAV125	4A	49.8	1.84327e-07	0.0818516	6.73441	48.8	50.8
2017	MTVI2_A	IAAV7376	4A	49.8	1.97851e-06	0.0691726	5.70366	48.8	50.8
2017	MTVI2_A	wsnp_Ex_c10886_17694220	4A	49.8	2.61088e-06	0.0669553	5.58321	48.8	50.8
2017	MTVI2_A	Kukri_c2634_487	4A	49.8	5.13396e-06	0.0634408	5.28955	48.8	50.8
2017	TCARIOSAVI_A	IAAV7376	4A	49.8	0.000151089	0.0580985	3.82077	48.8	50.8
2017	TCARIOSAVI_A	wsnp_Ex_c10886_17694220	4A	49.8	0.00015847	0.0576555	3.80005	48.8	50.8
2017	PH	IAAV125	4A	49.8	0.000187236	0.0427375	3.72761	48.8	50.8
2017	MTVI2_A	Kukri_c39882_203	4A	50.09	0.000189808	0.0440793	3.72169	49.09	51.09
2017	TCARIOSAVI_A	Kukri_c39882_203	4A	50.09	0.000754319	0.047183	3.12244	49.09	51.09
2017	MTVI2_A	BS00034174_51	4A	50.45	3.69018e-08	0.0902646	7.43295	49.45	51.45
2017	MTVI2_A	Excalibur_rep_c70578_299	4A	50.45	1.78165e-07	0.0833497	6.74918	49.45	51.45
2017	MTVI2_A	wsnp_Ex_c9035_15054913	4A	50.45	6.53516e-07	0.0744722	6.18474	49.45	51.45
2017	PH	BS00034174_51	4A	50.45	0.000121478	0.044319	3.9155	49.45	51.45
2017	TCARIOSAVI_A	wsnp_Ex_c9035_15054913	4A	50.45	0.000207843	0.0558186	3.68226	49.45	51.45
2017	PH	Excalibur_rep_c70578_299	4A	50.45	0.000306374	0.0398469	3.51375	49.45	51.45
2016	GY	RAC875_c4629_1344	4A	51.15	0.000103815	0.0489351	3.98374	50.15	52.15
2017	MTVI2_A	wsnp_Ex_c7528_12868250	4A	51.15	3.85833e-07	0.0779562	6.4136	50.15	52.15
2017	TCARIOSAVI_A	wsnp_Ex_c7528_12868250	4A	51.15	0.000150784	0.0583469	3.82165	50.15	52.15
2017	TCARIOSAVI_A	GENE-2947_175	4A	51.15	0.000191919	0.0563582	3.71688	50.15	52.15
2017	MSAVI_A	wsnp_Ex_c7528_12868250	4A	51.15	0.000790842	0.03765	3.10191	50.15	52.15
2016	GY	Kukri_c89772_150	4A	51.37	0.000248236	0.0437345	3.60513	50.37	52.37
2016	GY	wsnp_BG604678A_Ta_1_2	4A	51.37	0.000569387	0.0383517	3.24459	50.37	52.37
2016	GY	wsnp_Ku_c9208_15488367	4A	51.97	0.000120287	0.0588048	3.91978	50.97	52.97
2016	GY	Kukri_c26944_389	4A	51.97	0.00084683	0.0361283	3.0722	50.97	52.97
2017	MTVI2_A	BobWHIte_rep_c63429_271	4A	51.97	0.000678602	0.0373958	3.16838	50.97	52.97
2017	MTVI2_A	wsnp_Ex_rep_c104859_89444355	4A	51.97	0.000678602	0.0373958	3.16838	50.97	52.97
2016	GY	Excalibur_c96303_224	4A	52.26	0.000628787	0.0477566	3.2015	51.26	53.26
2017	MTVI2_A	RAC875_c37840_704	4A	53.13	0.000499859	0.0389874	3.30115	52.13	54.13
2017	TCARIOSAVI_A	BS00041735_51	4A	56.39	5.92185e-05	0.0643496	4.22754	55.39	57.39
2016	GY	BobWHIte_rep_c50869_1676	4A	58.38	5.80673e-05	0.064581	4.23607	57.38	59.38
2016	GY	wsnp_Ku_rep_c68565_67614479	4A	58.38	0.00021348	0.054956	3.67064	57.38	59.38
2016	GY	IAAV4351	4A	58.38	0.000521026	0.049163	3.28314	57.38	59.38
2017	TCARIOSAVI_A	RAC875_c48107_65	4A	59.99	4.464e-06	0.0821363	5.35028	58.99	60.99
2017	TCARIOSAVI_A	BS00092859_51	4A	61.91	1.66626e-06	0.0891953	5.77826	60.91	62.91
2016	PH	BS00037357_51	4A	67.92	0.000150233	0.0475814	3.82323	66.92	68.92
2016	PH	wsnp_Ku_c2317_4448102	4A	68.28	0.000772024	0.0474022	3.11237	67.28	69.28
2017	TCARIOSAVI_A	RAC875_c17918_321	4A	68.28	1.36131e-06	0.0904082	5.86604	67.28	69.28
2017	TCARIOSAVI_A	wsnp_Ku_c2317_4448102	4A	68.28	3.03463e-06	0.0848175	5.51789	67.28	69.28
2017	LAI_EST_PA	wsnp_Ex_c24474_33721784	4A	69.96	0.000553657	0.0427597	3.25676	68.96	70.96
2017	TCARIOSAVI_A	Tdurum_contig98808_554	4A	73	1.19027e-07	0.107583	6.92436	72	74
2017	TCARIOSAVI_A	BS00064269_51	4A	78.18	0.000259334	0.054322	3.58614	77.18	79.18
2016	NGm2	RAC875_c20429_903	4A	80.05	0.000263695	0.0612228	3.5789	79.05	81.05
2017	TCARIOSAVI_A	RAC875_c20429_903	4A	80.05	0.000229041	0.0552645	3.64009	79.05	81.05
2017	TCARIOSAVI_A	wsnp_Ex_c41074_47987860	4A	80.05	0.000777382	0.0472671	3.10937	79.05	81.05
2017	GY	BS00011469_51	4A	87.54	1.95752e-05	0.0544203	4.70829	86.54	88.54
2017	NGm2	BS00011469_51	4A	87.54	0.000333303	0.04266	3.47716	86.54	88.54
2017	TCARIOSAVI_A	RFL_Contig4336_184	4A	91.23	4.43172e-06	0.0821866	5.35343	90.23	92.23
2017	TCARIOSAVI_A	Excalibur_c74397_238	4A	97.6	5.53076e-06	0.0806506	5.25722	96.6	98.6
2017	TCARIOSAVI_A	BobWHIte_c33898_150	4A	97.6	5.539e-06	0.0806402	5.25657	96.6	98.6
2017	Biomass	wsnp_Ra_c16476_25132652	4A	97.6	9.04717e-05	0.0478347	4.04349	96.6	98.6
2017	Biomass	Kukri_c33315_159	4A	97.6	0.000136087	0.0551492	3.86618	96.6	98.6
2016	NGm2	Kukri_c48943_1149	4A	102.44	6.84275e-06	0.0898075	5.16477	101.44	103.44
2016	TKW	Kukri_c48943_1149	4A	102.44	0.000816478	0.0694089	3.08806	101.44	103.44
2017	TCARIOSAVI_A	wsnp_Ex_c3988_7221220	4A	105.87	3.4842e-06	0.0840036	5.4579	104.87	106.87
2017	TCARIOSAVI_A	Excalibur_c3988_1660	4A	105.87	3.94563e-06	0.083138	5.40388	104.87	106.87
2017	TCARIOSAVI_A	wsnp_Ex_c26740_35969367	4A	105.87	0.000159688	0.0581885	3.79673	104.87	106.87
2017	TCARIOSAVI_A	BS00056624_51	4A	108.72	0.000673351	0.0478947	3.17176	107.72	109.72
2016	PH	D_F5XZDLF02G9H4M_286	4A	110.13	0.000738013	0.0480276	3.13194	109.13	111.13
2017	TCARIOSAVI_A	RAC875_c83401_115	4A	110.13	5.33862e-06	0.0821489	5.27257	109.13	111.13
2017	HI	Kukri_c17417_291	4A	114.46	0.000707376	0.0344143	3.15035	113.46	115.46
2017	TCARIOSAVI_A	BS00039641_51	4A	125.87	4.47124e-06	0.082125	5.34957	124.87	126.87
2016	TKW	wsnp_Ex_c1246_2393978	4A	132.95	0.000387551	0.0768405	3.41167	131.95	133.95
Mean	GY	BobWHIte_c8680_918	4A	135.19	0.00101	0.0315	2.99568	134.19	136.19
2017	GY	Tdurum_contig16896_426	4A	136.27	0.000124622	0.0366597	3.90441	135.27	137.27
2017	TCARIOSAVI_A	Tdurum_contig75819_1471	4A	137.04	2.44725e-06	0.0864662	5.61132	136.04	138.04
2017	TCARIOSAVI_A	RFL_Contig3841_3051	4A	137.04	2.66042e-06	0.0858884	5.57505	136.04	138.04
2017	TCARIOSAVI_A	RFL_Contig3841_1986	4A	137.04	9.38328e-05	0.0612341	4.02765	136.04	138.04
2017	TCARIOSAVI_A	Tdurum_contig75819_1220	4A	137.04	0.00018841	0.0564831	3.7249	136.04	138.04
2017	TCARIOSAVI_A	BS00001921_51	4A	138.34	8.71008e-07	0.0935351	6.05998	137.34	139.34
2017	TCARIOSAVI_A	Excalibur_c23921_738	4A	139.3	1.88708e-06	0.0881377	5.72421	138.3	140.3
2017	TCARIOSAVI_A	TA004646-0293	4A	139.97	3.34835e-06	0.0845506	5.47517	138.97	140.97
2018	RDVI_PA	Tdurum_contig10672_117	4A	139.97	0.00101	0.0356	2.99568	138.97	140.97
2017	TCARIOSAVI_A	GENE-4440_118	4A	140.16	1.88708e-06	0.0881377	5.72421	139.16	141.16
2017	TCARIOSAVI_A	RAC875_c54248_724	4A	142.28	1.80441e-06	0.0884397	5.74367	141.28	143.28
2017	HI	Excalibur_c22708_625	4A	146.45	6.34397e-06	0.0571239	5.19764	145.45	147.45
2017	TCARIOSAVI_A	RAC875_rep_c117027_577	4A	147.15	4.34391e-06	0.0823447	5.36212	146.15	148.15
2017	MTVI2_PA	Tdurum_contig10654_704	4A	147.15	0.000617022	0.0368402	3.2097	146.15	148.15
2017	RDVI_PA	Tdurum_contig10654_704	4A	147.15	0.000970013	0.0340932	3.01322	146.15	148.15
2017	MSAVI_PA	Tdurum_contig10654_704	4A	147.15	0.000978824	0.0342173	3.0093	146.15	148.15
2017	TCARIOSAVI_A	RAC875_rep_c77127_256	4A	150.71	6.1383e-06	0.0813072	5.21195	149.71	151.71
2016	GY	Excalibur_c74390_108	4A	151.16	0.000813802	0.0460467	3.08948	150.16	152.16
2017	PH	Excalibur_c74390_108	4A	151.16	6.2802e-05	0.0476543	4.20203	150.16	152.16
2017	RDVI_A	Excalibur_c74390_108	4A	151.16	0.000277511	0.0415932	3.55672	150.16	152.16
2017	MSAVI_A	Excalibur_c74390_108	4A	151.16	0.000688876	0.0381098	3.16186	150.16	152.16
2017	TCARIOSAVI_A	Tdurum_contig46583_1275	4A	151.33	5.54321e-06	0.080635	5.25624	150.33	152.33
2017	PH	RAC875_c5834_235	4A	151.33	0.000430522	0.038336	3.366	150.33	152.33
2017	TCARIOSAVI_A	RAC875_c11702_1015	4A	152.99	0.000323027	0.052839	3.49076	151.99	153.99
2017	TCARIOSAVI_A	BobWHIte_c986_285	4A	164.13	5.54036e-06	0.0806385	5.25646	163.13	165.13
2017	TCARIOSAVI_A	Excalibur_c14401_743	4B	1.9	0.000530157	0.0495015	3.2756	0	4.4
2017	TCARIOSAVI_A	wsnp_Ra_c2078_4037878	4B	5.99	0.000924306	0.0457696	3.03418	3.49	8.49
2017	TCARIOSAVI_A	BS00039935_51	4B	6.04	0.000178905	0.0613055	3.74738	3.54	8.54
2017	TCARIOSAVI_A	IAAV1120	4B	12.02	5.56572e-06	0.0807061	5.25448	9.52	14.52
2016	GY	BS00060041_51	4B	23.35	0.00089473	0.0454326	3.04831	20.85	25.85
2017	HI	BS00106142_51	4B	26	0.000181836	0.0425575	3.74032	23.5	28.5
2016	GY	Tdurum_contig67399_676	4B	35.6	0.000182863	0.0559971	3.73787	33.1	38.1
2017	TCARIOSAVI_A	tplb0035d20_506	4B	39.93	0.000626844	0.0486035	3.20284	37.43	42.43
2017	TCARIOSAVI_A	Kukri_c49506_396	4B	40.25	0.000386939	0.0516216	3.41236	37.75	42.75
2017	TCARIOSAVI_A	IAAV773	4B	59.94	4.62147e-06	0.0818957	5.33522	57.44	62.44
2017	TCARIOSAVI_A	IAAV4437	4B	59.94	4.67184e-06	0.0823235	5.33051	57.44	62.44
2017	TCARIOSAVI_A	Ex_c28329_716	4B	59.94	5.21794e-06	0.0811361	5.2825	57.44	62.44
2017	TCARIOSAVI_A	IAAV7491	4B	59.94	5.33429e-06	0.0809012	5.27292	57.44	62.44
2017	TCARIOSAVI_A	TA004394-0527	4B	59.94	5.39746e-06	0.0808196	5.26781	57.44	62.44
2017	TCARIOSAVI_A	wsnp_Ra_c15715_24192817	4B	59.94	5.50184e-06	0.081673	5.25949	57.44	62.44
2017	TCARIOSAVI_A	TA003665-0980	4B	59.94	5.70964e-06	0.0808603	5.24339	57.44	62.44
2017	TCARIOSAVI_A	BobWHIte_c38340_243	4B	59.94	0.000291253	0.0535479	3.53573	57.44	62.44
2016	GY	BS00022090_51	4B	61.84	4.78798e-05	0.0650114	4.31985	59.34	64.34
2016	GY	BS00067428_51	4B	61.84	8.46815e-05	0.0617223	4.07221	59.34	64.34
2017	TCARIOSAVI_A	BS00105308_51	4B	61.84	5.50458e-06	0.0818427	5.25928	59.34	64.34
2017	TCARIOSAVI_A	GENE-2129_76	4B	62.92	5.05954e-06	0.0828855	5.29589	60.42	65.42
2017	TCARIOSAVI_A	BS00064935_51	4B	63.2	5.39746e-06	0.0808196	5.26781	60.7	65.7
2017	TCARIOSAVI_A	BS00065555_51	4B	63.2	5.5847e-06	0.0810993	5.253	60.7	65.7
2017	TCARIOSAVI_A	Ra_c59822_1439	4B	63.2	0.000293201	0.0534929	3.53284	60.7	65.7
2017	TCARIOSAVI_A	Kukri_c65146_460	4B	63.4	5.33429e-06	0.0809012	5.27292	60.9	65.9
2017	TCARIOSAVI_A	Excalibur_c8131_385	4B	64.04	5.33429e-06	0.0809012	5.27292	61.54	66.54
2017	TCARIOSAVI_A	IAAV2880	4B	64.04	5.36243e-06	0.080978	5.27064	61.54	66.54
2017	TCARIOSAVI_A	Tdurum_contig98255_84	4B	64.04	0.000865511	0.0462597	3.06273	61.54	66.54
2017	TCARIOSAVI_A	Kukri_c322_1394	4B	68.45	0.000179096	0.0568395	3.74691	65.95	70.95
2017	TCARIOSAVI_A	TA003248-0911	4B	68.45	0.000182408	0.0567064	3.73896	65.95	70.95
2017	TCARIOSAVI_A	RAC875_c6865_349	4B	68.45	0.000182408	0.0567064	3.73896	65.95	70.95
2017	TCARIOSAVI_A	BS00022653_51	4B	69.78	0.000771942	0.0478311	3.11242	67.28	72.28
2017	TCARIOSAVI_A	RAC875_c15807_669	4B	69.78	0.00086101	0.0468427	3.06499	67.28	72.28
Mean	GY	Tdurum_contig45550_918	4B	71.37	0.000368	0.03623	3.43415	68.87	73.87
2017	TCARIOSAVI_A	Excalibur_c21727_851	4B	71.46	0.000717191	0.0474712	3.14436	68.96	73.96
2016	GY	wsnp_Ex_c16825_25387841	4B	73.84	0.000184338	0.0559472	3.73438	71.34	76.34
2017	TCARIOSAVI_A	BS00022364_51	4B	74.17	4.2085e-06	0.0839615	5.37587	71.67	76.67
2017	TCARIOSAVI_A	BS00062892_51	4B	74.17	4.70616e-06	0.0827099	5.32733	71.67	76.67
2017	TCARIOSAVI_A	tplb0026o15_1634	4B	74.3	0.000288048	0.0539513	3.54053	71.8	76.8
2017	TCARIOSAVI_A	BS00109813_51	4B	74.62	0.000539384	0.049397	3.2681	72.12	77.12
2017	TCARIOSAVI_A	BobWHIte_c40424_143	4B	77.22	5.26466e-06	0.0811653	5.27863	74.72	79.72
2017	TCARIOSAVI_A	Excalibur_c31044_482	4B	77.22	5.41207e-06	0.080892	5.26664	74.72	79.72
2017	TCARIOSAVI_A	BobWHIte_c27751_206	4B	78.48	0.000178946	0.0568688	3.74728	75.98	80.98
2017	TCARIOSAVI_A	Kukri_c28022_54	4B	81.72	5.50311e-06	0.0807762	5.25939	79.22	84.22
2016	GY	RAC875_c107130_384	4B	90.9	7.2218e-06	0.078987	5.14135	88.4	93.4
Mean	GY	RAC875_c107130_384	4B	90.9	0.001	0.03157	3	88.4	93.4
2016	GY	Kukri_c18722_56	4B	91.72	2.20097e-06	0.086345	5.65739	89.22	94.22
2016	PH	Kukri_c18722_56	4B	91.72	0.000787491	0.0476334	3.10375	89.22	94.22
2016	GY	GENE-2826_325	4B	92.12	0.000502446	0.0494747	3.29891	89.62	94.62
2016	PH	GENE-2826_325	4B	92.12	0.000921535	0.0461874	3.03549	89.62	94.62
2016	PH	IAAV8848	4B	92.43	0.00081696	0.0470199	3.0878	89.93	94.93
2016	GY	Excalibur_c39876_403	4B	95.24	7.81492e-06	0.0773463	5.10708	92.74	97.74
2016	GY	tplb0056b15_858	4B	95.24	2.71209e-05	0.0688624	4.5667	92.74	97.74
2016	PH	tplb0056b15_858	4B	95.24	0.000646619	0.0486103	3.18935	92.74	97.74
2017	PH	Excalibur_c39876_403	4B	95.24	0.000622046	0.0365732	3.20618	92.74	97.74
2016	GY	Kukri_rep_c78644_408	4B	95.64	0.0001581	0.0569744	3.80107	93.14	98.14
2017	TCARIOSAVI_A	Kukri_c29008_195	4B	97.3	5.00903e-06	0.0813373	5.30025	94.8	99.8
2017	TCARIOSAVI_A	RAC875_c51375_238	4B	97.5	5.00903e-06	0.0813373	5.30025	95	100
2017	TCARIOSAVI_A	RAC875_c51375_394	4B	97.5	5.04508e-06	0.0813107	5.29713	95	100
2016	GY	RAC875_c45353_450	4B	98.65	8.32742e-05	0.0612957	4.07949	96.15	101.15
2017	TCARIOSAVI_A	Kukri_rep_c71670_163	4B	101.35	0.000421468	0.0510949	3.37524	98.85	103.85
2017	TCARIOSAVI_A	RAC875_c37166_408	4B	102.42	2.97128e-06	0.0863517	5.52706	99.92	104.92
2017	MSAVI_A	RAC875_c37166_408	4B	102.42	0.000775096	0.0393937	3.11064	99.92	104.92
2017	TCARIOSAVI_A	BobWHIte_c4256_213	4B	104.09	4.82583e-06	0.081738	5.31643	101.59	106.59
2017	TCARIOSAVI_A	wsnp_BG604404B_Ta_2_2	4B	104.09	0.000117599	0.0601206	3.9296	101.59	106.59
2017	TCARIOSAVI_A	Kukri_c33550_601	4B	104.09	0.000863693	0.0467131	3.06364	101.59	106.59
2017	TCARIOSAVI_A	BS00022366_51	4B	104.79	0.000894397	0.0461177	3.04847	102.29	107.29
2017	TCARIOSAVI_A	Excalibur_c57603_523	4B	104.79	0.000917626	0.0460524	3.03733	102.29	107.29
2017	TCARIOSAVI_A	Kukri_c26905_392	4B	104.79	0.00092492	0.0457652	3.0339	102.29	107.29
2018	HI	Kukri_c26905_392	4B	104.79	0.00101	0.02874	2.99568	102.29	107.29
2016	PH	BS00100738_51	4B	112.16	0.000703448	0.048706	3.15277	109.66	114.66
2016	PH	Tdurum_contig81113_395	4B	112.16	0.000726241	0.0482335	3.13892	109.66	114.66
2016	TKW	RAC875_c39339_400	4B	114.31	0.00090573	0.0542886	3.043	111.81	116.81
2017	TCARIOSAVI_A	RAC875_rep_c76650_164	4D	33.58	2.81449e-07	0.104734	6.5506	31.58	35.58
2016	TKW	Excalibur_rep_c106790_155	4D	80.55	8.18258e-05	0.0938554	4.08711	78.55	82.55
2017	MTVI2_A	CAP8_c9110_427	4D	80.68	0.000631993	0.0380478	3.19929	78.68	82.68
2016	TKW	RAC875_c60218_63	4D	83.84	6.10768e-05	0.0958077	4.21412	81.84	85.84
2016	TKW	Excalibur_rep_c108030_260	4D	83.84	0.000191004	0.0854123	3.71896	81.84	85.84
2017	MTVI2_A	RAC875_c60218_63	4D	83.84	1.28448e-05	0.058454	4.89127	81.84	85.84
2017	MTVI2_A	wsnp_BE444858D_Ta_1_1	4D	83.84	0.000260857	0.0428147	3.5836	81.84	85.84
2017	MTVI2_A	IAAV6015	4D	86.08	3.82737e-07	0.0774204	6.4171	84.08	88.08
2017	PH	IAAV6015	4D	86.08	0.000788763	0.0351351	3.10305	84.08	88.08
Mean	TCARIOSAVI_A	Kukri_rep_c95804_119	5A	8.12	0.00079064	0.09524	3.10202	6.12	10.12
2017	TCARIOSAVI_A	wsnp_Ex_c6209_10838456	5A	8.66	0.000154831	0.058012	3.81014	6.66	10.66
2017	MSAVI_A	wsnp_Ex_c6209_10838456	5A	8.66	0.000860129	0.0372868	3.06544	6.66	10.66
2017	TCARIOSAVI_A	wsnp_Ex_c130_259533	5A	15.61	0.00080178	0.046802	3.09594	13.61	17.61
2017	TCARIOSAVI_A	Tdurum_contig81753_70	5A	15.61	0.00080178	0.046802	3.09594	13.61	17.61
2017	TCARIOSAVI_A	wsnp_Ex_c15084_23263641	5A	15.61	0.00081001	0.0466546	3.09151	13.61	17.61
2017	TCARIOSAVI_A	BS00099534_51	5A	16.62	0.000242933	0.055472	3.61451	14.62	18.62
2016	GY	wsnp_Ex_c16551_25061395	5A	22.61	0.000564781	0.038445	3.24812	20.61	24.61
2016	GY	wsnp_Ex_c16551_25061550	5A	22.61	0.000566863	0.0385563	3.24652	20.61	24.61
2016	TKW	Excalibur_c1110_978	5A	25.09	0.000445513	0.0766352	3.35114	23.09	27.09
2016	PH	wsnp_Ex_c57094_58953404	5A	26.51	0.000204464	0.0569474	3.68938	24.51	28.51
2017	TCARIOSAVI_A	Ex_c13534_401	5A	26.51	0.000732142	0.047812	3.1354	24.51	28.51
2017	TCARIOSAVI_A	RAC875_c29957_355	5A	26.51	0.00080178	0.046802	3.09594	24.51	28.51
2017	TCARIOSAVI_A	wsnp_JD_c20604_18293112	5A	26.51	0.00081001	0.0466546	3.09151	24.51	28.51
2017	TCARIOSAVI_A	wsnp_Ra_c10053_16636851	5A	26.51	0.00081001	0.0466546	3.09151	24.51	28.51
2017	TCARIOSAVI_A	wsnp_JD_c8448_9444839	5A	26.51	0.00081001	0.0466546	3.09151	24.51	28.51
2017	TCARIOSAVI_A	Excalibur_rep_c115510_314	5A	35.38	0.000183008	0.0567418	3.73753	33.38	37.38
2017	TCARIOSAVI_A	wsnp_CAP7_c2282_1107112	5A	35.95	0.000640468	0.0483125	3.1935	33.95	37.95
2017	TCARIOSAVI_A	wsnp_Ex_c19134_28056012	5A	36.58	0.000781332	0.0470276	3.10716	34.58	38.58
2018	GY	BobWHIte_rep_c50145_387	5A	36.87	0.00101	0.02935	2.99568	34.87	38.87
2017	TCARIOSAVI_A	GENE-1265_290	5A	38.9	0.000192736	0.0563294	3.71504	36.9	40.9
2017	TCARIOSAVI_A	Tdurum_contig10128_593	5A	41.88	4.33702e-06	0.0823457	5.36281	39.88	43.88
2016	PH	GENE-3500_336	5A	43.27	0.000580698	0.0497063	3.23605	41.27	45.27
2017	TCARIOSAVI_A	wsnp_Ex_rep_c67394_65974276	5A	43.27	4.55238e-06	0.0820094	5.34176	41.27	45.27
2017	TCARIOSAVI_A	BS00021660_51	5A	43.27	4.80491e-06	0.0821275	5.31831	41.27	45.27
2017	TCARIOSAVI_A	Kukri_rep_c107435_940	5A	43.27	5.49317e-06	0.0806978	5.26018	41.27	45.27
2017	GNDVI_PA	wsnp_Ex_c19892_28910730	5A	43.27	0.000204075	0.031172	3.69021	41.27	45.27
2017	TCARIOSAVI_A	BS00077990_51	5A	43.27	0.000881194	0.0461885	3.05493	41.27	45.27
2017	TCARIOSAVI_A	wsnp_Ex_c2718_5038582	5A	43.38	4.34946e-06	0.0823166	5.36156	41.38	45.38
2016	PH	wsnp_Ex_c31570_40343841	5A	43.44	6.31163e-05	0.0645282	4.19986	41.44	45.44
2017	TCARIOSAVI_A	wsnp_Ex_c31570_40343841	5A	43.44	0.000832906	0.0464676	3.0794	41.44	45.44
2017	TCARIOSAVI_A	TA003225-1427	5A	45.08	0.00073593	0.0472981	3.13316	43.08	47.08
2017	TCARIOSAVI_A	TA004818-0715	5A	45.08	0.00073593	0.0472981	3.13316	43.08	47.08
2017	TCARIOSAVI_A	wsnp_Ex_c4666_8349206	5A	45.08	0.000843663	0.046664	3.07383	43.08	47.08
2017	TCARIOSAVI_A	RAC875_c13_1458	5A	45.08	0.000855759	0.0462861	3.06765	43.08	47.08
2017	TCARIOSAVI_A	tplb0031i04_452	5A	45.32	0.000910443	0.0458938	3.04075	43.32	47.32
2017	TCARIOSAVI_A	Tdurum_contig49844_958	5A	45.32	0.000920929	0.0458233	3.03577	43.32	47.32
2016	GY	IAAV2080	5A	46.07	0.000470484	0.0500879	3.32745	44.07	48.07
2017	TCARIOSAVI_A	GENE-3572_70	5A	46.69	0.000855801	0.0465847	3.06763	44.69	48.69
2016	GY	BS00022110_51	5A	48.76	0.000888976	0.0456726	3.05111	46.76	50.76
2017	TCARIOSAVI_A	Tdurum_contig12967_831	5A	49.73	3.71853e-06	0.0838161	5.42963	47.73	51.73
2017	TCARIOSAVI_A	BS00076221_51	5A	49.73	0.000908988	0.0466373	3.04144	47.73	51.73
2017	TCARIOSAVI_A	BS00089968_51	5A	51.12	0.000697409	0.047659	3.15651	49.12	53.12
2017	TCARIOSAVI_A	Kukri_c17430_972	5A	53.11	5.02312e-06	0.0813178	5.29903	51.11	55.11
2017	TCARIOSAVI_A	Kukri_c2621_610	5A	53.11	5.52794e-06	0.0806541	5.25744	51.11	55.11
2016	TKW	Ku_c24324_850	5A	53.25	0.000648517	0.0728445	3.18808	51.25	55.25
2016	PH	RAC875_c52086_340	5A	53.47	0.000749354	0.0475921	3.12531	51.47	55.47
2017	TCARIOSAVI_A	BS00015653_51	5A	53.47	0.000185091	0.0572806	3.73262	51.47	55.47
2017	TCARIOSAVI_A	Tdurum_contig59338_1902	5A	55.6	2.22388e-06	0.0869818	5.65289	53.6	57.6
2017	TCARIOSAVI_A	BobWHIte_c13238_386	5A	55.6	0.00100183	0.0452301	2.99921	53.6	57.6
2016	GY	BS00009531_51	5A	56.47	0.000650367	0.0475446	3.18684	54.47	58.47
2017	TCARIOSAVI_A	Excalibur_c47321_138	5A	56.47	1.10183e-06	0.0931797	5.95789	54.47	58.47
2017	TCARIOSAVI_A	wsnp_Ku_c14275_22535576	5A	56.47	0.00100966	0.0451779	2.99583	54.47	58.47
2017	TCARIOSAVI_A	wsnp_Ex_rep_c102070_87317290	5A	61.16	0.000109503	0.0601641	3.96057	59.16	63.16
2017	TCARIOSAVI_A	Ra_c700_2210	5A	62.72	2.56165e-06	0.0859967	5.59148	60.72	64.72
2017	TCARIOSAVI_A	BobWHIte_c5457_1440	5A	63.25	3.62061e-06	0.0837363	5.44122	61.25	65.25
2017	TCARIOSAVI_A	RAC875_c28819_281	5A	63.25	3.93006e-06	0.0831655	5.4056	61.25	65.25
Mean	HI	BobWHIte_c5457_1440	5A	63.25	0.000489	0.03328	3.31069	61.25	65.25
2016	PH	RAC875_c18195_741	5A	64.21	0.000576624	0.0499696	3.23911	62.21	66.21
2016	GY	wsnp_Ex_c49211_53875600	5A	64.62	0.000319294	0.0525575	3.49581	62.62	66.62
2016	VI	Ex_c5317_662	5A	67	0.000319629	0.0605736	3.49535	65	69
2016	VI	wsnp_Ex_c27298_36506245	5A	67	0.00068334	0.0435884	3.16536	65	69
2016	VI	BS00061387_51	5A	67.08	0.00035507	0.047611	3.44969	65.08	69.08
2016	TKW	RAC875_c91464_170	5A	67.64	4.02325e-07	0.129947	6.39542	65.64	69.64
2017	TCARIOSAVI_A	TA003609-0197	5A	74.76	5.45913e-06	0.0807409	5.26288	72.76	76.76
2017	TCARIOSAVI_A	BS00011235_51	5A	76.81	4.1537e-06	0.0826456	5.38156	74.81	78.81
2016	TKW	RAC875_c16943_404	5A	80.43	1.01081e-05	0.0964936	4.99533	78.43	82.43
2016	VI	wsnp_BE399939A_Ta_2_1	5A	81.13	0.000468976	0.0576475	3.32885	79.13	83.13
2017	TCARIOSAVI_A	RAC875_rep_c91682_90	5A	81.37	5.3513e-06	0.0963251	5.27154	79.37	83.37
2017	TCARIOSAVI_A	BS00035256_51	5A	82.72	5.14095e-06	0.0812854	5.28896	80.72	84.72
2017	TCARIOSAVI_A	RFL_Contig1284_640	5A	82.72	5.20473e-06	0.0810716	5.2836	80.72	84.72
2017	TCARIOSAVI_A	Kukri_c54152_242	5A	82.72	5.28778e-06	0.0810532	5.27673	80.72	84.72
2017	TCARIOSAVI_A	Excalibur_c8030_2139	5A	84.13	1.70972e-06	0.0888159	5.76707	82.13	86.13
2017	TCARIOSAVI_A	Kukri_c5967_586	5A	84.13	4.1274e-06	0.0826804	5.38432	82.13	86.13
2017	TCARIOSAVI_A	RAC875_c25339_200	5A	84.13	4.1274e-06	0.0826804	5.38432	82.13	86.13
2017	TCARIOSAVI_A	RAC875_c23775_406	5A	84.13	4.99635e-06	0.0813549	5.30135	82.13	86.13
2017	TCARIOSAVI_A	Tdurum_contig36142_150	5A	84.13	5.40593e-06	0.0808087	5.26713	82.13	86.13
2017	TCARIOSAVI_A	BS00009369_51	5A	84.13	5.54248e-06	0.0806359	5.2563	82.13	86.13
2017	TCARIOSAVI_A	Tdurum_contig64587_107	5A	84.13	6.15866e-05	0.0645721	4.21051	82.13	86.13
2017	TCARIOSAVI_A	BobWHIte_c40633_308	5A	84.13	8.68344e-05	0.0617414	4.06131	82.13	86.13
2017	TCARIOSAVI_A	Tdurum_contig10210_425	5A	86.21	4.26258e-06	0.0824566	5.37033	84.21	88.21
2017	TCARIOSAVI_A	wsnp_Ex_c898_1738424	5A	88.03	3.42172e-06	0.0846471	5.46576	86.03	90.03
2017	TCARIOSAVI_A	wsnp_Ex_c27046_36265198	5A	88.03	3.59791e-06	0.0836338	5.44395	86.03	90.03
2017	TCARIOSAVI_A	Excalibur_c11656_1760	5A	88.03	0.000133847	0.0588009	3.87339	86.03	90.03
2017	TCARIOSAVI_A	BS00089795_51	5A	88.03	0.000140042	0.058588	3.85374	86.03	90.03
2017	TCARIOSAVI_A	Tdurum_contig56267_180	5A	88.17	6.99799e-05	0.0632111	4.15503	86.17	90.17
2017	TCARIOSAVI_A	BobWHIte_c40643_370	5A	88.17	6.99799e-05	0.0632111	4.15503	86.17	90.17
2017	TCARIOSAVI_A	BS00074299_51	5A	88.7	5.53034e-06	0.080667	5.25725	86.7	90.7
2016	GY	BS00044408_51	5A	89.02	0.000213586	0.0552083	3.67043	87.02	91.02
2016	GY	Kukri_c29560_455	5A	89.02	0.000225655	0.0545872	3.64655	87.02	91.02
2016	GY	wsnp_Ku_c20011_29589089	5A	89.02	0.000392199	0.0508958	3.40649	87.02	91.02
2016	GY	wsnp_Ku_c20011_29589514	5A	89.02	0.000421483	0.0504195	3.37522	87.02	91.02
2016	GY	wsnp_Ra_c12183_19587379	5A	89.02	0.000421985	0.0505322	3.3747	87.02	91.02
2016	GY	Excalibur_c37943_221	5A	89.02	0.000489275	0.0496743	3.31045	87.02	91.02
2017	TCARIOSAVI_A	IAAV1650	5A	89.56	4.91688e-06	0.0816081	5.30831	87.56	91.56
2016	GY	RAC875_rep_c113313_607	5A	89.96	1.87099e-05	0.0715973	4.72793	87.96	91.96
2016	GY	wsnp_Ex_c31799_40545478	5A	89.96	2.02348e-05	0.0718911	4.6939	87.96	91.96
2016	GY	RAC875_c9984_1003	5A	89.96	0.000350222	0.0520683	3.45566	87.96	91.96
2016	GY	tplb0038h19_1394	5A	89.96	0.000463701	0.0507379	3.33376	87.96	91.96
2016	GY	BS00022071_51	5A	90.54	3.88488e-05	0.0668679	4.41062	88.54	92.54
2016	GY	wsnp_AJ612027A_Ta_2_1	5A	90.54	8.5049e-05	0.0611466	4.07033	88.54	92.54
2017	TCARIOSAVI_A	RAC875_c26353_719	5A	91.7	0.000158544	0.0576524	3.79985	89.7	93.7
2017	TCARIOSAVI_A	Excalibur_c26671_57	5A	91.99	4.03713e-06	0.0834888	5.39393	89.99	93.99
2016	GY	wsnp_Ex_c621_1231444	5A	92.35	7.98131e-05	0.0615727	4.09793	90.35	94.35
2017	TCARIOSAVI_A	wsnp_Ex_c621_1231444	5A	92.35	3.98521e-06	0.0829237	5.39955	90.35	94.35
2017	TCARIOSAVI_A	wsnp_Ku_c6977_12078791	5A	92.35	5.11532e-06	0.0813333	5.29113	90.35	94.35
2017	TCARIOSAVI_A	IAAV8629	5A	92.35	0.000172523	0.0572648	3.76315	90.35	94.35
2017	TCARIOSAVI_A	wsnp_Ku_c6977_12078885	5A	92.56	0.000190837	0.0564103	3.71934	90.56	94.56
2017	TCARIOSAVI_A	Excalibur_c41710_417	5A	92.87	0.000178763	0.056899	3.74772	90.87	94.87
2016	PH	BS00041063_51	5A	93.23	9.59117e-05	0.0616038	4.01813	91.23	95.23
2016	PH	Tdurum_contig10843_745	5A	93.23	0.000114314	0.0609228	3.9419	91.23	95.23
2016	GY	JD_c15758_288	5A	93.23	0.000336541	0.0524872	3.47296	91.23	95.23
2017	TCARIOSAVI_A	BobWHIte_c658_377	5A	93.23	3.10259e-06	0.0849901	5.50828	91.23	95.23
2017	TCARIOSAVI_A	BS00041063_51	5A	93.23	3.7896e-06	0.0833112	5.42141	91.23	95.23
2017	TCARIOSAVI_A	wsnp_Ex_c55777_58153636	5A	93.23	4.34311e-06	0.0825858	5.3622	91.23	95.23
2017	TCARIOSAVI_A	Tdurum_contig10843_745	5A	93.23	4.66558e-06	0.0824766	5.33109	91.23	95.23
2016	GY	Ku_c12469_983	5A	94.5	0.00064223	0.0477888	3.19231	92.5	96.5
2016	GY	IAAV108	5A	95.55	2.68476e-05	0.068948	4.57109	93.55	97.55
Mean	GNDVI_A	Kukri_c6266_260	5A	96.78	0.000655	0.0384	3.18376	94.78	98.78
2017	TCARIOSAVI_A	BS00022098_51	5A	98.6	3.53434e-06	0.0852084	5.45169	96.6	100.6
2016	GY	Excalibur_c92705_94	5A	99.14	0.000154487	0.0585295	3.81111	97.14	101.14
Mean	GY	BobWHIte_c16397_524	5A	99.88	0.001	0.03541	3	97.88	101.88
2016	GY	Kukri_c86812_193	5A	113.15	0.000574803	0.0485728	3.24048	111.15	115.15
2017	TCARIOSAVI_A	BS00003088_51	5A	114.51	5.38378e-06	0.080919	5.26891	112.51	116.51
2017	TCARIOSAVI_A	BobWHIte_c42349_99	5A	114.97	5.30569e-06	0.0809384	5.27526	112.97	116.97
2017	TCARIOSAVI_A	BS00055102_51	5A	117.67	0.000868878	0.0461841	3.06104	115.67	119.67
2016	PH	Kukri_rep_c91370_381	5A	119.81	0.000560026	0.0392618	3.25179	117.81	121.81
2017	TCARIOSAVI_A	RAC875_c24767_132	5A	119.9	2.0541e-06	0.0877243	5.68738	117.9	121.9
2017	TCARIOSAVI_A	Excalibur_c104037_107	5A	119.9	0.000101211	0.0607147	3.99477	117.9	121.9
2017	TCARIOSAVI_A	BS00063793_51	5A	128.89	0.000608369	0.0485764	3.21583	126.89	130.89
2017	TCARIOSAVI_A	wsnp_Ex_rep_c101323_86702546	5A	131.43	0.000830031	0.0465407	3.08091	129.43	133.43
2017	MTVI2_A	BobWHIte_c8266_227	5A	140.59	3.61466e-07	0.0783264	6.44193	138.59	142.59
2017	PH	BobWHIte_c8266_227	5A	140.59	0.000363572	0.0388845	3.43941	138.59	142.59
2017	TCARIOSAVI_A	BS00021684_51	5A	141.75	4.74121e-06	0.0854265	5.32411	139.75	143.75
2017	TCARIOSAVI_A	BS00021860_51	5A	141.75	5.11802e-06	0.0814219	5.2909	139.75	143.75
2017	TCARIOSAVI_A	RAC875_c8642_231	5A	141.75	5.16297e-06	0.0812823	5.2871	139.75	143.75
2017	TCARIOSAVI_A	BS00023138_51	5A	141.75	0.000932298	0.0471775	3.03045	139.75	143.75
2016	GY	Excalibur_c42255_425	5A	144.14	0.000169155	0.0566566	3.77172	142.14	146.14
2017	TCARIOSAVI_A	BS00000006_51	5A	147.26	0.000154365	0.0578965	3.81145	145.26	149.26
2017	TCARIOSAVI_A	BobWHIte_c11539_336	5A	148.3	0.000723276	0.0477294	3.1407	146.3	150.3
2017	TCARIOSAVI_A	GENE-2673_1010	5A	148.3	0.000761005	0.0470732	3.11861	146.3	150.3
2017	TCARIOSAVI_A	wsnp_Ex_c2171_4074003	5A	148.3	0.00080673	0.0466818	3.09327	146.3	150.3
2017	HI	BS00091519_51	5B	1.36	0.000401747	0.0369743	3.39605	-0.64	3.36
2017	TCARIOSAVI_A	Excalibur_c6967_553	5B	4.04	2.39271e-06	0.0865457	5.62111	2.04	6.04
2017	TCARIOSAVI_A	RFL_Contig4979_965	5B	4.04	9.54616e-05	0.061115	4.02017	2.04	6.04
2017	TCARIOSAVI_A	Excalibur_c6967_1852	5B	4.04	0.000427141	0.0509557	3.36943	2.04	6.04
2017	LAI_EST_PA	RFL_Contig4979_865	5B	4.04	0.000840755	0.0410606	3.07533	2.04	6.04
2016	GY	wsnp_Ku_rep_c103274_90057407	5B	11.73	0.000927302	0.0352483	3.03278	9.73	13.73
2017	TCARIOSAVI_A	Tdurum_contig53796_360	5B	18.15	3.99397e-06	0.0830434	5.3986	16.15	20.15
2017	TCARIOSAVI_A	JD_c51907_59	5B	18.33	3.98393e-06	0.0829353	5.39969	16.33	20.33
2017	TCARIOSAVI_A	BobWHIte_rep_c50066_63	5B	20.23	0.000229018	0.0551623	3.64013	18.23	22.23
2018	Biomass	wsnp_Ku_c5308_9450093	5B	21.4	9.54e-06	0.06599	5.02045	19.4	23.4
2017	TCARIOSAVI_A	wsnp_BE499835B_Ta_2_5	5B	25.09	0.000216819	0.0555326	3.6639	23.09	27.09
2017	TCARIOSAVI_A	Excalibur_c4468_654	5B	26.46	0.000186123	0.0566274	3.7302	24.46	28.46
2017	TCARIOSAVI_A	Kukri_c10970_573	5B	26.46	0.000195468	0.0562603	3.70892	24.46	28.46
2017	TCARIOSAVI_A	Excalibur_c3730_546	5B	26.46	0.000576532	0.0491511	3.23918	24.46	28.46
2017	MTVI2_A	wsnp_CAP8_c1210_739365	5B	28.35	0.000616102	0.0382692	3.21035	26.35	30.35
2017	TCARIOSAVI_A	CAP8_c909_312	5B	28.58	0.000192832	0.0567058	3.71482	26.58	30.58
2017	TCARIOSAVI_A	CAP7_c5481_96	5B	29.11	0.000205034	0.0563479	3.68817	27.11	31.11
2017	TCARIOSAVI_A	RAC875_rep_c116173_605	5B	30.39	0.000128915	0.0591263	3.8897	28.39	32.39
2016	TKW	IAAV3261	5B	35.08	0.000884179	0.0536442	3.05346	33.08	37.08
2017	TCARIOSAVI_A	BS00060015_51	5B	37.18	2.40942e-06	0.0865216	5.61809	35.18	39.18
2016	GY	GENE-0782_747	5B	38.5	8.53984e-05	0.0612516	4.06855	36.5	40.5
2016	GY	wsnp_Ex_c5915_10378807	5B	38.5	0.000133009	0.0582697	3.87612	36.5	40.5
2016	GY	Kukri_rep_c106665_549	5B	38.5	0.000142918	0.0576454	3.84491	36.5	40.5
2016	GY	BS00074315_51	5B	38.5	0.000223025	0.0546673	3.65165	36.5	40.5
2016	GY	RAC875_rep_c117234_313	5B	38.5	0.000263676	0.0432703	3.57893	36.5	40.5
2016	GY	JD_c16284_736	5B	38.5	0.000279298	0.0531748	3.55393	36.5	40.5
2017	TCARIOSAVI_A	Kukri_c439_857	5B	38.5	5.91531e-05	0.0651907	4.22802	36.5	40.5
2017	TCARIOSAVI_A	Ku_c439_1308	5B	38.5	0.000164052	0.058164	3.78502	36.5	40.5
2017	PH	RAC875_rep_c117234_313	5B	38.5	0.000885411	0.0270503	3.05285	36.5	40.5
2016	GY	wsnp_Ex_c58012_59490259	5B	38.89	9.38967e-05	0.0604827	4.02735	36.89	40.89
2016	GY	BS00065930_51	5B	38.89	0.000223404	0.0546676	3.65091	36.89	40.89
2016	TKW	wsnp_Ex_rep_c67471_66073969	5B	39.4	6.84405e-05	0.096141	4.16469	37.4	41.4
2017	TCARIOSAVI_A	Excalibur_rep_c108100_149	5B	39.4	4.70473e-05	0.0659205	4.32747	37.4	41.4
2016	GY	wsnp_Ku_c1535_3032561	5B	39.64	4.05653e-05	0.0661283	4.39185	37.64	41.64
2016	GY	Kukri_c73901_100	5B	40.01	0.00015256	0.0572107	3.81656	38.01	42.01
2017	TCARIOSAVI_A	Jagger_c6508_51	5B	40.06	0.000156064	0.0578156	3.8067	38.06	42.06
2017	TCARIOSAVI_A	wsnp_JD_c10416_11077664	5B	40.46	0.00022173	0.055381	3.65417	38.46	42.46
2017	TCARIOSAVI_A	Tdurum_contig31845_322	5B	40.55	9.02186e-07	0.0934728	6.0447	38.55	42.55
2017	TCARIOSAVI_A	BS00067028_51	5B	40.55	2.35061e-06	0.086861	5.62882	38.55	42.55
2017	TCARIOSAVI_A	JD_c7452_325	5B	40.55	1.90208e-05	0.0722513	4.72077	38.55	42.55
2017	TCARIOSAVI_A	Kukri_c59166_143	5B	40.55	2.07039e-05	0.071544	4.68395	38.55	42.55
2017	TCARIOSAVI_A	Kukri_c39743_170	5B	40.55	4.79259e-05	0.0657941	4.31943	38.55	42.55
2017	TCARIOSAVI_A	wsnp_Ex_c4826_8610827	5B	40.55	5.21757e-05	0.0652138	4.28253	38.55	42.55
2017	TCARIOSAVI_A	wsnp_Ex_c16499_25005415	5B	40.55	0.000299018	0.0533603	3.5243	38.55	42.55
2017	TCARIOSAVI_A	RAC875_c5518_1401	5B	40.56	5.32284e-06	0.0809278	5.27386	38.56	42.56
2016	GY	RAC875_c51478_173	5B	40.6	0.00015256	0.0572071	3.81656	38.6	42.6
2016	GY	wsnp_Ku_c11721_19085513	5B	40.6	0.00015256	0.0572107	3.81656	38.6	42.6
2016	GY	Kukri_c13224_551	5B	40.6	0.000162276	0.0567928	3.78975	38.6	42.6
2016	GY	wsnp_Ex_c7483_12800686	5B	40.6	0.000162276	0.0567928	3.78975	38.6	42.6
2016	GY	Tdurum_contig43677_338	5B	40.6	0.000223722	0.0547314	3.65029	38.6	42.6
2017	TCARIOSAVI_A	wsnp_Ku_c32477_42087329	5B	40.6	2.08837e-06	0.0874201	5.68019	38.6	42.6
2017	TCARIOSAVI_A	wsnp_Ra_c5210_9289264	5B	40.6	0.00010148	0.0607407	3.99362	38.6	42.6
2017	TCARIOSAVI_A	wsnp_Ex_rep_c104986_89538820	5B	41.35	5.15041e-05	0.0654847	4.28816	39.35	43.35
2016	GY	wsnp_Ex_c1498_2868339	5B	43.56	7.38161e-07	0.0938261	6.13185	41.56	45.56
2016	GY	Kukri_c51_98	5B	43.56	7.87842e-07	0.0931476	6.10356	41.56	45.56
2016	GY	wsnp_CAP7_c3665_1701376	5B	43.56	3.806e-06	0.0824773	5.41953	41.56	45.56
2016	GY	Excalibur_c10669_997	5B	43.56	3.99893e-06	0.0824084	5.39806	41.56	45.56
2016	GY	wsnp_Ex_c10842_17637744	5B	43.56	4.22469e-05	0.0658518	4.3742	41.56	45.56
2016	GY	wsnp_Ex_c2904_5355509	5B	43.56	4.22469e-05	0.0658518	4.3742	41.56	45.56
2016	GY	wsnp_Ra_c13424_21239985	5B	43.56	4.68288e-05	0.0653199	4.32949	41.56	45.56
2016	GY	wsnp_Ku_c7872_13484038	5B	43.56	8.53815e-05	0.061284	4.06864	41.56	45.56
2016	GY	Kukri_rep_c105119_190	5B	43.56	0.000325761	0.0521796	3.4871	41.56	45.56
2016	GY	Ex_c2571_987	5B	43.56	0.00034022	0.0518561	3.46824	41.56	45.56
2016	GY	Excalibur_c97201_294	5B	43.56	0.000611248	0.0480677	3.21378	41.56	45.56
2016	GY	RAC875_c62202_161	5B	43.56	0.000749942	0.045025	3.12497	41.56	45.56
2017	PH	Kukri_rep_c105119_190	5B	43.56	0.00074334	0.0352271	3.12881	41.56	45.56
2017	PH	Excalibur_c97201_294	5B	43.56	0.000958821	0.0339569	3.01826	41.56	45.56
2018	GY	wsnp_Ex_c2904_5355509	5B	43.56	8.66e-06	0.04992	5.06248	41.56	45.56
2018	HI	Excalibur_c10669_997	5B	43.56	4.24e-05	0.04204	4.37263	41.56	45.56
2018	HI	wsnp_Ku_c7872_13484038	5B	43.56	0.000192	0.03581	3.7167	41.56	45.56
2017	TCARIOSAVI_A	Ra_c53208_433	5B	45.39	4.7469e-06	0.0818182	5.32359	43.39	47.39
2017	LAI_EST_A	Tdurum_contig84745_267	5B	45.4	9.13178e-05	0.0508154	4.03944	43.4	47.4
2017	TCARIOSAVI_A	IAAV5873	5B	48.29	5.53038e-06	0.080651	5.25724	46.29	50.29
2017	TCARIOSAVI_A	wsnp_BE497820B_Ta_2_1	5B	48.83	2.42355e-06	0.0863827	5.61555	46.83	50.83
2016	GY	BS00068390_51	5B	49.01	0.000465754	0.0497538	3.33184	47.01	51.01
2017	GY	wsnp_Ex_c12119_19382820	5B	49.01	0.000110771	0.0372248	3.95557	47.01	51.01
2018	GY	RAC875_rep_c105322_99	5B	49.01	0.00101	0.02913	2.99568	47.01	51.01
2017	GY	wsnp_Ex_rep_c66696_65023462	5B	49.02	0.000566881	0.0371558	3.24651	47.02	51.02
2016	GY	Tdurum_contig48658_802	5B	49.08	0.000130093	0.058279	3.88574	47.08	51.08
2017	TCARIOSAVI_A	Excalibur_c2433_324	5B	51.16	3.18697e-06	0.0846246	5.49662	49.16	53.16
2017	TCARIOSAVI_A	IAAV4074	5B	51.16	3.18697e-06	0.0846246	5.49662	49.16	53.16
2017	TCARIOSAVI_A	wsnp_Ex_rep_c75281_72691771	5B	51.16	7.10641e-06	0.0813078	5.14835	49.16	53.16
2017	TCARIOSAVI_A	Excalibur_c49271_183	5B	51.16	8.47353e-05	0.061908	4.07194	49.16	53.16
2017	TCARIOSAVI_A	Ex_c66350_301	5B	51.16	0.000162739	0.0576359	3.78851	49.16	53.16
2016	GY	BS00064767_51	5B	52.1	0.000199699	0.0555725	3.69962	50.1	54.1
2017	TCARIOSAVI_A	BobWHIte_c47103_84	5B	55.52	7.77223e-07	0.0943343	6.10945	53.52	57.52
2017	TCARIOSAVI_A	Ex_c1583_1138	5B	55.52	8.41881e-07	0.0944604	6.07475	53.52	57.52
2017	TCARIOSAVI_A	BobWHIte_c47103_205	5B	55.52	3.88472e-06	0.0831011	5.41064	53.52	57.52
2017	TCARIOSAVI_A	Ex_c1583_1688	5B	55.52	3.9487e-06	0.0830815	5.40355	53.52	57.52
2017	TCARIOSAVI_A	IAAV4188	5B	55.52	3.9487e-06	0.0830815	5.40355	53.52	57.52
2017	TCARIOSAVI_A	wsnp_Ku_c17875_27051169	5B	55.52	1.16236e-05	0.0757153	4.93466	53.52	57.52
2017	TCARIOSAVI_A	wsnp_Ex_c33455_41940691	5B	55.52	0.000225167	0.0553371	3.6475	53.52	57.52
2017	RDVI_A	Ex_c1583_1138	5B	55.52	0.000403082	0.0399084	3.39461	53.52	57.52
2017	RDVI_A	BobWHIte_c47103_84	5B	55.52	0.00045671	0.0390061	3.34036	53.52	57.52
2017	RDVI_A	wsnp_Ex_c33455_41940691	5B	55.52	0.000594544	0.0376454	3.22582	53.52	57.52
2017	MSAVI_A	Ex_c1583_1138	5B	55.52	0.000914533	0.0368738	3.0388	53.52	57.52
2017	TCARIOSAVI_A	wsnp_Ex_rep_c66903_65319487	5B	55.52	0.0010066	0.0452466	2.99714	53.52	57.52
2017	MSAVI_A	BobWHIte_c47103_84	5B	55.52	0.00101142	0.0360589	2.99507	53.52	57.52
2018	HI	Ex_c1583_1138	5B	55.52	0.000446	0.032	3.35067	53.52	57.52
2017	TCARIOSAVI_A	IACX3288	5B	56.6	6.21554e-07	0.0959039	6.20652	54.6	58.6
2017	TCARIOSAVI_A	BS00031411_51	5B	56.6	6.35051e-07	0.0958658	6.19719	54.6	58.6
2017	TCARIOSAVI_A	Excalibur_c25948_366	5B	57.83	6.03138e-07	0.096226	6.21958	55.83	59.83
2017	TCARIOSAVI_A	RAC875_c9150_2945	5B	57.83	4.50449e-06	0.0822169	5.34635	55.83	59.83
2017	TCARIOSAVI_A	Tdurum_contig52447_814	5B	57.83	5.39036e-06	0.0810423	5.26838	55.83	59.83
2017	TCARIOSAVI_A	TA004677-0674	5B	58.24	0.000162791	0.0575712	3.78837	56.24	60.24
2017	TCARIOSAVI_A	Tdurum_contig10911_117	5B	58.24	0.000191246	0.0563819	3.71841	56.24	60.24
2017	MSAVI_A	Kukri_c40046_237	5B	58.3	0.000673502	0.0382408	3.17166	56.3	60.3
2017	TCARIOSAVI_A	wsnp_Ku_c29780_39658445	5B	58.44	5.37324e-06	0.0808508	5.26976	56.44	60.44
2017	TCARIOSAVI_A	IACX2883	5B	58.44	3.53754e-05	0.0678706	4.4513	56.44	60.44
2017	TCARIOSAVI_A	wsnp_Ex_c50413_54706626	5B	59.79	5.05365e-06	0.0814176	5.29639	57.79	61.79
2017	TCARIOSAVI_A	RAC875_c38511_91	5B	59.79	0.000180009	0.056792	3.74471	57.79	61.79
2017	TCARIOSAVI_A	RFL_Contig570_515	5B	60.21	4.92997e-06	0.0814476	5.30716	58.21	62.21
2017	TCARIOSAVI_A	Kukri_c12562_453	5B	60.21	5.46932e-06	0.0808757	5.26207	58.21	62.21
2017	TCARIOSAVI_A	Tdurum_contig68343_339	5B	60.26	0.000135118	0.0597898	3.86929	58.26	62.26
2017	TCARIOSAVI_A	BobWHIte_c23037_241	5B	60.31	1.19799e-06	0.0913021	5.92155	58.31	62.31
2017	TCARIOSAVI_A	Ra_c35412_1057	5B	60.31	2.10813e-06	0.0873544	5.6761	58.31	62.31
2017	TCARIOSAVI_A	IAAV3515	5B	60.31	2.46703e-06	0.0865022	5.60783	58.31	62.31
2017	TCARIOSAVI_A	RAC875_c32768_440	5B	60.31	2.58654e-05	0.0700982	4.58728	58.31	62.31
2017	TCARIOSAVI_A	Ra_c8939_653	5B	60.31	0.000206869	0.0566239	3.6843	58.31	62.31
2017	TCARIOSAVI_A	Ku_c1083_1314	5B	60.68	5.61083e-06	0.0811326	5.25097	58.68	62.68
2017	TCARIOSAVI_A	Ku_c1083_375	5B	60.68	0.000166213	0.0576824	3.77933	58.68	62.68
2017	TCARIOSAVI_A	wsnp_Ex_c19724_28720939	5B	60.68	0.000181678	0.0567295	3.7407	58.68	62.68
2017	TCARIOSAVI_A	wsnp_Ex_c19724_28721128	5B	60.68	0.000188544	0.0565618	3.72459	58.68	62.68
2017	TCARIOSAVI_A	wsnp_Ra_c26091_35652620	5B	61.66	4.38052e-06	0.0822672	5.35847	59.66	63.66
2016	GY	BobWHIte_s67247_276	5B	61.84	0.000312629	0.0525331	3.50497	59.84	63.84
2016	TKW	Kukri_c45713_151	5B	61.92	0.000909486	0.0683098	3.0412	59.92	63.92
2016	GY	Tdurum_contig77275_259	5B	62.49	0.000760614	0.0464963	3.11884	60.49	64.49
2016	GY	Tdurum_contig10172_176	5B	62.49	0.000760614	0.0464935	3.11884	60.49	64.49
2017	TCARIOSAVI_A	Ku_c11150_773	5B	62.49	5.52479e-06	0.0806669	5.25768	60.49	64.49
2017	TCARIOSAVI_A	BS00009311_51	5B	62.49	5.74977e-06	0.0810127	5.24035	60.49	64.49
2016	GY	GENE-3437_148	5B	62.6	6.3247e-05	0.0632946	4.19896	60.6	64.6
2017	TCARIOSAVI_A	wsnp_Ex_rep_c105478_89891634	5B	62.6	5.46458e-06	0.0807428	5.26244	60.6	64.6
2017	TCARIOSAVI_A	Kukri_c62247_248	5B	62.6	5.48647e-06	0.0807151	5.26071	60.6	64.6
2016	GY	CAP12_rep_c4520_207	5B	63.07	0.000977708	0.0448766	3.00979	61.07	65.07
2016	GY	BS00039492_51	5B	63.07	0.000991674	0.0447346	3.00363	61.07	65.07
2017	MSAVI_A	wsnp_Ex_c13409_21124830	5B	63.07	0.00073508	0.0400909	3.13367	61.07	65.07
2017	TCARIOSAVI_A	GENE-3574_643	5B	68.93	4.82673e-06	0.0817367	5.31635	66.93	70.93
2016	GY	CAP7_c1155_57	5B	69.19	0.000457447	0.0499381	3.33966	67.19	71.19
2016	GY	IAAV8416	5B	69.19	0.000471474	0.0499513	3.32654	67.19	71.19
2016	GY	wsnp_Ra_c24619_34168104	5B	69.19	0.00100173	0.0447162	2.99925	67.19	71.19
2017	TCARIOSAVI_A	Ra_c1726_1071	5B	69.19	4.27428e-06	0.0825816	5.36914	67.19	71.19
2017	TCARIOSAVI_A	IACX3059	5B	69.19	4.64011e-06	0.0821108	5.33347	67.19	71.19
2017	TCARIOSAVI_A	IAAV2002	5B	69.19	5.17233e-06	0.0813485	5.28631	67.19	71.19
2017	TCARIOSAVI_A	wsnp_Ex_rep_c66358_64543089	5B	69.19	9.60584e-05	0.0610546	4.01746	67.19	71.19
2017	TCARIOSAVI_A	TA002629-0202	5B	69.19	0.000138607	0.0586353	3.85821	67.19	71.19
Mean	HI	RAC875_c7486_1667	5B	69.19	0.001	0.0298	3	67.19	71.19
2017	TCARIOSAVI_A	BS00022520_51	5B	71.12	0.000178155	0.0569221	3.7492	69.12	73.12
2018	MSAVI_A	Excalibur_c7968_2218	5B	71.12	0.00101	0.03831	2.99568	69.12	73.12
2017	TCARIOSAVI_A	RFL_Contig5739_1542	5B	71.24	5.26944e-06	0.080986	5.27824	69.24	73.24
2017	TCARIOSAVI_A	Excalibur_c8675_1550	5B	71.64	4.94746e-06	0.081423	5.30562	69.64	73.64
Mean	HI	wsnp_Ku_c3102_5811860	5B	82.97	0.001	0.02981	3	80.97	84.97
Mean	HI	wsnp_Ku_c3102_5810751	5B	82.97	0.00101	0.02992	2.99568	80.97	84.97
2017	TCARIOSAVI_A	IACX9261	5B	90.35	1.95437e-06	0.0878826	5.70899	88.35	92.35
2017	TCARIOSAVI_A	tplb0027f13_1493	5B	90.35	0.000424106	0.0510069	3.37253	88.35	92.35
2017	TCARIOSAVI_A	BS00099782_51	5B	93.44	4.48586e-06	0.0831161	5.34815	91.44	95.44
2017	TCARIOSAVI_A	RAC875_c91986_410	5B	93.44	0.000148684	0.0580877	3.82774	91.44	95.44
2017	TCARIOSAVI_A	GENE-3383_710	5B	93.44	0.000148743	0.0584399	3.82756	91.44	95.44
2017	TCARIOSAVI_A	Excalibur_c33675_201	5B	94.89	4.13511e-06	0.0826809	5.38351	92.89	96.89
2017	TCARIOSAVI_A	Ex_c29928_1020	5B	94.89	4.82136e-06	0.0817444	5.31683	92.89	96.89
2017	TCARIOSAVI_A	wsnp_Ex_c54092_57099525	5B	94.89	5.07424e-06	0.0812476	5.29463	92.89	96.89
2017	TCARIOSAVI_A	Ku_c11429_519	5B	95.52	5.0135e-06	0.0813311	5.29986	93.52	97.52
2017	TCARIOSAVI_A	BS00029869_51	5B	95.52	6.90185e-05	0.0634139	4.16103	93.52	97.52
2017	TCARIOSAVI_A	RAC875_c23289_303	5B	97.64	3.64154e-06	0.0835501	5.43871	95.64	99.64
2017	HI	Tdurum_contig12995_792	5B	98.28	0.000770109	0.0337523	3.11345	96.28	100.28
2017	HI	Tdurum_contig12995_722	5B	98.28	0.000830626	0.0262041	3.08059	96.28	100.28
2017	TCARIOSAVI_A	Kukri_rep_c103366_421	5B	100.64	4.85866e-05	0.0666191	4.31348	98.64	102.64
2017	TCARIOSAVI_A	Ra_c11667_324	5B	100.64	0.000211044	0.0557152	3.67563	98.64	102.64
2017	PH	wsnp_Ex_c33431_41918732	5B	100.64	0.000338473	0.039164	3.47048	98.64	102.64
2017	TCARIOSAVI_A	BS00010311_51	5B	100.76	0.000188379	0.0564842	3.72497	98.76	102.76
2017	HI	IAAV5992	5B	104.55	1.28214e-05	0.0542098	4.89206	102.55	106.55
2017	TCARIOSAVI_A	RAC875_c30011_426	5B	104.55	0.000172711	0.0575189	3.76268	102.55	106.55
2017	TCARIOSAVI_A	BS00062731_51	5B	104.55	0.000174632	0.0570946	3.75788	102.55	106.55
2017	TCARIOSAVI_A	BobWHIte_c45848_120	5B	109.53	2.53672e-06	0.0860648	5.59573	107.53	111.53
2017	TCARIOSAVI_A	Excalibur_c9391_1016	5B	109.53	0.000233855	0.055021	3.63105	107.53	111.53
2016	GY	wsnp_Ex_rep_c68600_67448893	5B	111	0.000968103	0.0451018	3.01408	109	113
2017	LAI_EST_PA	RFL_Contig539_1789	5B	112.37	0.000670094	0.0418193	3.17386	110.37	114.37
2016	GY	TA001138-0446	5B	115.69	0.000627787	0.0479864	3.20219	113.69	117.69
2017	TCARIOSAVI_A	Kukri_c100408_598	5B	116.22	0.000138918	0.058713	3.85724	114.22	118.22
2016	TKW	BS00022689_51	5B	119.78	0.000993129	0.0676486	3.00299	117.78	121.78
2017	TCARIOSAVI_A	wsnp_Ex_c12152_19428078	5B	122.64	2.40811e-06	0.0864272	5.61832	120.64	124.64
2017	TCARIOSAVI_A	wsnp_Ra_c15069_23407152	5B	122.64	0.00015242	0.0579338	3.81696	120.64	124.64
2016	GY	Kukri_c45262_340	5B	128.64	8.24543e-05	0.0508695	4.08379	126.64	130.64
2016	GY	BobWHIte_c22036_399	5B	129.04	0.000160639	0.0570672	3.79415	127.04	131.04
Mean	GY	BS00049997_51	5B	129.24	0.00101	0.03155	2.99568	127.24	131.24
2016	GY	BobWHIte_c17845_132	5B	129.83	5.76144e-06	0.0798406	5.23947	127.83	131.83
2016	GY	Tdurum_contig81548_426	5B	129.83	1.04961e-05	0.063583	4.97897	127.83	131.83
2016	GY	BS00064947_51	5B	129.83	0.000507392	0.0492307	3.29466	127.83	131.83
2016	GY	wsnp_Ex_c97184_84339976	5B	132.93	8.84109e-05	0.0608765	4.05349	130.93	134.93
Mean	TCARIOSAVI_A	Kukri_c3576_1212	5B	144.26	6.0352e-19	0.33102	18.2193	142.26	146.26
Mean	TCARIOSAVI_A	RAC875_c62400_840	5B	144.26	6.0352e-19	0.33102	18.2193	142.26	146.26
Mean	TCARIOSAVI_A	BS00062972_51	5B	144.26	1.2935e-07	0.1497	6.88823	142.26	146.26
Mean	TCARIOSAVI_A	RAC875_c62400_924	5B	144.26	1.3528e-07	0.14997	6.86877	142.26	146.26
Mean	TCARIOSAVI_A	Tdurum_contig92938_632	5B	144.26	1.3965e-07	0.14925	6.85496	142.26	146.26
Mean	TCARIOSAVI_A	BS00088733_51	5B	144.26	1.3979e-07	0.14929	6.85452	142.26	146.26
Mean	TCARIOSAVI_A	Tdurum_contig44115_405	5B	144.26	3.2185e-05	0.11498	4.49235	142.26	146.26
Mean	TCARIOSAVI_A	RAC875_c62400_639	5B	144.26	0.00026904	0.10174	3.57018	142.26	146.26
2017	TCARIOSAVI_A	CAP12_c2231_114	5B	147.2	4.72413e-06	0.0817434	5.32568	145.2	149.2
Mean	TCARIOSAVI_A	Excalibur_c8168_226	5B	147.2	9.8878e-08	0.15158	7.0049	145.2	149.2
2017	GNDVI_PA	IAAV5014	5B	147.45	0.000700905	0.0328421	3.15434	145.45	149.45
Mean	TCARIOSAVI_A	IACX1947	5B	147.45	1.097e-08	0.15124	7.95979	145.45	149.45
Mean	TCARIOSAVI_A	IAAV5014	5B	147.45	7.4778e-08	0.15336	7.12623	145.45	149.45
Mean	TCARIOSAVI_A	BS00024814_51	5B	147.45	8.1081e-08	0.1527	7.09108	145.45	149.45
2017	TCARIOSAVI_A	BS00039874_51	5B	147.85	7.31158e-05	0.0630949	4.13599	145.85	149.85
Mean	TCARIOSAVI_A	RAC875_c1148_1175	5B	150.23	6.8273e-19	0.3304	18.1658	148.23	152.23
2017	TCARIOSAVI_A	Excalibur_c37910_276	5B	152.96	4.73592e-06	0.0818687	5.3246	150.96	154.96
2017	MTVI2_A	BS00018740_51	5B	154.54	9.22217e-07	0.0727497	6.03517	152.54	156.54
2017	MTVI2_A	Kukri_rep_c109463_264	5B	154.54	9.99838e-07	0.0722194	6.00007	152.54	156.54
2017	PH	Kukri_rep_c109463_264	5B	154.54	0.000212314	0.0416496	3.67302	152.54	156.54
2017	PH	BS00018740_51	5B	154.54	0.0002181	0.0418941	3.66134	152.54	156.54
2017	MTVI2_A	wsnp_Ku_c3151_5892200	5B	159.66	0.000155494	0.045125	3.80829	157.66	161.66
Mean	TCARIOSAVI_A	wsnp_Ku_c3151_5892200	5B	159.66	1.0818e-09	0.18085	8.96585	157.66	161.66
Mean	HI	wsnp_BE403214B_Ta_2_1	5B	160.4	0.001	0.02983	3	158.4	162.4
2017	MTVI2_A	Excalibur_c46000_203	5B	161.32	3.16052e-07	0.0790858	6.50024	159.32	163.32
2017	MTVI2_A	BS00064423_51	5B	161.32	9.19234e-07	0.072615	6.03657	159.32	163.32
2017	MTVI2_A	Excalibur_c92555_283	5B	161.32	7.91159e-06	0.0610087	5.10174	159.32	163.32
2017	PH	BS00064423_51	5B	161.32	2.51442e-05	0.052303	4.59956	159.32	163.32
2017	MTVI2_A	CAP11_c7700_247	5B	161.32	2.62238e-05	0.0552121	4.5813	159.32	163.32
2017	PH	Excalibur_c46000_203	5B	161.32	2.85249e-05	0.0519275	4.54478	159.32	163.32
2017	LAI_EST_A	Excalibur_c46000_203	5B	161.32	8.97764e-05	0.0508739	4.04684	159.32	163.32
2017	TCARIOSAVI_A	Tdurum_contig27973_306	5B	161.32	9.7815e-05	0.0609549	4.00959	159.32	163.32
2017	MTVI2_A	BS00065864_51	5B	161.32	0.000171441	0.0446238	3.76589	159.32	163.32
2017	TCARIOSAVI_A	Excalibur_c92555_283	5B	161.32	0.000213086	0.0557448	3.67144	159.32	163.32
2017	MSAVI_A	Excalibur_c46000_203	5B	161.32	0.000399785	0.0412317	3.39817	159.32	163.32
2017	RDVI_A	Excalibur_c46000_203	5B	161.32	0.000400901	0.0399043	3.39696	159.32	163.32
2017	TCARIOSAVI_A	BS00065864_51	5B	161.32	0.000732121	0.0474022	3.13542	159.32	163.32
2018	GY	BS00064423_51	5B	161.32	2.891e-05	0.07441	4.53895	159.32	163.32
Mean	TCARIOSAVI_A	BobWHIte_c43731_313	5B	161.32	6.8219e-19	0.33026	18.1661	159.32	163.32
Mean	TCARIOSAVI_A	RFL_Contig5337_1453	5B	161.32	1.5617e-07	0.14859	6.8064	159.32	163.32
Mean	TCARIOSAVI_A	Tdurum_contig49583_669	5B	161.32	1.6396e-07	0.14846	6.78526	159.32	163.32
2017	TCARIOSAVI_A	RAC875_c278_1801	5B	162.13	0.000111904	0.0600293	3.95115	160.13	164.13
2017	MTVI2_A	TA002682-0717	5B	168.28	5.0152e-07	0.0773284	6.29971	166.28	170.28
2017	LAI_EST_A	TA002682-0717	5B	168.28	0.000284097	0.044508	3.54653	166.28	170.28
2016	PH	BobWHIte_c26082_239	5B	170.51	0.00017602	0.0576594	3.75444	168.51	172.51
2017	TCARIOSAVI_A	BobWHIte_c26082_239	5B	170.51	3.33231e-06	0.0842621	5.47725	168.51	172.51
Mean	TCARIOSAVI_A	BS00074721_51	5B	170.51	0.00019777	0.10475	3.70384	168.51	172.51
Mean	TCARIOSAVI_A	BS00029720_51	5B	176.18	1.5965e-08	0.16321	7.79683	174.18	178.18
2017	TCARIOSAVI_A	Excalibur_c23452_401	5B	177.61	0.000949339	0.0456341	3.02258	175.61	179.61
Mean	TCARIOSAVI_A	Excalibur_c23452_401	5B	177.61	1.5004e-07	0.1489	6.82379	175.61	179.61
2017	RDVI_A	Tdurum_contig97942_51	5B	180.71	5.96022e-05	0.0496285	4.22474	178.71	182.71
2017	MSAVI_A	Tdurum_contig97942_51	5B	180.71	0.000282964	0.0428788	3.54827	178.71	182.71
2017	RDVI_A	Tdurum_contig97942_163	5B	180.84	1.21516e-05	0.0491429	4.91537	178.84	182.84
2017	MSAVI_A	Tdurum_contig97942_163	5B	180.84	5.826e-05	0.0426658	4.23463	178.84	182.84
2017	TCARIOSAVI_A	Kukri_c13359_169	5B	182.15	2.32418e-06	0.0878076	5.63373	180.15	184.15
2017	MSAVI_A	BobWHIte_c24484_240	5B	182.15	0.000804907	0.0374734	3.09425	180.15	184.15
2017	LAI_EST_PA	BS00031339_51	5B	183.93	0.000392683	0.0354514	3.40596	181.93	185.93
2017	TCARIOSAVI_A	wsnp_JD_c12221_12509932	5B	188.58	0.000193699	0.056458	3.71287	186.58	190.58
2017	TCARIOSAVI_A	Kukri_c13045_302	5D	69.13	3.00101e-06	0.084895	5.52273	59.13	79.13
Mean	GY	wsnp_Ex_c65985_64188864	5D	69.97	0.00101	0.03228	2.99568	59.97	79.97
2017	TCARIOSAVI_A	BS00000020_51	5D	102.91	1.6641e-06	0.0890048	5.77882	92.91	112.91
2017	TCARIOSAVI_A	Kukri_c96249_58	5D	130.03	0.00011816	0.0596472	3.92753	120.03	140.03
2017	TCARIOSAVI_A	BobWHIte_c13030_406	5D	188.74	3.45298e-06	0.0840049	5.46181	178.74	198.74
2017	GY	BobWHIte_c13030_406	5D	188.74	8.81902e-05	0.0466641	4.05458	178.74	198.74
2017	NGm2	BobWHIte_c13030_406	5D	188.74	0.000631848	0.0391013	3.19939	178.74	198.74
Mean	HI	BobWHIte_c13030_406	5D	188.74	0.00101	0.02989	2.99568	178.74	198.74
2017	TCARIOSAVI_A	Excalibur_c687_886	5D	194.94	3.2155e-06	0.0845625	5.49275	184.94	204.94
2017	TCARIOSAVI_A	RAC875_c13169_459	5D	194.94	3.64802e-06	0.0835378	5.43794	184.94	204.94
2017	TCARIOSAVI_A	D_GDS7LZN01CBWNE_99	5D	194.94	4.35823e-06	0.0824555	5.36069	184.94	204.94
2017	GY	D_GDS7LZN01CBWNE_99	5D	194.94	4.3039e-05	0.0510639	4.36614	184.94	204.94
2017	GY	Kukri_c7786_81	5D	194.94	6.92605e-05	0.0479212	4.15951	184.94	204.94
2017	GY	BS00011794_51	5D	194.94	9.36214e-05	0.0464001	4.02863	184.94	204.94
2017	GY	Excalibur_c687_886	5D	194.94	0.000107241	0.0456994	3.96964	184.94	204.94
2017	GY	CAP8_c145_89	5D	194.94	0.000126319	0.045907	3.89853	184.94	204.94
2017	GY	RAC875_c13169_459	5D	194.94	0.000136708	0.04441	3.86421	184.94	204.94
2017	NGm2	D_GDS7LZN01CBWNE_99	5D	194.94	0.000308214	0.0433092	3.51115	184.94	204.94
2017	MTVI2_A	BS00011794_51	5D	194.94	0.000554323	0.0385432	3.25624	184.94	204.94
2017	NGm2	Kukri_c7786_81	5D	194.94	0.000599352	0.0394155	3.22232	184.94	204.94
2017	NGm2	CAP8_c145_89	5D	194.94	0.000638497	0.0395949	3.19484	184.94	204.94
2017	NGm2	BS00011794_51	5D	194.94	0.00064016	0.0384411	3.19371	184.94	204.94
2017	NGm2	RAC875_c13169_459	5D	194.94	0.000736965	0.0383427	3.13255	184.94	204.94
2017	NGm2	Excalibur_c687_886	5D	194.94	0.000753717	0.038044	3.12279	184.94	204.94
2017	GY	D_GA8KES401AL4GG_122	5D	198.19	0.000195158	0.0425888	3.70961	188.19	208.19
Mean	TCARIOSAVI_A	IACX5914	5D	202.99	3.542e-09	0.16058	8.45075	192.99	212.99
2017	TCARIOSAVI_A	Kukri_c7827_1309	5D	203.88	2.40233e-06	0.0866944	5.61937	193.88	213.88
2017	TCARIOSAVI_A	BS00058709_51	5D	203.88	4.18539e-06	0.0831238	5.37826	193.88	213.88
2017	TCARIOSAVI_A	D_GDS7LZN02F4FP5_176	5D	203.88	1.88633e-05	0.0728977	4.72438	193.88	213.88
2017	TCARIOSAVI_A	BS00012069_51	5D	204.58	2.15105e-06	0.087303	5.66735	194.58	214.58
2017	TCARIOSAVI_A	BS00011935_51	5D	204.58	1.90934e-05	0.0725317	4.71912	194.58	214.58
2017	TCARIOSAVI_A	IACX5717	5D	204.58	2.66632e-05	0.0698077	4.57409	194.58	214.58
2017	TCARIOSAVI_A	wsnp_Ex_c11055_17928283	5D	204.58	3.07149e-05	0.0689667	4.51265	194.58	214.58
2017	TCARIOSAVI_A	wsnp_Ex_c6657_11523455	5D	207.33	1.8441e-06	0.0885591	5.73422	197.33	217.33
2017	TCARIOSAVI_A	Kukri_c7827_1168	5D	207.33	2.47292e-06	0.0863933	5.60679	197.33	217.33
2017	TCARIOSAVI_A	RAC875_c34968_514	5D	207.33	1.55346e-05	0.0736011	4.8087	197.33	217.33
2017	TCARIOSAVI_A	Kukri_rep_c104865_57	5D	207.33	1.75465e-05	0.0727623	4.75581	197.33	217.33
2017	TCARIOSAVI_A	RAC875_c3988_3479	5D	207.33	3.09768e-05	0.0704262	4.50896	197.33	217.33
2017	TCARIOSAVI_A	BS00023151_51	5D	207.33	0.00072646	0.0475051	3.13879	197.33	217.33
2018	Biomass	Tdurum_contig12045_613	6A	13.45	0.00101	0.03897	2.99568	5.45	21.45
2016	VI	RAC875_c22627_315	6A	23.62	0.000222951	0.063541	3.65179	15.62	31.62
2016	VI	Ra_c6065_1145	6A	25.53	0.000580539	0.0566855	3.23617	17.53	33.53
2016	GY	Kukri_rep_c101615_148	6A	25.53	0.000595418	0.0481894	3.22518	17.53	33.53
2016	VI	BobWHIte_c22086_444	6A	25.53	0.000916597	0.0524597	3.03782	17.53	33.53
2017	TCARIOSAVI_A	Ra_c6065_1145	6A	25.53	4.26333e-06	0.0824928	5.37025	17.53	33.53
2017	TCARIOSAVI_A	BobWHIte_c22086_444	6A	25.53	4.50088e-06	0.0820792	5.3467	17.53	33.53
2018	GY	RAC875_c26860_648	6A	31.89	0.000212	0.03533	3.67366	23.89	39.89
2016	GY	wsnp_Ku_c10377_17180909	6A	35.33	0.000967132	0.0449566	3.01451	27.33	43.33
2017	TCARIOSAVI_A	RAC875_c2253_1255	6A	37.12	5.06681e-06	0.0812578	5.29527	29.12	45.12
2017	TCARIOSAVI_A	wsnp_Ex_c16491_24996576	6A	40.6	2.4908e-06	0.0863431	5.60366	32.6	48.6
2017	TCARIOSAVI_A	BS00011010_51	6A	40.6	2.98486e-06	0.0849889	5.52508	32.6	48.6
2017	TCARIOSAVI_A	RAC875_c38136_199	6A	41.11	2.4908e-06	0.0863431	5.60366	33.11	49.11
2017	TCARIOSAVI_A	BobWHIte_c36070_89	6A	41.11	2.69725e-06	0.0856376	5.56908	33.11	49.11
2017	TCARIOSAVI_A	BS00025084_51	6A	41.11	0.000197744	0.0565732	3.7039	33.11	49.11
2017	TCARIOSAVI_A	Kukri_c11106_292	6A	41.38	5.20908e-06	0.082118	5.28324	33.38	49.38
2017	TCARIOSAVI_A	Tdurum_contig13287_203	6A	41.38	0.000386966	0.0522887	3.41233	33.38	49.38
2017	TCARIOSAVI_A	Kukri_c37241_513	6A	41.47	2.59407e-06	0.0862637	5.58602	33.47	49.47
2017	TCARIOSAVI_A	Excalibur_c8197_381	6A	41.47	4.68212e-06	0.0820481	5.32956	33.47	49.47
2017	TCARIOSAVI_A	Excalibur_c39390_303	6A	41.47	5.0011e-06	0.0815797	5.30093	33.47	49.47
2017	TCARIOSAVI_A	GENE-4235_196	6A	41.47	6.33762e-06	0.0830405	5.19807	33.47	49.47
2017	TCARIOSAVI_A	Tdurum_contig75595_586	6A	41.47	7.45084e-05	0.0634275	4.12779	33.47	49.47
2017	TCARIOSAVI_A	wsnp_Ku_c17618_26749729	6A	41.47	0.000192261	0.0563461	3.71611	33.47	49.47
2017	TCARIOSAVI_A	BS00044360_51	6A	42.04	5.20327e-06	0.0810825	5.28372	34.04	50.04
2016	GY	wsnp_Ex_c11621_18716254	6A	42.95	0.000935572	0.0451204	3.02892	34.95	50.95
2016	GY	BobWHIte_c24848_219	6A	43.1	0.000108556	0.0594971	3.96434	35.1	51.1
2016	GY	wsnp_Ku_c7458_12842353	6A	43.1	0.000268076	0.0537897	3.57174	35.1	51.1
2016	GY	IACX5772	6A	43.1	0.000758779	0.0467209	3.11988	35.1	51.1
2016	NGm2	Kukri_c11106_439	6A	43.1	0.000836062	0.0418502	3.07776	35.1	51.1
2017	TCARIOSAVI_A	RAC875_c41786_587	6A	43.1	3.46626e-05	0.0681203	4.46014	35.1	51.1
2017	TCARIOSAVI_A	Excalibur_c7044_243	6A	43.1	4.79107e-05	0.0658019	4.31957	35.1	51.1
2017	HI	BobWHIte_c18721_190	6A	43.1	7.29221e-05	0.0458813	4.13714	35.1	51.1
2017	RDVI_A	BobWHIte_c18721_190	6A	43.1	0.000152784	0.0452267	3.81592	35.1	51.1
2017	TCARIOSAVI_A	BobWHIte_c18721_190	6A	43.1	0.00020927	0.0559308	3.67929	35.1	51.1
2017	MSAVI_A	BobWHIte_c18721_190	6A	43.1	0.000544034	0.0400167	3.26437	35.1	51.1
2016	GY	CAP12_c2800_262	6A	43.53	2.28146e-05	0.0700306	4.64179	35.53	51.53
2017	TCARIOSAVI_A	Kukri_c264_438	6A	48.09	2.00927e-06	0.0879779	5.69696	40.09	56.09
2017	TCARIOSAVI_A	Tdurum_contig9544_978	6A	48.64	6.41369e-05	0.0647236	4.19289	40.64	56.64
2017	TCARIOSAVI_A	wsnp_Ex_c31149_39976066	6A	54.23	5.52411e-06	0.0806589	5.25774	46.23	62.23
2017	MSAVI_A	IAAV7418	6A	54.65	0.000412776	0.0418844	3.38429	46.65	62.65
2017	RDVI_A	IAAV7418	6A	54.65	0.000463652	0.0401765	3.33381	46.65	62.65
2017	MSAVI_A	Kukri_c35661_63	6A	54.65	0.000507757	0.0402104	3.29434	46.65	62.65
2017	RDVI_A	Kukri_c35661_63	6A	54.65	0.000672382	0.0373197	3.17238	46.65	62.65
2016	GY	RAC875_c34617_143	6A	56.07	0.000528397	0.0490543	3.27704	48.07	64.07
2017	TCARIOSAVI_A	Tdurum_contig102404_298	6A	56.07	2.06062e-06	0.0886501	5.686	48.07	64.07
2017	TCARIOSAVI_A	Tdurum_contig57672_482	6A	58.5	2.21768e-05	0.0712109	4.6541	50.5	66.5
2017	TCARIOSAVI_A	BS00063990_51	6A	60.27	3.95918e-06	0.0829693	5.4024	52.27	68.27
2017	TCARIOSAVI_A	BS00023627_51	6A	62.53	4.12228e-06	0.0832471	5.38486	54.53	70.53
2017	TCARIOSAVI_A	CAP11_c989_113	6A	71.24	2.03501e-06	0.0877543	5.69143	63.24	79.24
2017	TCARIOSAVI_A	BS00079942_51	6A	71.24	3.00892e-06	0.0849738	5.52159	63.24	79.24
2017	TCARIOSAVI_A	RAC875_rep_c73850_589	6A	71.24	3.08463e-06	0.0849488	5.5108	63.24	79.24
2017	TCARIOSAVI_A	wsnp_Ex_c14192_22135363	6A	71.24	3.08463e-06	0.0849488	5.5108	63.24	79.24
2017	TCARIOSAVI_A	wsnp_Ex_c14192_22135384	6A	71.24	3.16108e-06	0.0845336	5.50016	63.24	79.24
2017	TCARIOSAVI_A	JD_c8888_741	6A	71.24	3.1621e-06	0.0853334	5.50003	63.24	79.24
2017	TCARIOSAVI_A	wsnp_CAP7_c1839_907899	6A	71.24	4.2373e-06	0.0837542	5.37291	63.24	79.24
2017	TCARIOSAVI_A	CAP7_c2381_149	6A	71.24	1.40872e-05	0.0742753	4.85118	63.24	79.24
2017	TCARIOSAVI_A	wsnp_Ex_rep_c66433_64661643	6A	71.24	2.00705e-05	0.0721413	4.69744	63.24	79.24
2017	TCARIOSAVI_A	wsnp_Ex_rep_c66433_64662690	6A	71.24	3.13508e-05	0.0687039	4.50375	63.24	79.24
2017	TCARIOSAVI_A	RAC875_rep_c107081_918	6A	71.24	8.4578e-05	0.0619814	4.07274	63.24	79.24
2017	TCARIOSAVI_A	RAC875_rep_c81239_73	6A	71.24	9.87343e-05	0.0608725	4.00553	63.24	79.24
2017	TCARIOSAVI_A	tplb0052b07_577	6A	71.24	0.000149365	0.0580658	3.82575	63.24	79.24
2017	TCARIOSAVI_A	RAC875_c28637_1004	6A	71.24	0.000185184	0.0567611	3.7324	63.24	79.24
2017	TCARIOSAVI_A	wsnp_Ex_c12141_19415226	6A	71.24	0.00083546	0.0464471	3.07807	63.24	79.24
2017	TCARIOSAVI_A	Excalibur_c30324_564	6A	72.9	2.08232e-06	0.0875297	5.68145	64.9	80.9
2017	TCARIOSAVI_A	Ku_c14907_456	6A	72.9	2.32141e-06	0.0866827	5.63425	64.9	80.9
2017	TCARIOSAVI_A	Ku_c97015_209	6A	72.9	2.32141e-06	0.0866827	5.63425	64.9	80.9
2017	TCARIOSAVI_A	IAAV5188	6A	73.61	3.96268e-06	0.0829631	5.40201	65.61	81.61
2017	TCARIOSAVI_A	Kukri_c3075_391	6A	74.24	2.59908e-06	0.0859933	5.58518	66.24	82.24
2017	TCARIOSAVI_A	BS00010441_51	6A	74.24	3.90776e-06	0.08306	5.40807	66.24	82.24
2017	TCARIOSAVI_A	BS00010811_51	6A	74.24	4.19682e-06	0.0826721	5.37708	66.24	82.24
[truncated: 580 more rows]
